# Supplementary material for: An efficient discrete Chebyshev polynomials strategy for tempered time fractional nonlinear Schrödinger problems
Source: J Adv Res. 2024 Nov 16;75:405–20. doi: 10.1016/j.jare.2024.11.014 (PMC12536666; doi:10.1016/j.jare.2024.11.014)
Supplement: Supplementary file 1 [file mmc1.zip]

Archive with 1 entries (1 files):
- Example-2 (1).mw
