# Supplementary material for: An efficient discrete Chebyshev polynomials strategy for tempered time fractional nonlinear Schrödinger problems
Source: J Adv Res. 2024 Nov 16;75:405–20. doi: 10.1016/j.jare.2024.11.014 (PMC12536666; doi:10.1016/j.jare.2024.11.014)
Supplement: Supplementary file 1 [file mmc1.zip › Example-2 (1).mw]

<?xml version="1.0" encoding="UTF-8"?>
<Worksheet>
<Version major="18" minor="0"/>
<Label-Scheme value="2" prefix=""/>
<View-Properties presentation="true" autoexpanding_sections="true">
</View-Properties>
<MapleNet-Properties elisiondigitsbefore="100" labelling="true" indentamount="4" elisiontermsthreshold="10000" ansi="false" errorbreak="1" useclientjvm="true" echo="1" imaginaryunit="I" labelwidth="20" unitattributes="&quot;fontweight&quot; = &quot;bold&quot;" contextmenusize="automatic" plotdriver="opengl" elisiondigitsafter="100" plotoutput="terminal" helpbrowser="standard" rtablesize="10" elisiontermsbefore="100" elisiondigitsthreshold="10000" typesetting="standard" plotdevice="inline" verboseproc="1" showassumed="1" quiet="false" errorcursor="false" longdelim="true" plotoptions="" elisiontermsafter="100" screenwidth="79" preplot="" prettyprint="3" displayprecision="-1" screenpixelheight="1080" warnlevel="3" screenheight="25" latexwidth="8.0" postplot="" prompt="&gt; " ShowLabels="true"/>
<Styles>
<Font name="Ordered List 1" background="[255,255,255]" bold="false" executable="false" family="Times New Roman" foreground="[0,0,0]" italic="false" opaque="false" readonly="false" size="12" subscript="false" superscript="false" underline="false" placeholder="false"/>
<Font name="Annotation Text" background="[255,255,255]" bold="false" executable="false" family="Times New Roman" foreground="[0,0,0]" italic="false" opaque="false" readonly="false" size="12" subscript="false" superscript="false" underline="false" placeholder="false"/>
<Font name="Ordered List 2" background="[255,255,255]" bold="false" executable="false" family="Times New Roman" foreground="[0,0,0]" italic="false" opaque="false" readonly="false" size="12" subscript="false" superscript="false" underline="false" placeholder="false"/>
<Font name="Ordered List 3" background="[255,255,255]" bold="false" executable="false" family="Times New Roman" foreground="[0,0,0]" italic="false" opaque="false" readonly="false" size="12" subscript="false" superscript="false" underline="false" placeholder="false"/>
<Font name="Ordered List 4" background="[255,255,255]" bold="false" executable="false" family="Times New Roman" foreground="[0,0,0]" italic="false" opaque="false" readonly="false" size="12" subscript="false" superscript="false" underline="false" placeholder="false"/>
<Font name="Ordered List 5" background="[255,255,255]" bold="false" executable="false" family="Times New Roman" foreground="[0,0,0]" italic="false" opaque="false" readonly="false" size="12" subscript="false" superscript="false" underline="false" placeholder="false"/>
<Font name="Author" background="[255,255,255]" bold="false" executable="false" family="Times New Roman" foreground="[0,0,0]" italic="false" opaque="false" readonly="false" size="12" subscript="false" superscript="false" underline="false" placeholder="false"/>
<Font name="Annotation Title" background="[255,255,255]" bold="true" executable="false" family="Times New Roman" foreground="[0,0,0]" italic="false" opaque="false" readonly="false" size="18" subscript="false" superscript="false" underline="false" placeholder="false"/>
<Font name="Warning" background="[255,255,255]" bold="false" executable="false" family="Courier New" foreground="[0,0,255]" italic="false" opaque="false" readonly="true" size="12" subscript="false" superscript="false" underline="false" placeholder="false"/>
<Font name="Caption Reference" background="[255,255,255]" bold="true" executable="false" family="Times New Roman" foreground="[0,0,0]" italic="false" opaque="false" readonly="false" size="12" subscript="false" superscript="false" underline="false" placeholder="false"/>
<Font name="Maple Input Placeholder" background="[255,255,255]" bold="true" executable="true" family="Courier New" foreground="[200,0,200]" italic="false" opaque="false" readonly="false" size="12" subscript="false" superscript="false" underline="false" placeholder="true"/>
<Font name="Maple Plot" background="[255,255,255]" bold="false" executable="false" family="Times New Roman" foreground="[0,0,0]" italic="false" opaque="false" readonly="false" size="12" subscript="false" superscript="false" underline="false" placeholder="false"/>
<Font name="Code" background="[255,255,255]" bold="false" executable="false" family="Courier New" foreground="[255,0,0]" italic="false" opaque="false" readonly="false" size="12" subscript="false" superscript="false" underline="false" placeholder="false"/>
<Font name="Line Printed Output" background="[255,255,255]" bold="false" executable="false" family="Courier New" foreground="[0,0,255]" italic="false" opaque="false" readonly="true" size="12" subscript="false" superscript="false" underline="false" placeholder="false"/>
<Font name="Text Output" background="[255,255,255]" bold="false" executable="false" family="Courier New" foreground="[0,0,255]" italic="false" opaque="false" readonly="true" size="12" subscript="false" superscript="false" underline="false" placeholder="false"/>
<Font name="Diagnostic" background="[255,255,255]" bold="false" executable="false" family="Courier New" foreground="[40,120,40]" italic="false" opaque="false" readonly="true" size="12" subscript="false" superscript="false" underline="false" placeholder="false"/>
<Font name="2D Inert Output" background="[255,255,255]" bold="false" executable="true" family="Times New Roman" foreground="[144,144,144]" italic="false" opaque="false" readonly="false" size="12" subscript="false" superscript="false" underline="false" placeholder="false"/>
<Font name="Normal" background="[255,255,255]" bold="false" executable="false" family="Times New Roman" foreground="[0,0,0]" italic="false" opaque="false" readonly="false" size="12" subscript="false" superscript="false" underline="false" placeholder="false"/>
<Font name="Hyperlink" background="[255,255,255]" bold="false" executable="false" family="Times New Roman" foreground="[0,128,128]" italic="false" opaque="false" readonly="false" size="12" subscript="false" superscript="false" underline="true" placeholder="false"/>
<Font name="Maple Output" background="[255,255,255]" bold="false" executable="false" family="Times New Roman" foreground="[0,0,0]" italic="false" opaque="false" readonly="false" size="12" subscript="false" superscript="false" underline="false" placeholder="false"/>
<Font name="Dash Item" background="[255,255,255]" bold="false" executable="false" family="Times New Roman" foreground="[0,0,0]" italic="false" opaque="false" readonly="false" size="12" subscript="false" superscript="false" underline="false" placeholder="false"/>
<Font name="2D Math" background="[255,255,255]" bold="false" executable="false" family="Times New Roman" foreground="[0,0,0]" italic="false" opaque="false" readonly="false" size="12" subscript="false" superscript="false" underline="false" placeholder="false"/>
<Font name="Maple Input" background="[255,255,255]" bold="true" executable="true" family="Courier New" foreground="[120,0,14]" italic="false" opaque="false" readonly="false" size="12" subscript="false" superscript="false" underline="false" placeholder="false"/>
<Font name="2D Output" background="[255,255,255]" bold="false" executable="false" family="Times New Roman" foreground="[0,0,255]" italic="false" opaque="false" readonly="true" size="12" subscript="false" superscript="false" underline="false" placeholder="false"/>
<Font name="2D Input" background="[255,255,255]" bold="false" executable="true" family="Times New Roman" foreground="[0,0,0]" italic="false" opaque="false" readonly="false" size="12" subscript="false" superscript="false" underline="false" placeholder="false"/>
<Font name="HyperlinkError" background="[255,255,255]" bold="false" executable="false" family="Courier New" foreground="[255,0,255]" italic="false" opaque="false" readonly="true" size="12" subscript="false" superscript="false" underline="true" placeholder="false"/>
<Font name="Header and Footer" background="[255,255,255]" bold="false" executable="false" family="Times New Roman" foreground="[0,0,0]" italic="false" opaque="false" readonly="false" size="10" subscript="false" superscript="false" underline="false" placeholder="false"/>
<Font name="Error" background="[255,255,255]" bold="false" executable="false" family="Courier New" foreground="[255,0,255]" italic="false" opaque="false" readonly="true" size="12" subscript="false" superscript="false" underline="false" placeholder="false"/>
<Font name="Title" background="[255,255,255]" bold="true" executable="false" family="Times New Roman" foreground="[0,0,0]" italic="false" opaque="false" readonly="false" size="18" subscript="false" superscript="false" underline="false" placeholder="false"/>
<Font name="Heading 1" background="[255,255,255]" bold="true" executable="false" family="Times New Roman" foreground="[0,0,0]" italic="false" opaque="false" readonly="false" size="18" subscript="false" superscript="false" underline="false" placeholder="false"/>
<Font name="Text" background="[255,255,255]" bold="false" executable="false" family="Times New Roman" foreground="[0,0,0]" italic="false" opaque="false" readonly="false" size="12" subscript="false" superscript="false" underline="false" placeholder="false"/>
<Font name="Bullet Item" background="[255,255,255]" bold="false" executable="false" family="Times New Roman" foreground="[0,0,0]" italic="false" opaque="false" readonly="false" size="12" subscript="false" superscript="false" underline="false" placeholder="false"/>
<Font name="Heading 4" background="[255,255,255]" bold="false" executable="false" family="Times New Roman" foreground="[0,0,0]" italic="true" opaque="false" readonly="false" size="12" subscript="false" superscript="false" underline="false" placeholder="false"/>
<Font name="Equation Label" background="[255,255,255]" bold="true" executable="false" family="Times New Roman" foreground="[0,0,0]" italic="false" opaque="false" readonly="false" size="12" subscript="false" superscript="false" underline="false" placeholder="false"/>
<Font name="Heading 3" background="[255,255,255]" bold="true" executable="false" family="Times New Roman" foreground="[0,0,0]" italic="true" opaque="false" readonly="false" size="14" subscript="false" superscript="false" underline="false" placeholder="false"/>
<Font name="Heading 2" background="[255,255,255]" bold="true" executable="false" family="Times New Roman" foreground="[0,0,0]" italic="false" opaque="false" readonly="false" size="16" subscript="false" superscript="false" underline="false" placeholder="false"/>
<Font name="HyperlinkWarning" background="[255,255,255]" bold="false" executable="false" family="Courier New" foreground="[0,0,255]" italic="false" opaque="false" readonly="true" size="12" subscript="false" superscript="false" underline="true" placeholder="false"/>
<Font name="Dictionary Hyperlink" background="[255,255,255]" bold="false" executable="false" family="Times New Roman" foreground="[147,0,15]" italic="false" opaque="false" readonly="false" size="12" subscript="false" superscript="false" underline="true" placeholder="false"/>
<Font name="Atomic Variable" background="[255,255,255]" bold="false" executable="false" family="Times New Roman" foreground="[175,0,175]" italic="true" opaque="false" readonly="false" size="12" subscript="false" superscript="false" underline="false" placeholder="false"/>
<Font name="Caption Text" background="[255,255,255]" bold="true" executable="false" family="Times New Roman" foreground="[0,0,0]" italic="false" opaque="false" readonly="false" size="12" subscript="false" superscript="false" underline="false" placeholder="false"/>
<Font name="List Item" background="[255,255,255]" bold="false" executable="false" family="Times New Roman" foreground="[0,0,0]" italic="false" opaque="false" readonly="false" size="12" subscript="false" superscript="false" underline="false" placeholder="false"/>
<Layout name="Ordered List 1" alignment="left" bullet="numeric" firstindent="0" leftmargin="0" rightmargin="0" linespacing="0.0" spaceabove="3" spacebelow="3" linebreak="space" pagebreak-before="false" initial="-1" bulletsuffix=""/>
<Layout name="Ordered List 2" alignment="left" bullet="alphabetic" firstindent="0" leftmargin="36" rightmargin="0" linespacing="0.0" spaceabove="3" spacebelow="3" linebreak="space" pagebreak-before="false" initial="-1" bulletsuffix=""/>
<Layout name="Ordered List 3" alignment="left" bullet="roman" firstindent="0" leftmargin="72" rightmargin="0" linespacing="0.0" spaceabove="3" spacebelow="3" linebreak="space" pagebreak-before="false" initial="-1" bulletsuffix=""/>
<Layout name="Ordered List 4" alignment="left" bullet="ALPHABETIC" firstindent="0" leftmargin="108" rightmargin="0" linespacing="0.0" spaceabove="3" spacebelow="3" linebreak="space" pagebreak-before="false" initial="-1" bulletsuffix=""/>
<Layout name="Ordered List 5" alignment="left" bullet="ROMAN" firstindent="0" leftmargin="144" rightmargin="0" linespacing="0.0" spaceabove="3" spacebelow="3" linebreak="space" pagebreak-before="false" initial="-1" bulletsuffix=""/>
<Layout name="Author" alignment="centred" bullet="none" firstindent="0" leftmargin="0" rightmargin="0" linespacing="0.0" spaceabove="8" spacebelow="8" linebreak="space" pagebreak-before="false" initial="0" bulletsuffix=""/>
<Layout name="Warning" alignment="left" bullet="none" firstindent="0" leftmargin="0" rightmargin="0" linespacing="0.0" spaceabove="0" spacebelow="0" linebreak="space" pagebreak-before="false" initial="0" bulletsuffix=""/>
<Layout name="Annotation Title" alignment="centred" bullet="none" firstindent="0" leftmargin="0" rightmargin="0" linespacing="0.0" spaceabove="12" spacebelow="12" linebreak="space" pagebreak-before="false" initial="0" bulletsuffix=""/>
<Layout name="Maple Plot" alignment="centred" bullet="none" firstindent="0" leftmargin="0" rightmargin="0" linespacing="0.0" spaceabove="0" spacebelow="0" linebreak="space" pagebreak-before="false" initial="0" bulletsuffix=""/>
<Layout name="Line Printed Output" alignment="left" bullet="none" firstindent="0" leftmargin="0" rightmargin="0" linespacing="0.0" spaceabove="0" spacebelow="0" linebreak="any" pagebreak-before="false" initial="0" bulletsuffix=""/>
<Layout name="Text Output" alignment="left" bullet="none" firstindent="0" leftmargin="0" rightmargin="0" linespacing="0.0" spaceabove="0" spacebelow="0" linebreak="newline" pagebreak-before="false" initial="0" bulletsuffix=""/>
<Layout name="Diagnostic" alignment="left" bullet="none" firstindent="0" leftmargin="0" rightmargin="0" linespacing="0.0" spaceabove="0" spacebelow="0" linebreak="any" pagebreak-before="false" initial="0" bulletsuffix=""/>
<Layout name="Normal" alignment="left" bullet="none" firstindent="0" leftmargin="0" rightmargin="0" linespacing="0.0" spaceabove="0" spacebelow="0" linebreak="space" pagebreak-before="false" initial="0" bulletsuffix=""/>
<Layout name="Maple Output" alignment="centred" bullet="none" firstindent="0" leftmargin="0" rightmargin="0" linespacing="0.3" spaceabove="0" spacebelow="0" linebreak="space" pagebreak-before="false" initial="0" bulletsuffix=""/>
<Layout name="Dash Item" alignment="left" bullet="dash" firstindent="0" leftmargin="0" rightmargin="0" linespacing="0.0" spaceabove="3" spacebelow="3" linebreak="space" pagebreak-before="false" initial="0" bulletsuffix=""/>
<Layout name="HyperlinkError" alignment="left" bullet="none" firstindent="0" leftmargin="0" rightmargin="0" linespacing="0.0" spaceabove="0" spacebelow="0" linebreak="space" pagebreak-before="false" initial="0" bulletsuffix=""/>
<Layout name="Error" alignment="left" bullet="none" firstindent="0" leftmargin="0" rightmargin="0" linespacing="0.0" spaceabove="0" spacebelow="0" linebreak="space" pagebreak-before="false" initial="0" bulletsuffix=""/>
<Layout name="Title" alignment="centred" bullet="none" firstindent="0" leftmargin="0" rightmargin="0" linespacing="0.0" spaceabove="12" spacebelow="12" linebreak="space" pagebreak-before="false" initial="0" bulletsuffix=""/>
<Layout name="Heading 1" alignment="left" bullet="none" firstindent="0" leftmargin="0" rightmargin="0" linespacing="0.0" spaceabove="8" spacebelow="4" linebreak="space" pagebreak-before="false" initial="0" bulletsuffix=""/>
<Layout name="Bullet Item" alignment="left" bullet="dot" firstindent="0" leftmargin="0" rightmargin="0" linespacing="0.0" spaceabove="3" spacebelow="3" linebreak="space" pagebreak-before="false" initial="0" bulletsuffix=""/>
<Layout name="Heading 4" alignment="left" bullet="none" firstindent="0" leftmargin="0" rightmargin="0" linespacing="0.0" spaceabove="0" spacebelow="0" linebreak="space" pagebreak-before="false" initial="0" bulletsuffix=""/>
<Layout name="Heading 3" alignment="left" bullet="none" firstindent="0" leftmargin="0" rightmargin="0" linespacing="0.0" spaceabove="0" spacebelow="0" linebreak="space" pagebreak-before="false" initial="0" bulletsuffix=""/>
<Layout name="Heading 2" alignment="left" bullet="none" firstindent="0" leftmargin="0" rightmargin="0" linespacing="0.0" spaceabove="8" spacebelow="2" linebreak="space" pagebreak-before="false" initial="0" bulletsuffix=""/>
<Layout name="HyperlinkWarning" alignment="left" bullet="none" firstindent="0" leftmargin="0" rightmargin="0" linespacing="0.0" spaceabove="0" spacebelow="0" linebreak="space" pagebreak-before="false" initial="0" bulletsuffix=""/>
<Layout name="List Item" alignment="left" bullet="indent" firstindent="0" leftmargin="0" rightmargin="0" linespacing="0.0" spaceabove="3" spacebelow="3" linebreak="space" pagebreak-before="false" initial="0" bulletsuffix=""/>
<Pencil-style name="Pencil 5" pen-color="[255,0,0]" pen-height="5.0" pen-width="5.0" pen-opacity="1.0"/>
<Pencil-style name="Pencil 4" pen-color="[0,0,255]" pen-height="3.0" pen-width="3.0" pen-opacity="1.0"/>
<Pencil-style name="Pencil 3" pen-color="[0,0,0]" pen-height="3.0" pen-width="3.0" pen-opacity="1.0"/>
<Pencil-style name="Pencil 2" pen-color="[0,0,255]" pen-height="1.0" pen-width="1.0" pen-opacity="1.0"/>
<Pencil-style name="Pencil 1" pen-color="[0,0,0]" pen-height="1.0" pen-width="1.0" pen-opacity="1.0"/>
<Highlighter-style name="Highlighter 2" pen-color="[255,204,0]" pen-height="14.0" pen-width="14.0" pen-opacity="0.8"/>
<Highlighter-style name="Highlighter 1" pen-color="[255,153,255]" pen-height="12.0" pen-width="8.0" pen-opacity="0.8"/>
<Highlighter-style name="Highlighter 4" pen-color="[0,255,255]" pen-height="32.0" pen-width="32.0" pen-opacity="0.8"/>
<Highlighter-style name="Highlighter 3" pen-color="[51,255,0]" pen-height="24.0" pen-width="24.0" pen-opacity="0.8"/>
<Highlighter-style name="Highlighter 5" pen-color="[255,255,0]" pen-height="48.0" pen-width="48.0" pen-opacity="0.8"/>
</Styles>
<Task-table>
    <Task-category name="&lt;default&gt;"/>
</Task-table>
<Task/><Presentation-Block>
<Group view="code" labelreference="L29925" drawlabel="true">
<Input>
<Text-field prompt="&gt; " style="Maple Input" layout="Normal"><Equation executable="true" style="2D Input" input-equation="" display="LUklbXJvd0c2Iy9JK21vZHVsZW5hbWVHNiJJLFR5cGVzZXR0aW5nR0koX3N5c2xpYkdGJzYmLUkjbWlHRiQ2JVEocmVzdGFydEYnLyUnaXRhbGljR1EldHJ1ZUYnLyUsbWF0aHZhcmlhbnRHUSdpdGFsaWNGJy1JI21vR0YkNi1RIjpGJy9GM1Enbm9ybWFsRicvJSZmZW5jZUdRJmZhbHNlRicvJSpzZXBhcmF0b3JHRj0vJSlzdHJldGNoeUdGPS8lKnN5bW1ldHJpY0dGPS8lKGxhcmdlb3BHRj0vJS5tb3ZhYmxlbGltaXRzR0Y9LyUnYWNjZW50R0Y9LyUnbHNwYWNlR1EsMC4yNzc3Nzc4ZW1GJy8lJ3JzcGFjZUdGTC8lK2V4ZWN1dGFibGVHRj1GOQ==">LUklbXJvd0c2Iy9JK21vZHVsZW5hbWVHNiJJLFR5cGVzZXR0aW5nR0koX3N5c2xpYkdGJzYmLUkjbWlHRiQ2JVEocmVzdGFydEYnLyUnaXRhbGljR1EldHJ1ZUYnLyUsbWF0aHZhcmlhbnRHUSdpdGFsaWNGJy1JI21vR0YkNi1RIjpGJy9GM1Enbm9ybWFsRicvJSZmZW5jZUdRJmZhbHNlRicvJSpzZXBhcmF0b3JHRj0vJSlzdHJldGNoeUdGPS8lKnN5bW1ldHJpY0dGPS8lKGxhcmdlb3BHRj0vJS5tb3ZhYmxlbGltaXRzR0Y9LyUnYWNjZW50R0Y9LyUnbHNwYWNlR1EsMC4yNzc3Nzc4ZW1GJy8lJ3JzcGFjZUdGTC8lK2V4ZWN1dGFibGVHRj1GOQ==</Equation></Text-field>
</Input>
</Group>
<Group view="code" labelreference="L29928" drawlabel="true">
<Input>
<Text-field prompt="&gt; " style="Maple Input" layout="Normal"><Equation executable="true" style="2D Input" input-equation="" display="LUklbXJvd0c2Iy9JK21vZHVsZW5hbWVHNiJJLFR5cGVzZXR0aW5nR0koX3N5c2xpYkdGJzYnLUkjbWlHRiQ2JVEld2l0aEYnLyUnaXRhbGljR1EldHJ1ZUYnLyUsbWF0aHZhcmlhbnRHUSdpdGFsaWNGJy1JKG1mZW5jZWRHRiQ2JC1GIzYlLUYsNiVRLkxpbmVhckFsZ2VicmFGJ0YvRjIvJStleGVjdXRhYmxlR1EmZmFsc2VGJy9GM1Enbm9ybWFsRidGQC1JI21vR0YkNi1RIjpGJ0ZALyUmZmVuY2VHRj8vJSpzZXBhcmF0b3JHRj8vJSlzdHJldGNoeUdGPy8lKnN5bW1ldHJpY0dGPy8lKGxhcmdlb3BHRj8vJS5tb3ZhYmxlbGltaXRzR0Y/LyUnYWNjZW50R0Y/LyUnbHNwYWNlR1EsMC4yNzc3Nzc4ZW1GJy8lJ3JzcGFjZUdGVkY9RkA=">LUklbXJvd0c2Iy9JK21vZHVsZW5hbWVHNiJJLFR5cGVzZXR0aW5nR0koX3N5c2xpYkdGJzYlLUkjbWlHRiQ2JVEld2l0aEYnLyUnaXRhbGljR1EldHJ1ZUYnLyUsbWF0aHZhcmlhbnRHUSdpdGFsaWNGJy1JKG1mZW5jZWRHRiQ2JC1GIzYjLUYsNiVRLkxpbmVhckFsZ2VicmFGJ0YvRjIvRjNRJ25vcm1hbEYnLUkjbW9HRiQ2LVEiOkYnRj0vJSZmZW5jZUdRJmZhbHNlRicvJSpzZXBhcmF0b3JHRkUvJSlzdHJldGNoeUdGRS8lKnN5bW1ldHJpY0dGRS8lKGxhcmdlb3BHRkUvJS5tb3ZhYmxlbGltaXRzR0ZFLyUnYWNjZW50R0ZFLyUnbHNwYWNlR1EsMC4yNzc3Nzc4ZW1GJy8lJ3JzcGFjZUdGVA==</Equation></Text-field>
</Input>
</Group>
<Group view="code" labelreference="L29930" drawlabel="true">
<Input>
<Text-field prompt="&gt; " style="Maple Input" layout="Normal"><Equation executable="true" style="2D Input" input-equation="" display="LUklbXJvd0c2Iy9JK21vZHVsZW5hbWVHNiJJLFR5cGVzZXR0aW5nR0koX3N5c2xpYkdGJzYnLUkjbWlHRiQ2JVEld2l0aEYnLyUnaXRhbGljR1EldHJ1ZUYnLyUsbWF0aHZhcmlhbnRHUSdpdGFsaWNGJy1JKG1mZW5jZWRHRiQ2JC1GIzYlLUYsNiVRKHN0dWRlbnRGJ0YvRjIvJStleGVjdXRhYmxlR1EmZmFsc2VGJy9GM1Enbm9ybWFsRidGQC1JI21vR0YkNi1RIjpGJ0ZALyUmZmVuY2VHRj8vJSpzZXBhcmF0b3JHRj8vJSlzdHJldGNoeUdGPy8lKnN5bW1ldHJpY0dGPy8lKGxhcmdlb3BHRj8vJS5tb3ZhYmxlbGltaXRzR0Y/LyUnYWNjZW50R0Y/LyUnbHNwYWNlR1EsMC4yNzc3Nzc4ZW1GJy8lJ3JzcGFjZUdGVkY9RkA=">LUklbXJvd0c2Iy9JK21vZHVsZW5hbWVHNiJJLFR5cGVzZXR0aW5nR0koX3N5c2xpYkdGJzYlLUkjbWlHRiQ2JVEld2l0aEYnLyUnaXRhbGljR1EldHJ1ZUYnLyUsbWF0aHZhcmlhbnRHUSdpdGFsaWNGJy1JKG1mZW5jZWRHRiQ2JC1GIzYjLUYsNiVRKHN0dWRlbnRGJ0YvRjIvRjNRJ25vcm1hbEYnLUkjbW9HRiQ2LVEiOkYnRj0vJSZmZW5jZUdRJmZhbHNlRicvJSpzZXBhcmF0b3JHRkUvJSlzdHJldGNoeUdGRS8lKnN5bW1ldHJpY0dGRS8lKGxhcmdlb3BHRkUvJS5tb3ZhYmxlbGltaXRzR0ZFLyUnYWNjZW50R0ZFLyUnbHNwYWNlR1EsMC4yNzc3Nzc4ZW1GJy8lJ3JzcGFjZUdGVA==</Equation></Text-field>
</Input>
</Group>
<Group view="code" labelreference="L29929" drawlabel="true">
<Input>
<Text-field prompt="&gt; " style="Maple Input" layout="Normal"><Equation executable="true" style="2D Input" input-equation="" display="LUklbXJvd0c2Iy9JK21vZHVsZW5hbWVHNiJJLFR5cGVzZXR0aW5nR0koX3N5c2xpYkdGJzYoLUkjbWlHRiQ2JVEnRGlnaXRzRicvJSdpdGFsaWNHUSV0cnVlRicvJSxtYXRodmFyaWFudEdRJ2l0YWxpY0YnLUkjbW9HRiQ2LVEqJmNvbG9uZXE7RicvRjNRJ25vcm1hbEYnLyUmZmVuY2VHUSZmYWxzZUYnLyUqc2VwYXJhdG9yR0Y9LyUpc3RyZXRjaHlHRj0vJSpzeW1tZXRyaWNHRj0vJShsYXJnZW9wR0Y9LyUubW92YWJsZWxpbWl0c0dGPS8lJ2FjY2VudEdGPS8lJ2xzcGFjZUdRLDAuMjc3Nzc3OGVtRicvJSdyc3BhY2VHRkwtSSNtbkdGJDYkUSMyNUYnRjktRjY2LVEiOkYnRjlGO0Y+RkBGQkZERkZGSEZKRk0vJStleGVjdXRhYmxlR0Y9Rjk=">LUklbXJvd0c2Iy9JK21vZHVsZW5hbWVHNiJJLFR5cGVzZXR0aW5nR0koX3N5c2xpYkdGJzYmLUkjbWlHRiQ2JVEnRGlnaXRzRicvJSdpdGFsaWNHUSV0cnVlRicvJSxtYXRodmFyaWFudEdRJ2l0YWxpY0YnLUkjbW9HRiQ2LVEqJmNvbG9uZXE7RicvRjNRJ25vcm1hbEYnLyUmZmVuY2VHUSZmYWxzZUYnLyUqc2VwYXJhdG9yR0Y9LyUpc3RyZXRjaHlHRj0vJSpzeW1tZXRyaWNHRj0vJShsYXJnZW9wR0Y9LyUubW92YWJsZWxpbWl0c0dGPS8lJ2FjY2VudEdGPS8lJ2xzcGFjZUdRLDAuMjc3Nzc3OGVtRicvJSdyc3BhY2VHRkwtSSNtbkdGJDYkUSMyNUYnRjktRjY2LVEiOkYnRjlGO0Y+RkBGQkZERkZGSEZKRk0=</Equation></Text-field>
</Input>
</Group>
<Group view="code" labelreference="L43677" drawlabel="true">
<Input>
<Text-field prompt="&gt; " style="Maple Input" layout="Normal"><Equation executable="true" style="2D Input" input-equation="" display="LUklbXJvd0c2Iy9JK21vZHVsZW5hbWVHNiJJLFR5cGVzZXR0aW5nR0koX3N5c2xpYkdGJzYmLUkjbW9HRiQ2LVEiI0YnLyUsbWF0aHZhcmlhbnRHUSdub3JtYWxGJy8lJmZlbmNlR1EmZmFsc2VGJy8lKnNlcGFyYXRvckdGNC8lKXN0cmV0Y2h5R0Y0LyUqc3ltbWV0cmljR0Y0LyUobGFyZ2VvcEdGNC8lLm1vdmFibGVsaW1pdHNHRjQvJSdhY2NlbnRHRjQvJSdsc3BhY2VHUSYwLjBlbUYnLyUncnNwYWNlR0ZDLUkjbWlHRiQ2JVFccSMjIyMjIyMjIyMjIyMjIyMjIyMjIyMjIyMjIyMjIyMjIyMjIyMjIyMjIyMjIyMjIyMjIyMjIyMjIyMjIyMjIyMjIyMjIyMjIyMjIyMjIyMjIyMjIyMjIyMjIyMjIyMjIyNGJy8lJ2l0YWxpY0dRJXRydWVGJy9GMFEnaXRhbGljRicvJStleGVjdXRhYmxlR0Y0Ri8=">LUklbXJvd0c2Iy9JK21vZHVsZW5hbWVHNiJJLFR5cGVzZXR0aW5nR0koX3N5c2xpYkdGJzYkLUkjbW9HRiQ2LVEiI0YnLyUsbWF0aHZhcmlhbnRHUSdub3JtYWxGJy8lJmZlbmNlR1EmZmFsc2VGJy8lKnNlcGFyYXRvckdGNC8lKXN0cmV0Y2h5R0Y0LyUqc3ltbWV0cmljR0Y0LyUobGFyZ2VvcEdGNC8lLm1vdmFibGVsaW1pdHNHRjQvJSdhY2NlbnRHRjQvJSdsc3BhY2VHUSYwLjBlbUYnLyUncnNwYWNlR0ZDLUkjbWlHRiQ2JVFccSMjIyMjIyMjIyMjIyMjIyMjIyMjIyMjIyMjIyMjIyMjIyMjIyMjIyMjIyMjIyMjIyMjIyMjIyMjIyMjIyMjIyMjIyMjIyMjIyMjIyMjIyMjIyMjIyMjIyMjIyMjIyMjIyNGJy8lJ2l0YWxpY0dRJXRydWVGJy9GMFEnaXRhbGljRic=</Equation></Text-field>
</Input>
</Group></Presentation-Block><Presentation-Block>
<Group view="code" labelreference="L29945" drawlabel="true">
<Input>
<Text-field prompt="&gt; " style="Maple Input" layout="Normal"><Equation executable="true" style="2D Input" input-equation="" display="LUklbXJvd0c2Iy9JK21vZHVsZW5hbWVHNiJJLFR5cGVzZXR0aW5nR0koX3N5c2xpYkdGJzYoLUkjbWlHRiQ2JVEjbW1GJy8lJ2l0YWxpY0dRJXRydWVGJy8lLG1hdGh2YXJpYW50R1EnaXRhbGljRictSSNtb0dGJDYtUSomY29sb25lcTtGJy9GM1Enbm9ybWFsRicvJSZmZW5jZUdRJmZhbHNlRicvJSpzZXBhcmF0b3JHRj0vJSlzdHJldGNoeUdGPS8lKnN5bW1ldHJpY0dGPS8lKGxhcmdlb3BHRj0vJS5tb3ZhYmxlbGltaXRzR0Y9LyUnYWNjZW50R0Y9LyUnbHNwYWNlR1EsMC4yNzc3Nzc4ZW1GJy8lJ3JzcGFjZUdGTC1JI21uR0YkNiRRIjZGJ0Y5LUY2Ni1RIjpGJ0Y5RjtGPkZARkJGREZGRkhGSkZNLyUrZXhlY3V0YWJsZUdGPUY5">LUklbXJvd0c2Iy9JK21vZHVsZW5hbWVHNiJJLFR5cGVzZXR0aW5nR0koX3N5c2xpYkdGJzYmLUkjbWlHRiQ2JVEjbW1GJy8lJ2l0YWxpY0dRJXRydWVGJy8lLG1hdGh2YXJpYW50R1EnaXRhbGljRictSSNtb0dGJDYtUSomY29sb25lcTtGJy9GM1Enbm9ybWFsRicvJSZmZW5jZUdRJmZhbHNlRicvJSpzZXBhcmF0b3JHRj0vJSlzdHJldGNoeUdGPS8lKnN5bW1ldHJpY0dGPS8lKGxhcmdlb3BHRj0vJS5tb3ZhYmxlbGltaXRzR0Y9LyUnYWNjZW50R0Y9LyUnbHNwYWNlR1EsMC4yNzc3Nzc4ZW1GJy8lJ3JzcGFjZUdGTC1JI21uR0YkNiRRIjZGJ0Y5LUY2Ni1RIjpGJ0Y5RjtGPkZARkJGREZGRkhGSkZN</Equation></Text-field>
</Input>
</Group>
<Group view="code" labelreference="L29942" drawlabel="true">
<Input>
<Text-field prompt="&gt; " style="Maple Input" layout="Normal"><Equation executable="true" style="2D Input" input-equation="" display="LUklbXJvd0c2Iy9JK21vZHVsZW5hbWVHNiJJLFR5cGVzZXR0aW5nR0koX3N5c2xpYkdGJzYoLUkjbWlHRiQ2JVEjbm5GJy8lJ2l0YWxpY0dRJXRydWVGJy8lLG1hdGh2YXJpYW50R1EnaXRhbGljRictSSNtb0dGJDYtUSomY29sb25lcTtGJy9GM1Enbm9ybWFsRicvJSZmZW5jZUdRJmZhbHNlRicvJSpzZXBhcmF0b3JHRj0vJSlzdHJldGNoeUdGPS8lKnN5bW1ldHJpY0dGPS8lKGxhcmdlb3BHRj0vJS5tb3ZhYmxlbGltaXRzR0Y9LyUnYWNjZW50R0Y9LyUnbHNwYWNlR1EsMC4yNzc3Nzc4ZW1GJy8lJ3JzcGFjZUdGTC1JI21uR0YkNiRRIjZGJ0Y5LUY2Ni1RIjpGJ0Y5RjtGPkZARkJGREZGRkhGSkZNLyUrZXhlY3V0YWJsZUdGPUY5">LUklbXJvd0c2Iy9JK21vZHVsZW5hbWVHNiJJLFR5cGVzZXR0aW5nR0koX3N5c2xpYkdGJzYmLUkjbWlHRiQ2JVEjbm5GJy8lJ2l0YWxpY0dRJXRydWVGJy8lLG1hdGh2YXJpYW50R1EnaXRhbGljRictSSNtb0dGJDYtUSomY29sb25lcTtGJy9GM1Enbm9ybWFsRicvJSZmZW5jZUdRJmZhbHNlRicvJSpzZXBhcmF0b3JHRj0vJSlzdHJldGNoeUdGPS8lKnN5bW1ldHJpY0dGPS8lKGxhcmdlb3BHRj0vJS5tb3ZhYmxlbGltaXRzR0Y9LyUnYWNjZW50R0Y9LyUnbHNwYWNlR1EsMC4yNzc3Nzc4ZW1GJy8lJ3JzcGFjZUdGTC1JI21uR0YkNiRRIjZGJ0Y5LUY2Ni1RIjpGJ0Y5RjtGPkZARkJGREZGRkhGSkZN</Equation></Text-field>
</Input>
</Group></Presentation-Block><Presentation-Block>
<Group view="code" labelreference="L29941" drawlabel="true">
<Input>
<Text-field prompt="&gt; " style="Maple Input" layout="Normal"><Equation executable="true" style="2D Input" input-equation="" display="LUklbXJvd0c2Iy9JK21vZHVsZW5hbWVHNiJJLFR5cGVzZXR0aW5nR0koX3N5c2xpYkdGJzYmLUkjbW9HRiQ2LVEiI0YnLyUsbWF0aHZhcmlhbnRHUSdub3JtYWxGJy8lJmZlbmNlR1EmZmFsc2VGJy8lKnNlcGFyYXRvckdGNC8lKXN0cmV0Y2h5R0Y0LyUqc3ltbWV0cmljR0Y0LyUobGFyZ2VvcEdGNC8lLm1vdmFibGVsaW1pdHNHRjQvJSdhY2NlbnRHRjQvJSdsc3BhY2VHUSYwLjBlbUYnLyUncnNwYWNlR0ZDLUkjbWlHRiQ2JVFdcSMjIyMjIyMjIyMjIyMjIyMjIyMjIyMjIyMjIyMjIyMjIyMjIyMjIyMjIyMjIyMjIyMjIyMjIyMjIyMjIyMjIyMjIyMjIyMjIyMjIyMjIyMjIyMjIyMjIyMjIyMjIyMjIyMjRicvJSdpdGFsaWNHUSV0cnVlRicvRjBRJ2l0YWxpY0YnLyUrZXhlY3V0YWJsZUdGNEYv">LUklbXJvd0c2Iy9JK21vZHVsZW5hbWVHNiJJLFR5cGVzZXR0aW5nR0koX3N5c2xpYkdGJzYkLUkjbW9HRiQ2LVEiI0YnLyUsbWF0aHZhcmlhbnRHUSdub3JtYWxGJy8lJmZlbmNlR1EmZmFsc2VGJy8lKnNlcGFyYXRvckdGNC8lKXN0cmV0Y2h5R0Y0LyUqc3ltbWV0cmljR0Y0LyUobGFyZ2VvcEdGNC8lLm1vdmFibGVsaW1pdHNHRjQvJSdhY2NlbnRHRjQvJSdsc3BhY2VHUSYwLjBlbUYnLyUncnNwYWNlR0ZDLUkjbWlHRiQ2JVFdcSMjIyMjIyMjIyMjIyMjIyMjIyMjIyMjIyMjIyMjIyMjIyMjIyMjIyMjIyMjIyMjIyMjIyMjIyMjIyMjIyMjIyMjIyMjIyMjIyMjIyMjIyMjIyMjIyMjIyMjIyMjIyMjIyMjRicvJSdpdGFsaWNHUSV0cnVlRicvRjBRJ2l0YWxpY0Yn</Equation></Text-field>
</Input>
</Group></Presentation-Block><Presentation-Block>
<Group view="code" labelreference="L29944" drawlabel="true" applyint="true" applyrational="true">
<Input>
<Text-field prompt="&gt; " style="Maple Input" layout="Normal"><Equation executable="true" style="2D Input" input-equation="" display="LUklbXJvd0c2Iy9JK21vZHVsZW5hbWVHNiJJLFR5cGVzZXR0aW5nR0koX3N5c2xpYkdGJzYoLUkjbWlHRiQ2JVEiTEYnLyUnaXRhbGljR1EldHJ1ZUYnLyUsbWF0aHZhcmlhbnRHUSdpdGFsaWNGJy1JI21vR0YkNi1RKiZjb2xvbmVxO0YnL0YzUSdub3JtYWxGJy8lJmZlbmNlR1EmZmFsc2VGJy8lKnNlcGFyYXRvckdGPS8lKXN0cmV0Y2h5R0Y9LyUqc3ltbWV0cmljR0Y9LyUobGFyZ2VvcEdGPS8lLm1vdmFibGVsaW1pdHNHRj0vJSdhY2NlbnRHRj0vJSdsc3BhY2VHUSwwLjI3Nzc3NzhlbUYnLyUncnNwYWNlR0ZMLUkjbW5HRiQ2JFEiMUYnRjktRjY2LVEiOkYnRjlGO0Y+RkBGQkZERkZGSEZKRk0vJStleGVjdXRhYmxlR0Y9Rjk=">LUklbXJvd0c2Iy9JK21vZHVsZW5hbWVHNiJJLFR5cGVzZXR0aW5nR0koX3N5c2xpYkdGJzYmLUkjbWlHRiQ2JVEiTEYnLyUnaXRhbGljR1EldHJ1ZUYnLyUsbWF0aHZhcmlhbnRHUSdpdGFsaWNGJy1JI21vR0YkNi1RKiZjb2xvbmVxO0YnL0YzUSdub3JtYWxGJy8lJmZlbmNlR1EmZmFsc2VGJy8lKnNlcGFyYXRvckdGPS8lKXN0cmV0Y2h5R0Y9LyUqc3ltbWV0cmljR0Y9LyUobGFyZ2VvcEdGPS8lLm1vdmFibGVsaW1pdHNHRj0vJSdhY2NlbnRHRj0vJSdsc3BhY2VHUSwwLjI3Nzc3NzhlbUYnLyUncnNwYWNlR0ZMLUkjbW5HRiQ2JFEiMUYnRjktRjY2LVEiOkYnRjlGO0Y+RkBGQkZERkZGSEZKRk0=</Equation></Text-field>
</Input>
</Group>
<Group view="code" labelreference="L29943" drawlabel="true" applyint="true" applyrational="true">
<Input>
<Text-field prompt="&gt; " style="Maple Input" layout="Normal"><Equation executable="true" style="2D Input" input-equation="" display="LUklbXJvd0c2Iy9JK21vZHVsZW5hbWVHNiJJLFR5cGVzZXR0aW5nR0koX3N5c2xpYkdGJzYoLUkjbWlHRiQ2JVEiVEYnLyUnaXRhbGljR1EldHJ1ZUYnLyUsbWF0aHZhcmlhbnRHUSdpdGFsaWNGJy1JI21vR0YkNi1RKiZjb2xvbmVxO0YnL0YzUSdub3JtYWxGJy8lJmZlbmNlR1EmZmFsc2VGJy8lKnNlcGFyYXRvckdGPS8lKXN0cmV0Y2h5R0Y9LyUqc3ltbWV0cmljR0Y9LyUobGFyZ2VvcEdGPS8lLm1vdmFibGVsaW1pdHNHRj0vJSdhY2NlbnRHRj0vJSdsc3BhY2VHUSwwLjI3Nzc3NzhlbUYnLyUncnNwYWNlR0ZMLUkjbW5HRiQ2JFEiMUYnRjktRjY2LVEiOkYnRjlGO0Y+RkBGQkZERkZGSEZKRk0vJStleGVjdXRhYmxlR0Y9Rjk=">LUklbXJvd0c2Iy9JK21vZHVsZW5hbWVHNiJJLFR5cGVzZXR0aW5nR0koX3N5c2xpYkdGJzYmLUkjbWlHRiQ2JVEiVEYnLyUnaXRhbGljR1EldHJ1ZUYnLyUsbWF0aHZhcmlhbnRHUSdpdGFsaWNGJy1JI21vR0YkNi1RKiZjb2xvbmVxO0YnL0YzUSdub3JtYWxGJy8lJmZlbmNlR1EmZmFsc2VGJy8lKnNlcGFyYXRvckdGPS8lKXN0cmV0Y2h5R0Y9LyUqc3ltbWV0cmljR0Y9LyUobGFyZ2VvcEdGPS8lLm1vdmFibGVsaW1pdHNHRj0vJSdhY2NlbnRHRj0vJSdsc3BhY2VHUSwwLjI3Nzc3NzhlbUYnLyUncnNwYWNlR0ZMLUkjbW5HRiQ2JFEiMUYnRjktRjY2LVEiOkYnRjlGO0Y+RkBGQkZERkZGSEZKRk0=</Equation></Text-field>
</Input>
</Group></Presentation-Block><Presentation-Block>
<Group view="code" labelreference="L43893" drawlabel="true">
<Input>
<Text-field prompt="&gt; " style="Maple Input" layout="Normal"><Equation executable="true" style="2D Input" input-equation="" display="LUklbXJvd0c2Iy9JK21vZHVsZW5hbWVHNiJJLFR5cGVzZXR0aW5nR0koX3N5c2xpYkdGJzYmLUkjbW9HRiQ2LVEiI0YnLyUsbWF0aHZhcmlhbnRHUSdub3JtYWxGJy8lJmZlbmNlR1EmZmFsc2VGJy8lKnNlcGFyYXRvckdGNC8lKXN0cmV0Y2h5R0Y0LyUqc3ltbWV0cmljR0Y0LyUobGFyZ2VvcEdGNC8lLm1vdmFibGVsaW1pdHNHRjQvJSdhY2NlbnRHRjQvJSdsc3BhY2VHUSYwLjBlbUYnLyUncnNwYWNlR0ZDLUkjbWlHRiQ2JVFncCMjIyMjIyMjIyMjIyMjIyMjIyMjIyMjIyMjIyMjIyMjIyMjIyMjIyMjIyMjIyMjIyMjIyMjIyMjIyMjIyMjIyMjIyMjIyMjIyMjIyMjIyMjIyMjIyMjIyMjIyMjRicvJSdpdGFsaWNHUSV0cnVlRicvRjBRJ2l0YWxpY0YnLyUrZXhlY3V0YWJsZUdGNEYv">LUklbXJvd0c2Iy9JK21vZHVsZW5hbWVHNiJJLFR5cGVzZXR0aW5nR0koX3N5c2xpYkdGJzYkLUkjbW9HRiQ2LVEiI0YnLyUsbWF0aHZhcmlhbnRHUSdub3JtYWxGJy8lJmZlbmNlR1EmZmFsc2VGJy8lKnNlcGFyYXRvckdGNC8lKXN0cmV0Y2h5R0Y0LyUqc3ltbWV0cmljR0Y0LyUobGFyZ2VvcEdGNC8lLm1vdmFibGVsaW1pdHNHRjQvJSdhY2NlbnRHRjQvJSdsc3BhY2VHUSYwLjBlbUYnLyUncnNwYWNlR0ZDLUkjbWlHRiQ2JVFncCMjIyMjIyMjIyMjIyMjIyMjIyMjIyMjIyMjIyMjIyMjIyMjIyMjIyMjIyMjIyMjIyMjIyMjIyMjIyMjIyMjIyMjIyMjIyMjIyMjIyMjIyMjIyMjIyMjIyMjIyMjRicvJSdpdGFsaWNHUSV0cnVlRicvRjBRJ2l0YWxpY0Yn</Equation></Text-field>
</Input>
</Group>
<Group view="code" labelreference="L44753" drawlabel="true">
<Input>
<Text-field prompt="&gt; " style="Maple Input" layout="Normal"><Equation executable="true" style="2D Input" input-equation="" display="LUklbXJvd0c2Iy9JK21vZHVsZW5hbWVHNiJJLFR5cGVzZXR0aW5nR0koX3N5c2xpYkdGJzYoLUkjbWlHRiQ2JVEnJiM5NDU7RicvJSdpdGFsaWNHUSZmYWxzZUYnLyUsbWF0aHZhcmlhbnRHUSdub3JtYWxGJy1JI21vR0YkNi1RKiZjb2xvbmVxO0YnRjIvJSZmZW5jZUdGMS8lKnNlcGFyYXRvckdGMS8lKXN0cmV0Y2h5R0YxLyUqc3ltbWV0cmljR0YxLyUobGFyZ2VvcEdGMS8lLm1vdmFibGVsaW1pdHNHRjEvJSdhY2NlbnRHRjEvJSdsc3BhY2VHUSwwLjI3Nzc3NzhlbUYnLyUncnNwYWNlR0ZJLUkmbWZyYWNHRiQ2KC1GIzYkLUkjbW5HRiQ2JFEiMUYnRjJGMi1GIzYlLUZSNiRRIjJGJ0YyL0YwUSV0cnVlRicvRjNRJ2l0YWxpY0YnLyUubGluZXRoaWNrbmVzc0dGVC8lK2Rlbm9tYWxpZ25HUSdjZW50ZXJGJy8lKW51bWFsaWduR0Zcby8lKWJldmVsbGVkR0YxLUY2Ni1RIjpGJ0YyRjlGO0Y9Rj9GQUZDRkVGR0ZKLyUrZXhlY3V0YWJsZUdGMUYy">LUklbXJvd0c2Iy9JK21vZHVsZW5hbWVHNiJJLFR5cGVzZXR0aW5nR0koX3N5c2xpYkdGJzYmLUkjbWlHRiQ2JVEoJmFscGhhO0YnLyUnaXRhbGljR1EmZmFsc2VGJy8lLG1hdGh2YXJpYW50R1Enbm9ybWFsRictSSNtb0dGJDYtUSomY29sb25lcTtGJ0YyLyUmZmVuY2VHRjEvJSpzZXBhcmF0b3JHRjEvJSlzdHJldGNoeUdGMS8lKnN5bW1ldHJpY0dGMS8lKGxhcmdlb3BHRjEvJS5tb3ZhYmxlbGltaXRzR0YxLyUnYWNjZW50R0YxLyUnbHNwYWNlR1EsMC4yNzc3Nzc4ZW1GJy8lJ3JzcGFjZUdGSS1JJm1mcmFjR0YkNigtRiM2Iy1JI21uR0YkNiRRIjFGJ0YyLUYjNiMtRlI2JFEiMkYnRjIvJS5saW5ldGhpY2tuZXNzR0ZULyUrZGVub21hbGlnbkdRJ2NlbnRlckYnLyUpbnVtYWxpZ25HRmhuLyUpYmV2ZWxsZWRHRjEtRjY2LVEiOkYnRjJGOUY7Rj1GP0ZBRkNGRUZHRko=</Equation></Text-field>
</Input>
</Group>
<Group view="code" labelreference="L44868" drawlabel="true">
<Input>
<Text-field prompt="&gt; " style="Maple Input" layout="Normal"><Equation executable="true" style="2D Input" input-equation="" display="LUklbXJvd0c2Iy9JK21vZHVsZW5hbWVHNiJJLFR5cGVzZXR0aW5nR0koX3N5c2xpYkdGJzYoLUkjbWlHRiQ2JVEnJiM5NTU7RicvJSdpdGFsaWNHUSZmYWxzZUYnLyUsbWF0aHZhcmlhbnRHUSdub3JtYWxGJy1JI21vR0YkNi1RKiZjb2xvbmVxO0YnRjIvJSZmZW5jZUdGMS8lKnNlcGFyYXRvckdGMS8lKXN0cmV0Y2h5R0YxLyUqc3ltbWV0cmljR0YxLyUobGFyZ2VvcEdGMS8lLm1vdmFibGVsaW1pdHNHRjEvJSdhY2NlbnRHRjEvJSdsc3BhY2VHUSwwLjI3Nzc3NzhlbUYnLyUncnNwYWNlR0ZJLUkmbWZyYWNHRiQ2KC1GIzYkLUkjbW5HRiQ2JFEiM0YnRjJGMi1GIzYlLUZSNiRRIjJGJ0YyL0YwUSV0cnVlRicvRjNRJ2l0YWxpY0YnLyUubGluZXRoaWNrbmVzc0dRIjFGJy8lK2Rlbm9tYWxpZ25HUSdjZW50ZXJGJy8lKW51bWFsaWduR0Zdby8lKWJldmVsbGVkR0YxLUY2Ni1RIjpGJ0YyRjlGO0Y9Rj9GQUZDRkVGR0ZKLyUrZXhlY3V0YWJsZUdGMUYy">LUklbXJvd0c2Iy9JK21vZHVsZW5hbWVHNiJJLFR5cGVzZXR0aW5nR0koX3N5c2xpYkdGJzYmLUkjbWlHRiQ2JVEpJmxhbWJkYTtGJy8lJ2l0YWxpY0dRJmZhbHNlRicvJSxtYXRodmFyaWFudEdRJ25vcm1hbEYnLUkjbW9HRiQ2LVEqJmNvbG9uZXE7RidGMi8lJmZlbmNlR0YxLyUqc2VwYXJhdG9yR0YxLyUpc3RyZXRjaHlHRjEvJSpzeW1tZXRyaWNHRjEvJShsYXJnZW9wR0YxLyUubW92YWJsZWxpbWl0c0dGMS8lJ2FjY2VudEdGMS8lJ2xzcGFjZUdRLDAuMjc3Nzc3OGVtRicvJSdyc3BhY2VHRkktSSZtZnJhY0dGJDYoLUYjNiMtSSNtbkdGJDYkUSIzRidGMi1GIzYjLUZSNiRRIjJGJ0YyLyUubGluZXRoaWNrbmVzc0dRIjFGJy8lK2Rlbm9tYWxpZ25HUSdjZW50ZXJGJy8lKW51bWFsaWduR0Zpbi8lKWJldmVsbGVkR0YxLUY2Ni1RIjpGJ0YyRjlGO0Y9Rj9GQUZDRkVGR0ZK</Equation></Text-field>
</Input>
</Group></Presentation-Block><Presentation-Block>
<Group view="code" labelreference="L45234" drawlabel="true" applyint="true" applyrational="true">
<Input>
<Text-field prompt="&gt; " style="Maple Input" layout="Normal"><Equation executable="true" style="2D Input" input-equation="" display="LUklbXJvd0c2Iy9JK21vZHVsZW5hbWVHNiJJLFR5cGVzZXR0aW5nR0koX3N5c2xpYkdGJzYmLUkjbW9HRiQ2LVEiI0YnLyUsbWF0aHZhcmlhbnRHUSdub3JtYWxGJy8lJmZlbmNlR1EmZmFsc2VGJy8lKnNlcGFyYXRvckdGNC8lKXN0cmV0Y2h5R0Y0LyUqc3ltbWV0cmljR0Y0LyUobGFyZ2VvcEdGNC8lLm1vdmFibGVsaW1pdHNHRjQvJSdhY2NlbnRHRjQvJSdsc3BhY2VHUSYwLjBlbUYnLyUncnNwYWNlR0ZDLUkjbWlHRiQ2JVFccSMjIyMjIyMjIyMjIyMjIyMjIyMjIyMjIyMjIyMjIyMjIyMjIyMjIyMjIyMjIyMjIyMjIyMjIyMjIyMjIyMjIyMjIyMjIyMjIyMjIyMjIyMjIyMjIyMjIyMjIyMjIyMjIyNGJy8lJ2l0YWxpY0dRJXRydWVGJy9GMFEnaXRhbGljRicvJStleGVjdXRhYmxlR0Y0Ri8=">LUklbXJvd0c2Iy9JK21vZHVsZW5hbWVHNiJJLFR5cGVzZXR0aW5nR0koX3N5c2xpYkdGJzYkLUkjbW9HRiQ2LVEiI0YnLyUsbWF0aHZhcmlhbnRHUSdub3JtYWxGJy8lJmZlbmNlR1EmZmFsc2VGJy8lKnNlcGFyYXRvckdGNC8lKXN0cmV0Y2h5R0Y0LyUqc3ltbWV0cmljR0Y0LyUobGFyZ2VvcEdGNC8lLm1vdmFibGVsaW1pdHNHRjQvJSdhY2NlbnRHRjQvJSdsc3BhY2VHUSYwLjBlbUYnLyUncnNwYWNlR0ZDLUkjbWlHRiQ2JVFccSMjIyMjIyMjIyMjIyMjIyMjIyMjIyMjIyMjIyMjIyMjIyMjIyMjIyMjIyMjIyMjIyMjIyMjIyMjIyMjIyMjIyMjIyMjIyMjIyMjIyMjIyMjIyMjIyMjIyMjIyMjIyMjIyNGJy8lJ2l0YWxpY0dRJXRydWVGJy9GMFEnaXRhbGljRic=</Equation></Text-field>
</Input>
</Group></Presentation-Block><Presentation-Block>
<Group view="code" labelreference="L45235" drawlabel="true">
<Input>
<Text-field prompt="&gt; " style="Maple Input" layout="Normal"><Equation executable="true" style="2D Input" input-equation="" display="LUklbXJvd0c2Iy9JK21vZHVsZW5hbWVHNiJJLFR5cGVzZXR0aW5nR0koX3N5c2xpYkdGJzYxLUkjbWlHRiQ2JVEjVUVGJy8lJ2l0YWxpY0dRJXRydWVGJy8lLG1hdGh2YXJpYW50R1EnaXRhbGljRictSSNtb0dGJDYtUSomY29sb25lcTtGJy9GM1Enbm9ybWFsRicvJSZmZW5jZUdRJmZhbHNlRicvJSpzZXBhcmF0b3JHRj0vJSlzdHJldGNoeUdGPS8lKnN5bW1ldHJpY0dGPS8lKGxhcmdlb3BHRj0vJS5tb3ZhYmxlbGltaXRzR0Y9LyUnYWNjZW50R0Y9LyUnbHNwYWNlR1EsMC4yNzc3Nzc4ZW1GJy8lJ3JzcGFjZUdGTC1JKG1mZW5jZWRHRiQ2JC1GIzYmLUYsNiVRInhGJy9GMEY9RjktRjY2LVEiLEYnRjlGOy9GP0YxRkBGQkZERkZGSC9GS1EmMC4wZW1GJy9GTlEsMC4zMzMzMzMzZW1GJy1GLDYlUSJ0RidGV0Y5RjlGOS1GNjYtUSgmc3JhcnI7RidGOUY7Rj5GQEZCRkRGRkZIRmZuL0ZORmduLUYsNiVRJGV4cEYnRldGOS1GUDYkLUYjNictRjY2LVEqJnVtaW51czA7RidGOUY7Rj5GQEZCRkRGRkZIL0ZLUSwwLjIyMjIyMjJlbUYnL0ZORlxwLUYsNiVRKSZsYW1iZGE7RidGV0Y5LUY2Ni1RJyZzZG90O0YnRjlGO0Y+RkBGQkZERkZGSEZmbkZgby1GLDYlRlxvRi9GMkY5RjlGYXBGYW8tRlA2JC1GIzYmRmhvRmRwLyUrZXhlY3V0YWJsZUdGPUY5RjlGYXAtRiw2JVEkc2luRidGV0Y5LUZQNiQtRiM2Ji1JI21uR0YkNiRRIjJGJ0Y5RmFwLUYsNiVGVkYvRjJGOUY5LUY2Ni1RIjpGJ0Y5RjtGPkZARkJGREZGRkhGSkZNRmpwRjk=">LUklbXJvd0c2Iy9JK21vZHVsZW5hbWVHNiJJLFR5cGVzZXR0aW5nR0koX3N5c2xpYkdGJzYvLUkjbWlHRiQ2JVEjVUVGJy8lJ2l0YWxpY0dRJXRydWVGJy8lLG1hdGh2YXJpYW50R1EnaXRhbGljRictSSNtb0dGJDYtUSomY29sb25lcTtGJy9GM1Enbm9ybWFsRicvJSZmZW5jZUdRJmZhbHNlRicvJSpzZXBhcmF0b3JHRj0vJSlzdHJldGNoeUdGPS8lKnN5bW1ldHJpY0dGPS8lKGxhcmdlb3BHRj0vJS5tb3ZhYmxlbGltaXRzR0Y9LyUnYWNjZW50R0Y9LyUnbHNwYWNlR1EsMC4yNzc3Nzc4ZW1GJy8lJ3JzcGFjZUdGTC1JKG1mZW5jZWRHRiQ2JC1GIzYlLUYsNiVRInhGJy9GMEY9RjktRjY2LVEiLEYnRjlGOy9GP0YxRkBGQkZERkZGSC9GS1EmMC4wZW1GJy9GTlEsMC4zMzMzMzMzZW1GJy1GLDYlUSJ0RidGV0Y5RjktRjY2LVEoJnNyYXJyO0YnRjlGO0Y+RkBGQkZERkZGSEZmbi9GTkZnbi1GLDYlUSRleHBGJ0ZXRjktRlA2JC1GIzYmLUY2Ni1RKiZ1bWludXMwO0YnRjlGO0Y+RkBGQkZERkZGSC9GS1EsMC4yMjIyMjIyZW1GJy9GTkZccC1GLDYlUSkmbGFtYmRhO0YnRldGOS1GNjYtUScmc2RvdDtGJ0Y5RjtGPkZARkJGREZGRkhGZm5GYG8tRiw2JUZcb0YvRjJGOUZhcEZhby1GUDYkLUYjNiRGaG9GZHBGOUZhcC1GLDYlUSRzaW5GJ0ZXRjktRlA2JC1GIzYlLUkjbW5HRiQ2JFEiMkYnRjlGYXAtRiw2JUZWRi9GMkY5LUY2Ni1RIjpGJ0Y5RjtGPkZARkJGREZGRkhGSkZN</Equation></Text-field>
</Input>
</Group>
<Group view="code" labelreference="L45233" drawlabel="true">
<Input>
<Text-field prompt="&gt; " style="Maple Input" layout="Normal"><Equation executable="true" style="2D Input" input-equation="" display="LUklbXJvd0c2Iy9JK21vZHVsZW5hbWVHNiJJLFR5cGVzZXR0aW5nR0koX3N5c2xpYkdGJzYxLUkjbWlHRiQ2JVEjVkVGJy8lJ2l0YWxpY0dRJXRydWVGJy8lLG1hdGh2YXJpYW50R1EnaXRhbGljRictSSNtb0dGJDYtUSomY29sb25lcTtGJy9GM1Enbm9ybWFsRicvJSZmZW5jZUdRJmZhbHNlRicvJSpzZXBhcmF0b3JHRj0vJSlzdHJldGNoeUdGPS8lKnN5bW1ldHJpY0dGPS8lKGxhcmdlb3BHRj0vJS5tb3ZhYmxlbGltaXRzR0Y9LyUnYWNjZW50R0Y9LyUnbHNwYWNlR1EsMC4yNzc3Nzc4ZW1GJy8lJ3JzcGFjZUdGTC1JKG1mZW5jZWRHRiQ2JC1GIzYmLUYsNiVRInhGJy9GMEY9RjktRjY2LVEiLEYnRjlGOy9GP0YxRkBGQkZERkZGSC9GS1EmMC4wZW1GJy9GTlEsMC4zMzMzMzMzZW1GJy1GLDYlUSJ0RidGV0Y5RjlGOS1GNjYtUSgmc3JhcnI7RidGOUY7Rj5GQEZCRkRGRkZIRmZuL0ZORmduLUYsNiVRJGV4cEYnRldGOS1GUDYkLUYjNictRjY2LVEqJnVtaW51czA7RidGOUY7Rj5GQEZCRkRGRkZIL0ZLUSwwLjIyMjIyMjJlbUYnL0ZORlxwLUYsNiVRKSZsYW1iZGE7RidGV0Y5LUY2Ni1RJyZzZG90O0YnRjlGO0Y+RkBGQkZERkZGSEZmbkZgby1GLDYlRlxvRi9GMkY5RjlGYXBGYW8tRlA2JC1GIzYmRmhvRmRwLyUrZXhlY3V0YWJsZUdGPUY5RjlGYXAtRiw2JVEkY29zRidGV0Y5LUZQNiQtRiM2Jy1JI21uR0YkNiRRIjJGJ0Y5RmFwLUYsNiVGVkYvRjJGanBGOUY5LUY2Ni1RIjpGJ0Y5RjtGPkZARkJGREZGRkhGSkZNRmpwRjk=">LUklbXJvd0c2Iy9JK21vZHVsZW5hbWVHNiJJLFR5cGVzZXR0aW5nR0koX3N5c2xpYkdGJzYvLUkjbWlHRiQ2JVEjVkVGJy8lJ2l0YWxpY0dRJXRydWVGJy8lLG1hdGh2YXJpYW50R1EnaXRhbGljRictSSNtb0dGJDYtUSomY29sb25lcTtGJy9GM1Enbm9ybWFsRicvJSZmZW5jZUdRJmZhbHNlRicvJSpzZXBhcmF0b3JHRj0vJSlzdHJldGNoeUdGPS8lKnN5bW1ldHJpY0dGPS8lKGxhcmdlb3BHRj0vJS5tb3ZhYmxlbGltaXRzR0Y9LyUnYWNjZW50R0Y9LyUnbHNwYWNlR1EsMC4yNzc3Nzc4ZW1GJy8lJ3JzcGFjZUdGTC1JKG1mZW5jZWRHRiQ2JC1GIzYlLUYsNiVRInhGJy9GMEY9RjktRjY2LVEiLEYnRjlGOy9GP0YxRkBGQkZERkZGSC9GS1EmMC4wZW1GJy9GTlEsMC4zMzMzMzMzZW1GJy1GLDYlUSJ0RidGV0Y5RjktRjY2LVEoJnNyYXJyO0YnRjlGO0Y+RkBGQkZERkZGSEZmbi9GTkZnbi1GLDYlUSRleHBGJ0ZXRjktRlA2JC1GIzYmLUY2Ni1RKiZ1bWludXMwO0YnRjlGO0Y+RkBGQkZERkZGSC9GS1EsMC4yMjIyMjIyZW1GJy9GTkZccC1GLDYlUSkmbGFtYmRhO0YnRldGOS1GNjYtUScmc2RvdDtGJ0Y5RjtGPkZARkJGREZGRkhGZm5GYG8tRiw2JUZcb0YvRjJGOUZhcEZhby1GUDYkLUYjNiRGaG9GZHBGOUZhcC1GLDYlUSRjb3NGJ0ZXRjktRlA2JC1GIzYlLUkjbW5HRiQ2JFEiMkYnRjlGYXAtRiw2JUZWRi9GMkY5LUY2Ni1RIjpGJ0Y5RjtGPkZARkJGREZGRkhGSkZN</Equation></Text-field>
</Input>
</Group></Presentation-Block><Presentation-Block>
<Group view="code" labelreference="L45242" drawlabel="true">
<Input>
<Text-field prompt="&gt; " style="Maple Input" layout="Normal"><Equation executable="true" style="2D Input" input-equation="" display="LUklbXJvd0c2Iy9JK21vZHVsZW5hbWVHNiJJLFR5cGVzZXR0aW5nR0koX3N5c2xpYkdGJzYmLUkjbW9HRiQ2LVEiI0YnLyUsbWF0aHZhcmlhbnRHUSdub3JtYWxGJy8lJmZlbmNlR1EmZmFsc2VGJy8lKnNlcGFyYXRvckdGNC8lKXN0cmV0Y2h5R0Y0LyUqc3ltbWV0cmljR0Y0LyUobGFyZ2VvcEdGNC8lLm1vdmFibGVsaW1pdHNHRjQvJSdhY2NlbnRHRjQvJSdsc3BhY2VHUSYwLjBlbUYnLyUncnNwYWNlR0ZDLUkjbWlHRiQ2JVFmcCMjIyMjIyMjIyMjIyMjIyMjIyMjIyMjIyMjIyMjIyMjIyMjIyMjIyMjIyMjIyMjIyMjIyMjIyMjIyMjIyMjIyMjIyMjIyMjIyMjIyMjIyMjIyMjIyMjIyMjIyNGJy8lJ2l0YWxpY0dRJXRydWVGJy9GMFEnaXRhbGljRicvJStleGVjdXRhYmxlR0Y0Ri8=">LUklbXJvd0c2Iy9JK21vZHVsZW5hbWVHNiJJLFR5cGVzZXR0aW5nR0koX3N5c2xpYkdGJzYkLUkjbW9HRiQ2LVEiI0YnLyUsbWF0aHZhcmlhbnRHUSdub3JtYWxGJy8lJmZlbmNlR1EmZmFsc2VGJy8lKnNlcGFyYXRvckdGNC8lKXN0cmV0Y2h5R0Y0LyUqc3ltbWV0cmljR0Y0LyUobGFyZ2VvcEdGNC8lLm1vdmFibGVsaW1pdHNHRjQvJSdhY2NlbnRHRjQvJSdsc3BhY2VHUSYwLjBlbUYnLyUncnNwYWNlR0ZDLUkjbWlHRiQ2JVFmcCMjIyMjIyMjIyMjIyMjIyMjIyMjIyMjIyMjIyMjIyMjIyMjIyMjIyMjIyMjIyMjIyMjIyMjIyMjIyMjIyMjIyMjIyMjIyMjIyMjIyMjIyMjIyMjIyMjIyMjIyNGJy8lJ2l0YWxpY0dRJXRydWVGJy9GMFEnaXRhbGljRic=</Equation></Text-field>
</Input>
</Group>
<Group view="code" labelreference="L45322" drawlabel="true">
<Input>
<Text-field prompt="&gt; " style="Maple Input" layout="Normal"><Equation executable="true" style="2D Input" input-equation="" display="LUklbXJvd0c2Iy9JK21vZHVsZW5hbWVHNiJJLFR5cGVzZXR0aW5nR0koX3N5c2xpYkdGJzYoLUkjbWlHRiQ2JVEnJiM5NTI7RicvJSdpdGFsaWNHUSZmYWxzZUYnLyUsbWF0aHZhcmlhbnRHUSdub3JtYWxGJy1JI21vR0YkNi1RKiZjb2xvbmVxO0YnRjIvJSZmZW5jZUdGMS8lKnNlcGFyYXRvckdGMS8lKXN0cmV0Y2h5R0YxLyUqc3ltbWV0cmljR0YxLyUobGFyZ2VvcEdGMS8lLm1vdmFibGVsaW1pdHNHRjEvJSdhY2NlbnRHRjEvJSdsc3BhY2VHUSwwLjI3Nzc3NzhlbUYnLyUncnNwYWNlR0ZJLUkjbW5HRiQ2JFEiMkYnRjItRjY2LVEiOkYnRjJGOUY7Rj1GP0ZBRkNGRUZHRkovJStleGVjdXRhYmxlR0YxRjI=">LUklbXJvd0c2Iy9JK21vZHVsZW5hbWVHNiJJLFR5cGVzZXR0aW5nR0koX3N5c2xpYkdGJzYmLUkjbWlHRiQ2JVEoJnRoZXRhO0YnLyUnaXRhbGljR1EmZmFsc2VGJy8lLG1hdGh2YXJpYW50R1Enbm9ybWFsRictSSNtb0dGJDYtUSomY29sb25lcTtGJ0YyLyUmZmVuY2VHRjEvJSpzZXBhcmF0b3JHRjEvJSlzdHJldGNoeUdGMS8lKnN5bW1ldHJpY0dGMS8lKGxhcmdlb3BHRjEvJS5tb3ZhYmxlbGltaXRzR0YxLyUnYWNjZW50R0YxLyUnbHNwYWNlR1EsMC4yNzc3Nzc4ZW1GJy8lJ3JzcGFjZUdGSS1JI21uR0YkNiRRIjJGJ0YyLUY2Ni1RIjpGJ0YyRjlGO0Y9Rj9GQUZDRkVGR0ZK</Equation></Text-field>
</Input>
</Group>
<Group view="code" labelreference="L45244" drawlabel="true">
<Input>
<Text-field prompt="&gt; " style="Maple Input" layout="Normal"><Equation executable="true" style="2D Input" input-equation="" display="LUklbXJvd0c2Iy9JK21vZHVsZW5hbWVHNiJJLFR5cGVzZXR0aW5nR0koX3N5c2xpYkdGJzYoLUkjbWlHRiQ2JVEnJiM5NjM7RicvJSdpdGFsaWNHUSZmYWxzZUYnLyUsbWF0aHZhcmlhbnRHUSdub3JtYWxGJy1JI21vR0YkNi1RKiZjb2xvbmVxO0YnRjIvJSZmZW5jZUdGMS8lKnNlcGFyYXRvckdGMS8lKXN0cmV0Y2h5R0YxLyUqc3ltbWV0cmljR0YxLyUobGFyZ2VvcEdGMS8lLm1vdmFibGVsaW1pdHNHRjEvJSdhY2NlbnRHRjEvJSdsc3BhY2VHUSwwLjI3Nzc3NzhlbUYnLyUncnNwYWNlR0ZJLUkjbW5HRiQ2JFEiMkYnRjItRjY2LVEiOkYnRjJGOUY7Rj1GP0ZBRkNGRUZHRkovJStleGVjdXRhYmxlR0YxRjI=">LUklbXJvd0c2Iy9JK21vZHVsZW5hbWVHNiJJLFR5cGVzZXR0aW5nR0koX3N5c2xpYkdGJzYmLUkjbWlHRiQ2JVEoJnNpZ21hO0YnLyUnaXRhbGljR1EmZmFsc2VGJy8lLG1hdGh2YXJpYW50R1Enbm9ybWFsRictSSNtb0dGJDYtUSomY29sb25lcTtGJ0YyLyUmZmVuY2VHRjEvJSpzZXBhcmF0b3JHRjEvJSlzdHJldGNoeUdGMS8lKnN5bW1ldHJpY0dGMS8lKGxhcmdlb3BHRjEvJS5tb3ZhYmxlbGltaXRzR0YxLyUnYWNjZW50R0YxLyUnbHNwYWNlR1EsMC4yNzc3Nzc4ZW1GJy8lJ3JzcGFjZUdGSS1JI21uR0YkNiRRIjJGJ0YyLUY2Ni1RIjpGJ0YyRjlGO0Y9Rj9GQUZDRkVGR0ZK</Equation></Text-field>
</Input>
</Group>
<Group view="code" labelreference="L45246" drawlabel="true">
<Input>
<Text-field prompt="&gt; " style="Maple Input" layout="Normal"><Equation executable="true" style="2D Input" input-equation="" display="LUklbXJvd0c2Iy9JK21vZHVsZW5hbWVHNiJJLFR5cGVzZXR0aW5nR0koX3N5c2xpYkdGJzYrLUkjbWlHRiQ2JVEnJiM5NTE7RicvJSdpdGFsaWNHUSZmYWxzZUYnLyUsbWF0aHZhcmlhbnRHUSdub3JtYWxGJy1JI21vR0YkNi1RKiZjb2xvbmVxO0YnRjIvJSZmZW5jZUdGMS8lKnNlcGFyYXRvckdGMS8lKXN0cmV0Y2h5R0YxLyUqc3ltbWV0cmljR0YxLyUobGFyZ2VvcEdGMS8lLm1vdmFibGVsaW1pdHNHRjEvJSdhY2NlbnRHRjEvJSdsc3BhY2VHUSwwLjI3Nzc3NzhlbUYnLyUncnNwYWNlR0ZJLUkobWZlbmNlZEdGJDYkLUYjNiUtRiw2JVEieEYnL0YwUSV0cnVlRicvRjNRJ2l0YWxpY0YnLyUrZXhlY3V0YWJsZUdGMUYyRjItRjY2LVEoJnNyYXJyO0YnRjJGOUY7Rj1GP0ZBRkNGRS9GSFEmMC4wZW1GJy9GS0Zobi1GLDYlUSRleHBGJ0YvRjItRk02JC1GIzYmLUY2Ni1RKiZ1bWludXMwO0YnRjJGOUY7Rj1GP0ZBRkNGRS9GSFEsMC4yMjIyMjIyZW1GJy9GS0Zlb0ZRRlhGMkYyLUY2Ni1RIjpGJ0YyRjlGO0Y9Rj9GQUZDRkVGR0ZKRlhGMg==">LUklbXJvd0c2Iy9JK21vZHVsZW5hbWVHNiJJLFR5cGVzZXR0aW5nR0koX3N5c2xpYkdGJzYpLUkjbWlHRiQ2JVEmJmV0YTtGJy8lJ2l0YWxpY0dRJmZhbHNlRicvJSxtYXRodmFyaWFudEdRJ25vcm1hbEYnLUkjbW9HRiQ2LVEqJmNvbG9uZXE7RidGMi8lJmZlbmNlR0YxLyUqc2VwYXJhdG9yR0YxLyUpc3RyZXRjaHlHRjEvJSpzeW1tZXRyaWNHRjEvJShsYXJnZW9wR0YxLyUubW92YWJsZWxpbWl0c0dGMS8lJ2FjY2VudEdGMS8lJ2xzcGFjZUdRLDAuMjc3Nzc3OGVtRicvJSdyc3BhY2VHRkktSShtZmVuY2VkR0YkNiQtRiM2Iy1GLDYlUSJ4RicvRjBRJXRydWVGJy9GM1EnaXRhbGljRidGMi1GNjYtUSgmc3JhcnI7RidGMkY5RjtGPUY/RkFGQ0ZFL0ZIUSYwLjBlbUYnL0ZLRmZuLUYsNiVRJGV4cEYnRi9GMi1GTTYkLUYjNiQtRjY2LVEqJnVtaW51czA7RidGMkY5RjtGPUY/RkFGQ0ZFL0ZIUSwwLjIyMjIyMjJlbUYnL0ZLRmNvRlFGMi1GNjYtUSI6RidGMkY5RjtGPUY/RkFGQ0ZFRkdGSg==</Equation></Text-field>
</Input>
</Group>
<Group view="code" labelreference="L45245" drawlabel="true">
<Input>
<Text-field prompt="&gt; " style="Maple Input" layout="Normal"><Equation executable="true" style="2D Input" input-equation="" display="LUklbXJvd0c2Iy9JK21vZHVsZW5hbWVHNiJJLFR5cGVzZXR0aW5nR0koX3N5c2xpYkdGJzYmLUkjbW9HRiQ2LVEiI0YnLyUsbWF0aHZhcmlhbnRHUSdub3JtYWxGJy8lJmZlbmNlR1EmZmFsc2VGJy8lKnNlcGFyYXRvckdGNC8lKXN0cmV0Y2h5R0Y0LyUqc3ltbWV0cmljR0Y0LyUobGFyZ2VvcEdGNC8lLm1vdmFibGVsaW1pdHNHRjQvJSdhY2NlbnRHRjQvJSdsc3BhY2VHUSYwLjBlbUYnLyUncnNwYWNlR0ZDLUkjbWlHRiQ2JVFmcCMjIyMjIyMjIyMjIyMjIyMjIyMjIyMjIyMjIyMjIyMjIyMjIyMjIyMjIyMjIyMjIyMjIyMjIyMjIyMjIyMjIyMjIyMjIyMjIyMjIyMjIyMjIyMjIyMjIyMjIyNGJy8lJ2l0YWxpY0dRJXRydWVGJy9GMFEnaXRhbGljRicvJStleGVjdXRhYmxlR0Y0Ri8=">LUklbXJvd0c2Iy9JK21vZHVsZW5hbWVHNiJJLFR5cGVzZXR0aW5nR0koX3N5c2xpYkdGJzYkLUkjbW9HRiQ2LVEiI0YnLyUsbWF0aHZhcmlhbnRHUSdub3JtYWxGJy8lJmZlbmNlR1EmZmFsc2VGJy8lKnNlcGFyYXRvckdGNC8lKXN0cmV0Y2h5R0Y0LyUqc3ltbWV0cmljR0Y0LyUobGFyZ2VvcEdGNC8lLm1vdmFibGVsaW1pdHNHRjQvJSdhY2NlbnRHRjQvJSdsc3BhY2VHUSYwLjBlbUYnLyUncnNwYWNlR0ZDLUkjbWlHRiQ2JVFmcCMjIyMjIyMjIyMjIyMjIyMjIyMjIyMjIyMjIyMjIyMjIyMjIyMjIyMjIyMjIyMjIyMjIyMjIyMjIyMjIyMjIyMjIyMjIyMjIyMjIyMjIyMjIyMjIyMjIyMjIyNGJy8lJ2l0YWxpY0dRJXRydWVGJy9GMFEnaXRhbGljRic=</Equation></Text-field>
</Input>
</Group></Presentation-Block><Presentation-Block>
<Group view="code" labelreference="L45241" drawlabel="true" applyint="true" applyrational="true">
<Input>
<Text-field prompt="&gt; " style="Maple Input" layout="Normal"><Equation executable="true" style="2D Input" input-equation="" display="LUklbXJvd0c2Iy9JK21vZHVsZW5hbWVHNiJJLFR5cGVzZXR0aW5nR0koX3N5c2xpYkdGJzYuLUkjbWlHRiQ2JVEjRzFGJy8lJ2l0YWxpY0dRJXRydWVGJy8lLG1hdGh2YXJpYW50R1EnaXRhbGljRictSSNtb0dGJDYtUSomY29sb25lcTtGJy9GM1Enbm9ybWFsRicvJSZmZW5jZUdRJmZhbHNlRicvJSpzZXBhcmF0b3JHRj0vJSlzdHJldGNoeUdGPS8lKnN5bW1ldHJpY0dGPS8lKGxhcmdlb3BHRj0vJS5tb3ZhYmxlbGltaXRzR0Y9LyUnYWNjZW50R0Y9LyUnbHNwYWNlR1EsMC4yNzc3Nzc4ZW1GJy8lJ3JzcGFjZUdGTC1JKG1mZW5jZWRHRiQ2JC1GIzYnLUYsNiNRIUYnLUYsNiVRInVGJ0YvRjItRjY2LVEiLEYnRjlGOy9GP0YxRkBGQkZERkZGSC9GS1EmMC4wZW1GJy9GTlEsMC4zMzMzMzMzZW1GJy1GLDYlUSJ2RidGL0YyRjlGOS1GNjYtUSgmc3JhcnI7RidGOUY7Rj5GQEZCRkRGRkZIRmhuL0ZORmluLUklbXN1cEdGJDYlRlctRiM2JS1JI21uR0YkNiRRIjNGJ0Y5Ri9GMi8lMXN1cGVyc2NyaXB0c2hpZnRHUSIwRictRjY2LVEiK0YnRjlGO0Y+RkBGQkZERkZGSC9GS1EsMC4yMjIyMjIyZW1GJy9GTkZjcC1GZG82JUZcby1GIzYlLUZpbzYkUSIyRidGOUYvRjJGXHAtRjY2LVEnJnNkb3Q7RidGOUY7Rj5GQEZCRkRGRkZIRmhuRmJvRlctRjY2LVEiOkYnRjlGO0Y+RkBGQkZERkZGSEZKRk0vJStleGVjdXRhYmxlR0Y9Rjk=">LUklbXJvd0c2Iy9JK21vZHVsZW5hbWVHNiJJLFR5cGVzZXR0aW5nR0koX3N5c2xpYkdGJzYsLUkjbWlHRiQ2JVEjRzFGJy8lJ2l0YWxpY0dRJXRydWVGJy8lLG1hdGh2YXJpYW50R1EnaXRhbGljRictSSNtb0dGJDYtUSomY29sb25lcTtGJy9GM1Enbm9ybWFsRicvJSZmZW5jZUdRJmZhbHNlRicvJSpzZXBhcmF0b3JHRj0vJSlzdHJldGNoeUdGPS8lKnN5bW1ldHJpY0dGPS8lKGxhcmdlb3BHRj0vJS5tb3ZhYmxlbGltaXRzR0Y9LyUnYWNjZW50R0Y9LyUnbHNwYWNlR1EsMC4yNzc3Nzc4ZW1GJy8lJ3JzcGFjZUdGTC1JKG1mZW5jZWRHRiQ2JC1GIzYmLUYsNiNRIUYnLUYsNiVRInVGJ0YvRjItRjY2LVEiLEYnRjlGOy9GP0YxRkBGQkZERkZGSC9GS1EmMC4wZW1GJy9GTlEsMC4zMzMzMzMzZW1GJy1GLDYlUSJ2RidGL0YyRjktRjY2LVEoJnNyYXJyO0YnRjlGO0Y+RkBGQkZERkZGSEZobi9GTkZpbi1JJW1zdXBHRiQ2JUZXLUYjNiMtSSNtbkdGJDYkUSIzRidGOS8lMXN1cGVyc2NyaXB0c2hpZnRHUSIwRictRjY2LVEiK0YnRjlGO0Y+RkBGQkZERkZGSC9GS1EsMC4yMjIyMjIyZW1GJy9GTkZjcC1GZG82JUZcby1GIzYjLUZpbzYkUSIyRidGOUZccC1GNjYtUScmc2RvdDtGJ0Y5RjtGPkZARkJGREZGRkhGaG5GYm9GVy1GNjYtUSI6RidGOUY7Rj5GQEZCRkRGRkZIRkpGTQ==</Equation></Text-field>
</Input>
</Group>
<Group view="code" labelreference="L45243" drawlabel="true" applyint="true" applyrational="true">
<Input>
<Text-field prompt="&gt; " style="Maple Input" layout="Normal"><Equation executable="true" style="2D Input" input-equation="" display="LUklbXJvd0c2Iy9JK21vZHVsZW5hbWVHNiJJLFR5cGVzZXR0aW5nR0koX3N5c2xpYkdGJzYuLUkjbWlHRiQ2JVEjRzJGJy8lJ2l0YWxpY0dRJXRydWVGJy8lLG1hdGh2YXJpYW50R1EnaXRhbGljRictSSNtb0dGJDYtUSomY29sb25lcTtGJy9GM1Enbm9ybWFsRicvJSZmZW5jZUdRJmZhbHNlRicvJSpzZXBhcmF0b3JHRj0vJSlzdHJldGNoeUdGPS8lKnN5bW1ldHJpY0dGPS8lKGxhcmdlb3BHRj0vJS5tb3ZhYmxlbGltaXRzR0Y9LyUnYWNjZW50R0Y9LyUnbHNwYWNlR1EsMC4yNzc3Nzc4ZW1GJy8lJ3JzcGFjZUdGTC1JKG1mZW5jZWRHRiQ2JC1GIzYmLUYsNiVRInVGJy9GMEY9RjktRjY2LVEiLEYnRjlGOy9GP0YxRkBGQkZERkZGSC9GS1EmMC4wZW1GJy9GTlEsMC4zMzMzMzMzZW1GJy1GLDYlUSJ2RidGL0YyRjlGOS1GNjYtUSgmc3JhcnI7RidGOUY7Rj5GQEZCRkRGRkZIRmZuL0ZORmduLUklbXN1cEdGJDYlRmpuLUYjNiUtSSNtbkdGJDYkUSIzRidGOUYvRjIvJTFzdXBlcnNjcmlwdHNoaWZ0R1EiMEYnLUY2Ni1RIitGJ0Y5RjtGPkZARkJGREZGRkgvRktRLDAuMjIyMjIyMmVtRicvRk5GYXAtRmJvNiUtRiw2JUZWRi9GMi1GIzYkLUZnbzYkUSIyRidGOUY5RmpvLUY2Ni1RJyZzZG90O0YnRjlGO0Y+RkBGQkZERkZGSEZmbkZgb0Zqbi1GNjYtUSI6RidGOUY7Rj5GQEZCRkRGRkZIRkpGTS8lK2V4ZWN1dGFibGVHRj1GOQ==">LUklbXJvd0c2Iy9JK21vZHVsZW5hbWVHNiJJLFR5cGVzZXR0aW5nR0koX3N5c2xpYkdGJzYsLUkjbWlHRiQ2JVEjRzJGJy8lJ2l0YWxpY0dRJXRydWVGJy8lLG1hdGh2YXJpYW50R1EnaXRhbGljRictSSNtb0dGJDYtUSomY29sb25lcTtGJy9GM1Enbm9ybWFsRicvJSZmZW5jZUdRJmZhbHNlRicvJSpzZXBhcmF0b3JHRj0vJSlzdHJldGNoeUdGPS8lKnN5bW1ldHJpY0dGPS8lKGxhcmdlb3BHRj0vJS5tb3ZhYmxlbGltaXRzR0Y9LyUnYWNjZW50R0Y9LyUnbHNwYWNlR1EsMC4yNzc3Nzc4ZW1GJy8lJ3JzcGFjZUdGTC1JKG1mZW5jZWRHRiQ2JC1GIzYlLUYsNiVRInVGJy9GMEY9RjktRjY2LVEiLEYnRjlGOy9GP0YxRkBGQkZERkZGSC9GS1EmMC4wZW1GJy9GTlEsMC4zMzMzMzMzZW1GJy1GLDYlUSJ2RidGL0YyRjktRjY2LVEoJnNyYXJyO0YnRjlGO0Y+RkBGQkZERkZGSEZmbi9GTkZnbi1JJW1zdXBHRiQ2JUZqbi1GIzYjLUkjbW5HRiQ2JFEiM0YnRjkvJTFzdXBlcnNjcmlwdHNoaWZ0R1EiMEYnLUY2Ni1RIitGJ0Y5RjtGPkZARkJGREZGRkgvRktRLDAuMjIyMjIyMmVtRicvRk5GYXAtRmJvNiUtRiw2JUZWRi9GMi1GIzYjLUZnbzYkUSIyRidGOUZqby1GNjYtUScmc2RvdDtGJ0Y5RjtGPkZARkJGREZGRkhGZm5GYG9Gam4tRjY2LVEiOkYnRjlGO0Y+RkBGQkZERkZGSEZKRk0=</Equation></Text-field>
</Input>
</Group></Presentation-Block><Presentation-Block>
<Group view="code" labelreference="L45239" drawlabel="true">
<Input>
<Text-field prompt="&gt; " style="Maple Input" layout="Normal"><Equation executable="true" style="2D Input" input-equation="" display="LUklbXJvd0c2Iy9JK21vZHVsZW5hbWVHNiJJLFR5cGVzZXR0aW5nR0koX3N5c2xpYkdGJzYmLUkjbW9HRiQ2LVEiI0YnLyUsbWF0aHZhcmlhbnRHUSdub3JtYWxGJy8lJmZlbmNlR1EmZmFsc2VGJy8lKnNlcGFyYXRvckdGNC8lKXN0cmV0Y2h5R0Y0LyUqc3ltbWV0cmljR0Y0LyUobGFyZ2VvcEdGNC8lLm1vdmFibGVsaW1pdHNHRjQvJSdhY2NlbnRHRjQvJSdsc3BhY2VHUSYwLjBlbUYnLyUncnNwYWNlR0ZDLUkjbWlHRiQ2JVFncCMjIyMjIyMjIyMjIyMjIyMjIyMjIyMjIyMjIyMjIyMjIyMjIyMjIyMjIyMjIyMjIyMjIyMjIyMjIyMjIyMjIyMjIyMjIyMjIyMjIyMjIyMjIyMjIyMjIyMjIyMjRicvJSdpdGFsaWNHUSV0cnVlRicvRjBRJ2l0YWxpY0YnLyUrZXhlY3V0YWJsZUdGNEYv">LUklbXJvd0c2Iy9JK21vZHVsZW5hbWVHNiJJLFR5cGVzZXR0aW5nR0koX3N5c2xpYkdGJzYkLUkjbW9HRiQ2LVEiI0YnLyUsbWF0aHZhcmlhbnRHUSdub3JtYWxGJy8lJmZlbmNlR1EmZmFsc2VGJy8lKnNlcGFyYXRvckdGNC8lKXN0cmV0Y2h5R0Y0LyUqc3ltbWV0cmljR0Y0LyUobGFyZ2VvcEdGNC8lLm1vdmFibGVsaW1pdHNHRjQvJSdhY2NlbnRHRjQvJSdsc3BhY2VHUSYwLjBlbUYnLyUncnNwYWNlR0ZDLUkjbWlHRiQ2JVFncCMjIyMjIyMjIyMjIyMjIyMjIyMjIyMjIyMjIyMjIyMjIyMjIyMjIyMjIyMjIyMjIyMjIyMjIyMjIyMjIyMjIyMjIyMjIyMjIyMjIyMjIyMjIyMjIyMjIyMjIyMjRicvJSdpdGFsaWNHUSV0cnVlRicvRjBRJ2l0YWxpY0Yn</Equation></Text-field>
</Input>
</Group></Presentation-Block><Presentation-Block>
<Group view="code" labelreference="L45238" drawlabel="true">
<Input>
<Text-field prompt="&gt; " style="Maple Input" layout="Normal"><Equation executable="true" style="2D Input" input-equation="" display="LUklbXJvd0c2Iy9JK21vZHVsZW5hbWVHNiJJLFR5cGVzZXR0aW5nR0koX3N5c2xpYkdGJzYpLUkjbWlHRiQ2JVEjZjFGJy8lJ2l0YWxpY0dRJXRydWVGJy8lLG1hdGh2YXJpYW50R1EnaXRhbGljRictSSNtb0dGJDYtUSomY29sb25lcTtGJy9GM1Enbm9ybWFsRicvJSZmZW5jZUdRJmZhbHNlRicvJSpzZXBhcmF0b3JHRj0vJSlzdHJldGNoeUdGPS8lKnN5bW1ldHJpY0dGPS8lKGxhcmdlb3BHRj0vJS5tb3ZhYmxlbGltaXRzR0Y9LyUnYWNjZW50R0Y9LyUnbHNwYWNlR1EsMC4yNzc3Nzc4ZW1GJy8lJ3JzcGFjZUdGTC1GLDYlUSh1bmFwcGx5RidGL0YyLUkobWZlbmNlZEdGJDYkLUYjNj4tRjY2LVEqJnVtaW51czA7RidGOUY7Rj5GQEZCRkRGRkZIL0ZLUSwwLjIyMjIyMjJlbUYnL0ZORmVuLUYsNiVRJGV4cEYnL0YwRj1GOS1GUzYkLUYjNidGVy1GLDYlUSkmbGFtYmRhO0YnRmpuRjktRjY2LVEnJnNkb3Q7RidGOUY7Rj5GQEZCRkRGRkZIL0ZLUSYwLjBlbUYnL0ZORmZvLUYsNiVRInRGJ0YvRjJGOUY5RmJvLUZTNiQtRiM2KUZXLUklbXN1cEdGJDYlRmhvLUYjNictSSNtbkdGJDYkUSIxRidGOS1GNjYtUSgmbWludXM7RidGOUY7Rj5GQEZCRkRGRkZIRlpGZm4tRiw2JVEnJiM5NDU7RidGam5GOUYvRjIvJTFzdXBlcnNjcmlwdHNoaWZ0R1EiMEYnRmJvLUYsNiVRJGFkZEYnRi9GMi1GUzYkLUYjNistSSZtZnJhY0dGJDYoLUZgcDYlLUZTNiQtRiM2JkZXRmhvLyUrZXhlY3V0YWJsZUdGPUY5RjktRiM2JS1GLDYlUSJrRidGL0YyRi9GMkZecS1GIzYmLUYsNiVRJyYjOTE1O0YnRmpuRjktRlM2JC1GIzYpRmVyLUY2Ni1RIitGJ0Y5RjtGPkZARkJGREZGRkhGWkZmbi1GZXA2JFEiMkYnRjlGaHBGW3FGL0YyRjlGL0YyLyUubGluZXRoaWNrbmVzc0dGZ3AvJStkZW5vbWFsaWduR1EnY2VudGVyRicvJSludW1hbGlnbkdGW3QvJSliZXZlbGxlZEdGPS1GNjYtUSIsRidGOUY7L0Y/RjFGQEZCRkRGRkZIRmVvL0ZOUSwwLjMzMzMzMzNlbUYnRmVyLUY2Ni1RIj1GJ0Y5RjtGPkZARkJGREZGRkhGSkZNLUZlcDYkRmBxRjktRjY2LVEjLi5GJ0Y5RjtGPkZARkJGREZGRkhGWkZnby1GZXA2JFEjMjRGJ0Y5RmFyRjlGOUZhckY5RjlGYm8tRiw2JVEkY29zRidGam5GOS1GUzYkLUYjNiZGZHNGYm8tRiw2JVEieEYnRi9GMkY5RjlGYXMtRiw2JVEoJnRoZXRhO0YnRmpuRjlGYm8tRiw2JVElZGlmZkYnRi9GMi1GUzYkLUYjNiktRiw2JVEjVUVGJ0YvRjItRlM2JC1GIzYmRmh1RmB0RmhvRjlGOUZgdEZodS1GNjYtUSIkRidGOUY7Rj5GQEZCRkRGRkZIRmVvRmdvRmRzRjlGOUZhcy1GLDYlUScmIzk2MztGJ0ZqbkY5RmJvLUYsNiVRI0cxRidGL0YyLUZTNiQtRiM2KUZldi1GUzYkLUYjNidGaHVGYHRGaG9GYXJGOUY5RmB0LUYsNiVRI1ZFRidGL0YyRml3RmFyRjlGOUZhcy1GLDYlUScmIzk1MTtGJ0ZqbkY5LUZTNiQtRiM2JUZodUZhckY5RjlGYm9GZXZGaXdGYHQtRlM2JkZbeEY5LyUlb3BlbkdRIltGJy8lJmNsb3NlR1EiXUYnRmFyRjlGOS1GNjYtUSI6RidGOUY7Rj5GQEZCRkRGRkZIRkpGTUZhckY5">LUklbXJvd0c2Iy9JK21vZHVsZW5hbWVHNiJJLFR5cGVzZXR0aW5nR0koX3N5c2xpYkdGJzYnLUkjbWlHRiQ2JVEjZjFGJy8lJ2l0YWxpY0dRJXRydWVGJy8lLG1hdGh2YXJpYW50R1EnaXRhbGljRictSSNtb0dGJDYtUSomY29sb25lcTtGJy9GM1Enbm9ybWFsRicvJSZmZW5jZUdRJmZhbHNlRicvJSpzZXBhcmF0b3JHRj0vJSlzdHJldGNoeUdGPS8lKnN5bW1ldHJpY0dGPS8lKGxhcmdlb3BHRj0vJS5tb3ZhYmxlbGltaXRzR0Y9LyUnYWNjZW50R0Y9LyUnbHNwYWNlR1EsMC4yNzc3Nzc4ZW1GJy8lJ3JzcGFjZUdGTC1GLDYlUSh1bmFwcGx5RidGL0YyLUkobWZlbmNlZEdGJDYkLUYjNjwtRjY2LVEqJnVtaW51czA7RidGOUY7Rj5GQEZCRkRGRkZIL0ZLUSwwLjIyMjIyMjJlbUYnL0ZORmVuLUYsNiVRJGV4cEYnL0YwRj1GOS1GUzYkLUYjNiZGVy1GLDYlUSkmbGFtYmRhO0YnRmpuRjktRjY2LVEnJnNkb3Q7RidGOUY7Rj5GQEZCRkRGRkZIL0ZLUSYwLjBlbUYnL0ZORmZvLUYsNiVRInRGJ0YvRjJGOUZiby1GUzYkLUYjNidGVy1JJW1zdXBHRiQ2JUZoby1GIzYlLUkjbW5HRiQ2JFEiMUYnRjktRjY2LVEoJm1pbnVzO0YnRjlGO0Y+RkBGQkZERkZGSEZaRmZuLUYsNiVRKCZhbHBoYTtGJ0ZqbkY5LyUxc3VwZXJzY3JpcHRzaGlmdEdRIjBGJ0Ziby1GLDYlUSRhZGRGJ0YvRjItRlM2JC1GIzYpLUkmbWZyYWNHRiQ2KC1GYHA2JS1GUzYkLUYjNiRGV0Zob0Y5LUYjNiMtRiw2JVEia0YnRi9GMkZecS1GIzYkLUYsNiVRKCZHYW1tYTtGJ0ZqbkY5LUZTNiQtRiM2J0Zjci1GNjYtUSIrRidGOUY7Rj5GQEZCRkRGRkZIRlpGZm4tRmVwNiRRIjJGJ0Y5RmhwRltxRjkvJS5saW5ldGhpY2tuZXNzR0ZncC8lK2Rlbm9tYWxpZ25HUSdjZW50ZXJGJy8lKW51bWFsaWduR0Zpcy8lKWJldmVsbGVkR0Y9LUY2Ni1RIixGJ0Y5RjsvRj9GMUZARkJGREZGRkhGZW8vRk5RLDAuMzMzMzMzM2VtRidGY3ItRjY2LVEiPUYnRjlGO0Y+RkBGQkZERkZGSEZKRk0tRmVwNiRGYHFGOS1GNjYtUSMuLkYnRjlGO0Y+RkBGQkZERkZGSEZaRmdvLUZlcDYkUSMyNEYnRjlGOUY5RmJvLUYsNiVRJGNvc0YnRmpuRjktRlM2JC1GIzYlRmJzRmJvLUYsNiVRInhGJ0YvRjJGOUZfcy1GLDYlUSgmdGhldGE7RidGam5GOUZiby1GLDYlUSVkaWZmRidGL0YyLUZTNiQtRiM2KC1GLDYlUSNVRUYnRi9GMi1GUzYkLUYjNiVGZnVGXnRGaG9GOUZedEZmdS1GNjYtUSIkRidGOUY7Rj5GQEZCRkRGRkZIRmVvRmdvRmJzRjlGX3MtRiw2JVEoJnNpZ21hO0YnRmpuRjlGYm8tRiw2JVEjRzFGJ0YvRjItRlM2JC1GIzYnRmN2RmZ2Rl50LUYsNiVRI1ZFRidGL0YyRmZ2RjlGX3MtRiw2JVEmJmV0YTtGJ0ZqbkY5LUZTNiQtRiM2I0ZmdUY5RmJvRmN2RmZ2Rl50LUZTNiZGaHZGOS8lJW9wZW5HUSJbRicvJSZjbG9zZUdRIl1GJ0Y5LUY2Ni1RIjpGJ0Y5RjtGPkZARkJGREZGRkhGSkZN</Equation></Text-field>
</Input>
</Group>
<Group view="code" labelreference="L45237" drawlabel="true">
<Input>
<Text-field prompt="&gt; " style="Maple Input" layout="Normal"><Equation executable="true" style="2D Input" input-equation="" display="LUklbXJvd0c2Iy9JK21vZHVsZW5hbWVHNiJJLFR5cGVzZXR0aW5nR0koX3N5c2xpYkdGJzYpLUkjbWlHRiQ2JVEjZjJGJy8lJ2l0YWxpY0dRJXRydWVGJy8lLG1hdGh2YXJpYW50R1EnaXRhbGljRictSSNtb0dGJDYtUSomY29sb25lcTtGJy9GM1Enbm9ybWFsRicvJSZmZW5jZUdRJmZhbHNlRicvJSpzZXBhcmF0b3JHRj0vJSlzdHJldGNoeUdGPS8lKnN5bW1ldHJpY0dGPS8lKGxhcmdlb3BHRj0vJS5tb3ZhYmxlbGltaXRzR0Y9LyUnYWNjZW50R0Y9LyUnbHNwYWNlR1EsMC4yNzc3Nzc4ZW1GJy8lJ3JzcGFjZUdGTC1GLDYlUSh1bmFwcGx5RicvRjBGPUY5LUkobWZlbmNlZEdGJDYkLUYjNj0tRiw2JVEkZXhwRidGUkY5LUZUNiQtRiM2Jy1GNjYtUSomdW1pbnVzMDtGJ0Y5RjtGPkZARkJGREZGRkgvRktRLDAuMjIyMjIyMmVtRicvRk5GXW8tRiw2JVEpJmxhbWJkYTtGJ0ZSRjktRjY2LVEnJnNkb3Q7RidGOUY7Rj5GQEZCRkRGRkZIL0ZLUSYwLjBlbUYnL0ZORmZvLUYsNiVRInRGJ0YvRjJGOUY5RmJvLUZUNiQtRiM2KEZpbi1JJW1zdXBHRiQ2JUZoby1GIzYmLUkjbW5HRiQ2JFEiMUYnRjktRjY2LVEoJm1pbnVzO0YnRjlGO0Y+RkBGQkZERkZGSEZcb0Zeby1GLDYlUSgmYWxwaGE7RidGUkY5RjkvJTFzdXBlcnNjcmlwdHNoaWZ0R1EiMEYnRmJvLUYsNiVRJGFkZEYnRi9GMi1GVDYkLUYjNiotSSZtZnJhY0dGJDYoLUZgcDYlLUZUNiQtRiM2JUZpbkZob0Y5RjktRiM2JC1GLDYlUSJrRidGL0YyRjlGXnEtRiM2JS1GLDYlUSgmR2FtbWE7RidGUkY5LUZUNiQtRiM2KEZjci1GNjYtUSIrRidGOUY7Rj5GQEZCRkRGRkZIRlxvRl5vLUZlcDYkUSIyRidGOUZocEZbcUY5RjlGOS8lLmxpbmV0aGlja25lc3NHRmdwLyUrZGVub21hbGlnbkdRJ2NlbnRlckYnLyUpbnVtYWxpZ25HRmlzLyUpYmV2ZWxsZWRHRj0tRjY2LVEiLEYnRjlGOy9GP0YxRkBGQkZERkZGSEZlby9GTlEsMC4zMzMzMzMzZW1GJ0Zjci1GNjYtUSI9RidGOUY7Rj5GQEZCRkRGRkZIRkpGTS1GZXA2JEZgcUY5LUY2Ni1RIy4uRidGOUY7Rj5GQEZCRkRGRkZIRlxvRmdvLUZlcDYkUSMyNEYnRjlGOUY5RjlGOUZiby1GLDYlUSRzaW5GJ0ZSRjktRlQ2JC1GIzYmRmJzRmJvLUYsNiVRInhGJ0YvRjJGOUY5Rl9zLUYsNiVRJyYjOTUyO0YnRlJGOUZiby1GLDYlUSVkaWZmRidGL0YyLUZUNiQtRiM2Ki1GLDYlUSNWRUYnRi9GMi1GVDYkLUYjNidGZnVGXnRGaG8vJStleGVjdXRhYmxlR0Y9RjlGOUZedEZmdS1GNjYtUSIkRidGOUY7Rj5GQEZCRkRGRkZIRmVvRmdvRmJzRmp2RjlGOUZfcy1GLDYlUScmIzk2MztGJ0ZSRjlGYm8tRiw2JVEjRzJGJ0YvRjItRlQ2JC1GIzYoLUYsNiVRI1VFRidGL0YyLUZUNiQtRiM2JkZmdUZedEZob0Y5RjlGXnRGY3ZGXHhGOUY5Rl9zLUYsNiVRJiZldGE7RidGUkY5LUZUNiQtRiM2JEZmdUY5RjlGYm9GY3ZGZnZGXnQtRlQ2JkZodkY5LyUlb3BlbkdRIltGJy8lJmNsb3NlR1EiXUYnRmp2RjlGOS1GNjYtUSI6RidGOUY7Rj5GQEZCRkRGRkZIRkpGTUZqdkY5">LUklbXJvd0c2Iy9JK21vZHVsZW5hbWVHNiJJLFR5cGVzZXR0aW5nR0koX3N5c2xpYkdGJzYnLUkjbWlHRiQ2JVEjZjJGJy8lJ2l0YWxpY0dRJXRydWVGJy8lLG1hdGh2YXJpYW50R1EnaXRhbGljRictSSNtb0dGJDYtUSomY29sb25lcTtGJy9GM1Enbm9ybWFsRicvJSZmZW5jZUdRJmZhbHNlRicvJSpzZXBhcmF0b3JHRj0vJSlzdHJldGNoeUdGPS8lKnN5bW1ldHJpY0dGPS8lKGxhcmdlb3BHRj0vJS5tb3ZhYmxlbGltaXRzR0Y9LyUnYWNjZW50R0Y9LyUnbHNwYWNlR1EsMC4yNzc3Nzc4ZW1GJy8lJ3JzcGFjZUdGTC1GLDYlUSh1bmFwcGx5RicvRjBGPUY5LUkobWZlbmNlZEdGJDYkLUYjNjstRiw2JVEkZXhwRidGUkY5LUZUNiQtRiM2Ji1GNjYtUSomdW1pbnVzMDtGJ0Y5RjtGPkZARkJGREZGRkgvRktRLDAuMjIyMjIyMmVtRicvRk5GXW8tRiw2JVEpJmxhbWJkYTtGJ0ZSRjktRjY2LVEnJnNkb3Q7RidGOUY7Rj5GQEZCRkRGRkZIL0ZLUSYwLjBlbUYnL0ZORmZvLUYsNiVRInRGJ0YvRjJGOUZiby1GVDYkLUYjNidGaW4tSSVtc3VwR0YkNiVGaG8tRiM2JS1JI21uR0YkNiRRIjFGJ0Y5LUY2Ni1RKCZtaW51cztGJ0Y5RjtGPkZARkJGREZGRkhGXG9GXm8tRiw2JVEoJmFscGhhO0YnRlJGOS8lMXN1cGVyc2NyaXB0c2hpZnRHUSIwRidGYm8tRiw2JVEkYWRkRidGL0YyLUZUNiQtRiM2KS1JJm1mcmFjR0YkNigtRmBwNiUtRlQ2JC1GIzYkRmluRmhvRjktRiM2Iy1GLDYlUSJrRidGL0YyRl5xLUYjNiQtRiw2JVEoJkdhbW1hO0YnRlJGOS1GVDYkLUYjNidGY3ItRjY2LVEiK0YnRjlGO0Y+RkBGQkZERkZGSEZcb0Zeby1GZXA2JFEiMkYnRjlGaHBGW3FGOS8lLmxpbmV0aGlja25lc3NHRmdwLyUrZGVub21hbGlnbkdRJ2NlbnRlckYnLyUpbnVtYWxpZ25HRmlzLyUpYmV2ZWxsZWRHRj0tRjY2LVEiLEYnRjlGOy9GP0YxRkBGQkZERkZGSEZlby9GTlEsMC4zMzMzMzMzZW1GJ0Zjci1GNjYtUSI9RidGOUY7Rj5GQEZCRkRGRkZIRkpGTS1GZXA2JEZgcUY5LUY2Ni1RIy4uRidGOUY7Rj5GQEZCRkRGRkZIRlxvRmdvLUZlcDYkUSMyNEYnRjlGOUY5RmJvLUYsNiVRJHNpbkYnRlJGOS1GVDYkLUYjNiVGYnNGYm8tRiw2JVEieEYnRi9GMkY5Rl9zLUYsNiVRKCZ0aGV0YTtGJ0ZSRjlGYm8tRiw2JVElZGlmZkYnRi9GMi1GVDYkLUYjNigtRiw2JVEjVkVGJ0YvRjItRlQ2JC1GIzYlRmZ1Rl50RmhvRjlGXnRGZnUtRjY2LVEiJEYnRjlGO0Y+RkBGQkZERkZGSEZlb0Znb0Zic0Y5Rl9zLUYsNiVRKCZzaWdtYTtGJ0ZSRjlGYm8tRiw2JVEjRzJGJ0YvRjItRlQ2JC1GIzYnLUYsNiVRI1VFRidGL0YyRmZ2Rl50RmN2RmZ2RjlGX3MtRiw2JVEmJmV0YTtGJ0ZSRjktRlQ2JC1GIzYjRmZ1RjlGYm9GY3ZGZnZGXnQtRlQ2JkZodkY5LyUlb3BlbkdRIltGJy8lJmNsb3NlR1EiXUYnRjktRjY2LVEiOkYnRjlGO0Y+RkBGQkZERkZGSEZKRk0=</Equation></Text-field>
</Input>
</Group></Presentation-Block><Presentation-Block>
<Group view="code" labelreference="L45251" drawlabel="true">
<Input>
<Text-field prompt="&gt; " style="Maple Input" layout="Normal"><Equation executable="true" style="2D Input" input-equation="" display="LUklbXJvd0c2Iy9JK21vZHVsZW5hbWVHNiJJLFR5cGVzZXR0aW5nR0koX3N5c2xpYkdGJzYmLUkjbW9HRiQ2LVEiI0YnLyUsbWF0aHZhcmlhbnRHUSdub3JtYWxGJy8lJmZlbmNlR1EmZmFsc2VGJy8lKnNlcGFyYXRvckdGNC8lKXN0cmV0Y2h5R0Y0LyUqc3ltbWV0cmljR0Y0LyUobGFyZ2VvcEdGNC8lLm1vdmFibGVsaW1pdHNHRjQvJSdhY2NlbnRHRjQvJSdsc3BhY2VHUSYwLjBlbUYnLyUncnNwYWNlR0ZDLUkjbWlHRiQ2JVFkcSMjIyMjIyMjIyMjIyMjIyMjIyMjIyMjIyMjIyMjIyMjIyMjIyMjIyMjIyMjIyMjIyMjIyMjIyMjIyMjIyMjIyMjIyMjIyMjIyMjIyMjIyMjIyMjIyMjIyMjIyMjIyMjIyMjIyMjIyMjI0YnLyUnaXRhbGljR1EldHJ1ZUYnL0YwUSdpdGFsaWNGJy8lK2V4ZWN1dGFibGVHRjRGLw==">LUklbXJvd0c2Iy9JK21vZHVsZW5hbWVHNiJJLFR5cGVzZXR0aW5nR0koX3N5c2xpYkdGJzYkLUkjbW9HRiQ2LVEiI0YnLyUsbWF0aHZhcmlhbnRHUSdub3JtYWxGJy8lJmZlbmNlR1EmZmFsc2VGJy8lKnNlcGFyYXRvckdGNC8lKXN0cmV0Y2h5R0Y0LyUqc3ltbWV0cmljR0Y0LyUobGFyZ2VvcEdGNC8lLm1vdmFibGVsaW1pdHNHRjQvJSdhY2NlbnRHRjQvJSdsc3BhY2VHUSYwLjBlbUYnLyUncnNwYWNlR0ZDLUkjbWlHRiQ2JVFkcSMjIyMjIyMjIyMjIyMjIyMjIyMjIyMjIyMjIyMjIyMjIyMjIyMjIyMjIyMjIyMjIyMjIyMjIyMjIyMjIyMjIyMjIyMjIyMjIyMjIyMjIyMjIyMjIyMjIyMjIyMjIyMjIyMjIyMjIyMjI0YnLyUnaXRhbGljR1EldHJ1ZUYnL0YwUSdpdGFsaWNGJw==</Equation></Text-field>
</Input>
</Group></Presentation-Block><Presentation-Block>
<Group view="code" labelreference="L45254" drawlabel="true">
<Input>
<Text-field prompt="&gt; " style="Maple Input" layout="Normal"><Equation executable="true" style="2D Input" input-equation="" display="LUklbXJvd0c2Iy9JK21vZHVsZW5hbWVHNiJJLFR5cGVzZXR0aW5nR0koX3N5c2xpYkdGJzYrLUkjbWlHRiQ2JVEjdTBGJy8lJ2l0YWxpY0dRJXRydWVGJy8lLG1hdGh2YXJpYW50R1EnaXRhbGljRictSSNtb0dGJDYtUSomY29sb25lcTtGJy9GM1Enbm9ybWFsRicvJSZmZW5jZUdRJmZhbHNlRicvJSpzZXBhcmF0b3JHRj0vJSlzdHJldGNoeUdGPS8lKnN5bW1ldHJpY0dGPS8lKGxhcmdlb3BHRj0vJS5tb3ZhYmxlbGltaXRzR0Y9LyUnYWNjZW50R0Y9LyUnbHNwYWNlR1EsMC4yNzc3Nzc4ZW1GJy8lJ3JzcGFjZUdGTC1GLDYlUSJ4RidGL0YyLUY2Ni1RKCZzcmFycjtGJ0Y5RjtGPkZARkJGREZGRkgvRktRJjAuMGVtRicvRk5GVi1GLDYlUSNVRUYnRi9GMi1JKG1mZW5jZWRHRiQ2JC1GIzYnRk8tRjY2LVEiLEYnRjlGOy9GP0YxRkBGQkZERkZGSEZVL0ZOUSwwLjMzMzMzMzNlbUYnLUkjbW5HRiQ2JFEiMEYnRjkvJStleGVjdXRhYmxlR0Y9RjlGOS1GNjYtUSI6RidGOUY7Rj5GQEZCRkRGRkZIRkpGTUZkb0Y5">LUklbXJvd0c2Iy9JK21vZHVsZW5hbWVHNiJJLFR5cGVzZXR0aW5nR0koX3N5c2xpYkdGJzYpLUkjbWlHRiQ2JVEjdTBGJy8lJ2l0YWxpY0dRJXRydWVGJy8lLG1hdGh2YXJpYW50R1EnaXRhbGljRictSSNtb0dGJDYtUSomY29sb25lcTtGJy9GM1Enbm9ybWFsRicvJSZmZW5jZUdRJmZhbHNlRicvJSpzZXBhcmF0b3JHRj0vJSlzdHJldGNoeUdGPS8lKnN5bW1ldHJpY0dGPS8lKGxhcmdlb3BHRj0vJS5tb3ZhYmxlbGltaXRzR0Y9LyUnYWNjZW50R0Y9LyUnbHNwYWNlR1EsMC4yNzc3Nzc4ZW1GJy8lJ3JzcGFjZUdGTC1GLDYlUSJ4RidGL0YyLUY2Ni1RKCZzcmFycjtGJ0Y5RjtGPkZARkJGREZGRkgvRktRJjAuMGVtRicvRk5GVi1GLDYlUSNVRUYnRi9GMi1JKG1mZW5jZWRHRiQ2JC1GIzYlRk8tRjY2LVEiLEYnRjlGOy9GP0YxRkBGQkZERkZGSEZVL0ZOUSwwLjMzMzMzMzNlbUYnLUkjbW5HRiQ2JFEiMEYnRjlGOS1GNjYtUSI6RidGOUY7Rj5GQEZCRkRGRkZIRkpGTQ==</Equation></Text-field>
</Input>
</Group>
<Group view="code" labelreference="L45253" drawlabel="true">
<Input>
<Text-field prompt="&gt; " style="Maple Input" layout="Normal"><Equation executable="true" style="2D Input" input-equation="" display="LUklbXJvd0c2Iy9JK21vZHVsZW5hbWVHNiJJLFR5cGVzZXR0aW5nR0koX3N5c2xpYkdGJzYrLUkjbWlHRiQ2JVEldW1pbkYnLyUnaXRhbGljR1EldHJ1ZUYnLyUsbWF0aHZhcmlhbnRHUSdpdGFsaWNGJy1JI21vR0YkNi1RKiZjb2xvbmVxO0YnL0YzUSdub3JtYWxGJy8lJmZlbmNlR1EmZmFsc2VGJy8lKnNlcGFyYXRvckdGPS8lKXN0cmV0Y2h5R0Y9LyUqc3ltbWV0cmljR0Y9LyUobGFyZ2VvcEdGPS8lLm1vdmFibGVsaW1pdHNHRj0vJSdhY2NlbnRHRj0vJSdsc3BhY2VHUSwwLjI3Nzc3NzhlbUYnLyUncnNwYWNlR0ZMLUYsNiVRInRGJ0YvRjItRjY2LVEoJnNyYXJyO0YnRjlGO0Y+RkBGQkZERkZGSC9GS1EmMC4wZW1GJy9GTkZWLUYsNiVRI1VFRidGL0YyLUkobWZlbmNlZEdGJDYkLUYjNictSSNtbkdGJDYkUSIwRidGOS1GNjYtUSIsRidGOUY7L0Y/RjFGQEZCRkRGRkZIRlUvRk5RLDAuMzMzMzMzM2VtRidGTy8lK2V4ZWN1dGFibGVHRj1GOUY5LUY2Ni1RIjpGJ0Y5RjtGPkZARkJGREZGRkhGSkZNRmRvRjk=">LUklbXJvd0c2Iy9JK21vZHVsZW5hbWVHNiJJLFR5cGVzZXR0aW5nR0koX3N5c2xpYkdGJzYpLUkjbWlHRiQ2JVEldW1pbkYnLyUnaXRhbGljR1EldHJ1ZUYnLyUsbWF0aHZhcmlhbnRHUSdpdGFsaWNGJy1JI21vR0YkNi1RKiZjb2xvbmVxO0YnL0YzUSdub3JtYWxGJy8lJmZlbmNlR1EmZmFsc2VGJy8lKnNlcGFyYXRvckdGPS8lKXN0cmV0Y2h5R0Y9LyUqc3ltbWV0cmljR0Y9LyUobGFyZ2VvcEdGPS8lLm1vdmFibGVsaW1pdHNHRj0vJSdhY2NlbnRHRj0vJSdsc3BhY2VHUSwwLjI3Nzc3NzhlbUYnLyUncnNwYWNlR0ZMLUYsNiVRInRGJ0YvRjItRjY2LVEoJnNyYXJyO0YnRjlGO0Y+RkBGQkZERkZGSC9GS1EmMC4wZW1GJy9GTkZWLUYsNiVRI1VFRidGL0YyLUkobWZlbmNlZEdGJDYkLUYjNiUtSSNtbkdGJDYkUSIwRidGOS1GNjYtUSIsRidGOUY7L0Y/RjFGQEZCRkRGRkZIRlUvRk5RLDAuMzMzMzMzM2VtRidGT0Y5LUY2Ni1RIjpGJ0Y5RjtGPkZARkJGREZGRkhGSkZN</Equation></Text-field>
</Input>
</Group>
<Group view="code" labelreference="L45250" drawlabel="true">
<Input>
<Text-field prompt="&gt; " style="Maple Input" layout="Normal"><Equation executable="true" style="2D Input" input-equation="" display="LUklbXJvd0c2Iy9JK21vZHVsZW5hbWVHNiJJLFR5cGVzZXR0aW5nR0koX3N5c2xpYkdGJzYrLUkjbWlHRiQ2JVEldW1heEYnLyUnaXRhbGljR1EldHJ1ZUYnLyUsbWF0aHZhcmlhbnRHUSdpdGFsaWNGJy1JI21vR0YkNi1RKiZjb2xvbmVxO0YnL0YzUSdub3JtYWxGJy8lJmZlbmNlR1EmZmFsc2VGJy8lKnNlcGFyYXRvckdGPS8lKXN0cmV0Y2h5R0Y9LyUqc3ltbWV0cmljR0Y9LyUobGFyZ2VvcEdGPS8lLm1vdmFibGVsaW1pdHNHRj0vJSdhY2NlbnRHRj0vJSdsc3BhY2VHUSwwLjI3Nzc3NzhlbUYnLyUncnNwYWNlR0ZMLUYsNiVRInRGJ0YvRjItRjY2LVEoJnNyYXJyO0YnRjlGO0Y+RkBGQkZERkZGSC9GS1EmMC4wZW1GJy9GTkZWLUYsNiVRI1VFRidGL0YyLUkobWZlbmNlZEdGJDYkLUYjNiYtRiw2JVEiTEYnRi9GMi1GNjYtUSIsRidGOUY7L0Y/RjFGQEZCRkRGRkZIRlUvRk5RLDAuMzMzMzMzM2VtRidGT0Y5RjktRjY2LVEiOkYnRjlGO0Y+RkBGQkZERkZGSEZKRk0vJStleGVjdXRhYmxlR0Y9Rjk=">LUklbXJvd0c2Iy9JK21vZHVsZW5hbWVHNiJJLFR5cGVzZXR0aW5nR0koX3N5c2xpYkdGJzYpLUkjbWlHRiQ2JVEldW1heEYnLyUnaXRhbGljR1EldHJ1ZUYnLyUsbWF0aHZhcmlhbnRHUSdpdGFsaWNGJy1JI21vR0YkNi1RKiZjb2xvbmVxO0YnL0YzUSdub3JtYWxGJy8lJmZlbmNlR1EmZmFsc2VGJy8lKnNlcGFyYXRvckdGPS8lKXN0cmV0Y2h5R0Y9LyUqc3ltbWV0cmljR0Y9LyUobGFyZ2VvcEdGPS8lLm1vdmFibGVsaW1pdHNHRj0vJSdhY2NlbnRHRj0vJSdsc3BhY2VHUSwwLjI3Nzc3NzhlbUYnLyUncnNwYWNlR0ZMLUYsNiVRInRGJ0YvRjItRjY2LVEoJnNyYXJyO0YnRjlGO0Y+RkBGQkZERkZGSC9GS1EmMC4wZW1GJy9GTkZWLUYsNiVRI1VFRidGL0YyLUkobWZlbmNlZEdGJDYkLUYjNiUtRiw2JVEiTEYnRi9GMi1GNjYtUSIsRidGOUY7L0Y/RjFGQEZCRkRGRkZIRlUvRk5RLDAuMzMzMzMzM2VtRidGT0Y5LUY2Ni1RIjpGJ0Y5RjtGPkZARkJGREZGRkhGSkZN</Equation></Text-field>
</Input>
</Group></Presentation-Block><Presentation-Block>
<Group view="code" labelreference="L45252" drawlabel="true" applyint="true" applyrational="true">
<Input>
<Text-field prompt="&gt; " style="Maple Input" layout="Normal"><Equation executable="true" style="2D Input" input-equation="" display="LUklbXJvd0c2Iy9JK21vZHVsZW5hbWVHNiJJLFR5cGVzZXR0aW5nR0koX3N5c2xpYkdGJzYmLUkjbW9HRiQ2LVEiI0YnLyUsbWF0aHZhcmlhbnRHUSdub3JtYWxGJy8lJmZlbmNlR1EmZmFsc2VGJy8lKnNlcGFyYXRvckdGNC8lKXN0cmV0Y2h5R0Y0LyUqc3ltbWV0cmljR0Y0LyUobGFyZ2VvcEdGNC8lLm1vdmFibGVsaW1pdHNHRjQvJSdhY2NlbnRHRjQvJSdsc3BhY2VHUSYwLjBlbUYnLyUncnNwYWNlR0ZDLUkjbWlHRiQ2JVFkcSMjIyMjIyMjIyMjIyMjIyMjIyMjIyMjIyMjIyMjIyMjIyMjIyMjIyMjIyMjIyMjIyMjIyMjIyMjIyMjIyMjIyMjIyMjIyMjIyMjIyMjIyMjIyMjIyMjIyMjIyMjIyMjIyMjIyMjIyMjI0YnLyUnaXRhbGljR1EldHJ1ZUYnL0YwUSdpdGFsaWNGJy8lK2V4ZWN1dGFibGVHRjRGLw==">LUklbXJvd0c2Iy9JK21vZHVsZW5hbWVHNiJJLFR5cGVzZXR0aW5nR0koX3N5c2xpYkdGJzYkLUkjbW9HRiQ2LVEiI0YnLyUsbWF0aHZhcmlhbnRHUSdub3JtYWxGJy8lJmZlbmNlR1EmZmFsc2VGJy8lKnNlcGFyYXRvckdGNC8lKXN0cmV0Y2h5R0Y0LyUqc3ltbWV0cmljR0Y0LyUobGFyZ2VvcEdGNC8lLm1vdmFibGVsaW1pdHNHRjQvJSdhY2NlbnRHRjQvJSdsc3BhY2VHUSYwLjBlbUYnLyUncnNwYWNlR0ZDLUkjbWlHRiQ2JVFkcSMjIyMjIyMjIyMjIyMjIyMjIyMjIyMjIyMjIyMjIyMjIyMjIyMjIyMjIyMjIyMjIyMjIyMjIyMjIyMjIyMjIyMjIyMjIyMjIyMjIyMjIyMjIyMjIyMjIyMjIyMjIyMjIyMjIyMjIyMjI0YnLyUnaXRhbGljR1EldHJ1ZUYnL0YwUSdpdGFsaWNGJw==</Equation></Text-field>
</Input>
</Group></Presentation-Block><Presentation-Block>
<Group view="code" labelreference="L45255" drawlabel="true">
<Input>
<Text-field prompt="&gt; " style="Maple Input" layout="Normal"><Equation executable="true" style="2D Input" input-equation="" display="LUklbXJvd0c2Iy9JK21vZHVsZW5hbWVHNiJJLFR5cGVzZXR0aW5nR0koX3N5c2xpYkdGJzYrLUkjbWlHRiQ2JVEjdjBGJy8lJ2l0YWxpY0dRJXRydWVGJy8lLG1hdGh2YXJpYW50R1EnaXRhbGljRictSSNtb0dGJDYtUSomY29sb25lcTtGJy9GM1Enbm9ybWFsRicvJSZmZW5jZUdRJmZhbHNlRicvJSpzZXBhcmF0b3JHRj0vJSlzdHJldGNoeUdGPS8lKnN5bW1ldHJpY0dGPS8lKGxhcmdlb3BHRj0vJS5tb3ZhYmxlbGltaXRzR0Y9LyUnYWNjZW50R0Y9LyUnbHNwYWNlR1EsMC4yNzc3Nzc4ZW1GJy8lJ3JzcGFjZUdGTC1GLDYlUSJ4RicvRjBGPUY5LUY2Ni1RKCZzcmFycjtGJ0Y5RjtGPkZARkJGREZGRkgvRktRJjAuMGVtRicvRk5GVy1GLDYlUSNWRUYnRi9GMi1JKG1mZW5jZWRHRiQ2JC1GIzYnRk8tRjY2LVEiLEYnRjlGOy9GP0YxRkBGQkZERkZGSEZWL0ZOUSwwLjMzMzMzMzNlbUYnLUkjbW5HRiQ2JFEiMEYnRjkvJStleGVjdXRhYmxlR0Y9RjlGOS1GNjYtUSI6RidGOUY7Rj5GQEZCRkRGRkZIRkpGTUZlb0Y5">LUklbXJvd0c2Iy9JK21vZHVsZW5hbWVHNiJJLFR5cGVzZXR0aW5nR0koX3N5c2xpYkdGJzYpLUkjbWlHRiQ2JVEjdjBGJy8lJ2l0YWxpY0dRJXRydWVGJy8lLG1hdGh2YXJpYW50R1EnaXRhbGljRictSSNtb0dGJDYtUSomY29sb25lcTtGJy9GM1Enbm9ybWFsRicvJSZmZW5jZUdRJmZhbHNlRicvJSpzZXBhcmF0b3JHRj0vJSlzdHJldGNoeUdGPS8lKnN5bW1ldHJpY0dGPS8lKGxhcmdlb3BHRj0vJS5tb3ZhYmxlbGltaXRzR0Y9LyUnYWNjZW50R0Y9LyUnbHNwYWNlR1EsMC4yNzc3Nzc4ZW1GJy8lJ3JzcGFjZUdGTC1GLDYlUSJ4RicvRjBGPUY5LUY2Ni1RKCZzcmFycjtGJ0Y5RjtGPkZARkJGREZGRkgvRktRJjAuMGVtRicvRk5GVy1GLDYlUSNWRUYnRi9GMi1JKG1mZW5jZWRHRiQ2JC1GIzYlRk8tRjY2LVEiLEYnRjlGOy9GP0YxRkBGQkZERkZGSEZWL0ZOUSwwLjMzMzMzMzNlbUYnLUkjbW5HRiQ2JFEiMEYnRjlGOS1GNjYtUSI6RidGOUY7Rj5GQEZCRkRGRkZIRkpGTQ==</Equation></Text-field>
</Input>
</Group>
<Group view="code" labelreference="L45248" drawlabel="true">
<Input>
<Text-field prompt="&gt; " style="Maple Input" layout="Normal"><Equation executable="true" style="2D Input" input-equation="" display="LUklbXJvd0c2Iy9JK21vZHVsZW5hbWVHNiJJLFR5cGVzZXR0aW5nR0koX3N5c2xpYkdGJzYrLUkjbWlHRiQ2JVEldm1pbkYnLyUnaXRhbGljR1EldHJ1ZUYnLyUsbWF0aHZhcmlhbnRHUSdpdGFsaWNGJy1JI21vR0YkNi1RKiZjb2xvbmVxO0YnL0YzUSdub3JtYWxGJy8lJmZlbmNlR1EmZmFsc2VGJy8lKnNlcGFyYXRvckdGPS8lKXN0cmV0Y2h5R0Y9LyUqc3ltbWV0cmljR0Y9LyUobGFyZ2VvcEdGPS8lLm1vdmFibGVsaW1pdHNHRj0vJSdhY2NlbnRHRj0vJSdsc3BhY2VHUSwwLjI3Nzc3NzhlbUYnLyUncnNwYWNlR0ZMLUYsNiVRInRGJy9GMEY9RjktRjY2LVEoJnNyYXJyO0YnRjlGO0Y+RkBGQkZERkZGSC9GS1EmMC4wZW1GJy9GTkZXLUYsNiVRI1ZFRidGL0YyLUkobWZlbmNlZEdGJDYkLUYjNictSSNtbkdGJDYkUSIwRidGOS1GNjYtUSIsRidGOUY7L0Y/RjFGQEZCRkRGRkZIRlYvRk5RLDAuMzMzMzMzM2VtRidGTy8lK2V4ZWN1dGFibGVHRj1GOUY5LUY2Ni1RIjpGJ0Y5RjtGPkZARkJGREZGRkhGSkZNRmVvRjk=">LUklbXJvd0c2Iy9JK21vZHVsZW5hbWVHNiJJLFR5cGVzZXR0aW5nR0koX3N5c2xpYkdGJzYpLUkjbWlHRiQ2JVEldm1pbkYnLyUnaXRhbGljR1EldHJ1ZUYnLyUsbWF0aHZhcmlhbnRHUSdpdGFsaWNGJy1JI21vR0YkNi1RKiZjb2xvbmVxO0YnL0YzUSdub3JtYWxGJy8lJmZlbmNlR1EmZmFsc2VGJy8lKnNlcGFyYXRvckdGPS8lKXN0cmV0Y2h5R0Y9LyUqc3ltbWV0cmljR0Y9LyUobGFyZ2VvcEdGPS8lLm1vdmFibGVsaW1pdHNHRj0vJSdhY2NlbnRHRj0vJSdsc3BhY2VHUSwwLjI3Nzc3NzhlbUYnLyUncnNwYWNlR0ZMLUYsNiVRInRGJy9GMEY9RjktRjY2LVEoJnNyYXJyO0YnRjlGO0Y+RkBGQkZERkZGSC9GS1EmMC4wZW1GJy9GTkZXLUYsNiVRI1ZFRidGL0YyLUkobWZlbmNlZEdGJDYkLUYjNiUtSSNtbkdGJDYkUSIwRidGOS1GNjYtUSIsRidGOUY7L0Y/RjFGQEZCRkRGRkZIRlYvRk5RLDAuMzMzMzMzM2VtRidGT0Y5LUY2Ni1RIjpGJ0Y5RjtGPkZARkJGREZGRkhGSkZN</Equation></Text-field>
</Input>
</Group>
<Group view="code" labelreference="L45249" drawlabel="true">
<Input>
<Text-field prompt="&gt; " style="Maple Input" layout="Normal"><Equation executable="true" style="2D Input" input-equation="" display="LUklbXJvd0c2Iy9JK21vZHVsZW5hbWVHNiJJLFR5cGVzZXR0aW5nR0koX3N5c2xpYkdGJzYrLUkjbWlHRiQ2JVEldm1heEYnLyUnaXRhbGljR1EldHJ1ZUYnLyUsbWF0aHZhcmlhbnRHUSdpdGFsaWNGJy1JI21vR0YkNi1RKiZjb2xvbmVxO0YnL0YzUSdub3JtYWxGJy8lJmZlbmNlR1EmZmFsc2VGJy8lKnNlcGFyYXRvckdGPS8lKXN0cmV0Y2h5R0Y9LyUqc3ltbWV0cmljR0Y9LyUobGFyZ2VvcEdGPS8lLm1vdmFibGVsaW1pdHNHRj0vJSdhY2NlbnRHRj0vJSdsc3BhY2VHUSwwLjI3Nzc3NzhlbUYnLyUncnNwYWNlR0ZMLUYsNiVRInRGJy9GMEY9RjktRjY2LVEoJnNyYXJyO0YnRjlGO0Y+RkBGQkZERkZGSC9GS1EmMC4wZW1GJy9GTkZXLUYsNiVRI1ZFRidGL0YyLUkobWZlbmNlZEdGJDYkLUYjNiYtRiw2JVEiTEYnRlJGOS1GNjYtUSIsRidGOUY7L0Y/RjFGQEZCRkRGRkZIRlYvRk5RLDAuMzMzMzMzM2VtRidGT0Y5RjktRjY2LVEiOkYnRjlGO0Y+RkBGQkZERkZGSEZKRk0vJStleGVjdXRhYmxlR0Y9Rjk=">LUklbXJvd0c2Iy9JK21vZHVsZW5hbWVHNiJJLFR5cGVzZXR0aW5nR0koX3N5c2xpYkdGJzYpLUkjbWlHRiQ2JVEldm1heEYnLyUnaXRhbGljR1EldHJ1ZUYnLyUsbWF0aHZhcmlhbnRHUSdpdGFsaWNGJy1JI21vR0YkNi1RKiZjb2xvbmVxO0YnL0YzUSdub3JtYWxGJy8lJmZlbmNlR1EmZmFsc2VGJy8lKnNlcGFyYXRvckdGPS8lKXN0cmV0Y2h5R0Y9LyUqc3ltbWV0cmljR0Y9LyUobGFyZ2VvcEdGPS8lLm1vdmFibGVsaW1pdHNHRj0vJSdhY2NlbnRHRj0vJSdsc3BhY2VHUSwwLjI3Nzc3NzhlbUYnLyUncnNwYWNlR0ZMLUYsNiVRInRGJy9GMEY9RjktRjY2LVEoJnNyYXJyO0YnRjlGO0Y+RkBGQkZERkZGSC9GS1EmMC4wZW1GJy9GTkZXLUYsNiVRI1ZFRidGL0YyLUkobWZlbmNlZEdGJDYkLUYjNiUtRiw2JVEiTEYnRlJGOS1GNjYtUSIsRidGOUY7L0Y/RjFGQEZCRkRGRkZIRlYvRk5RLDAuMzMzMzMzM2VtRidGT0Y5LUY2Ni1RIjpGJ0Y5RjtGPkZARkJGREZGRkhGSkZN</Equation></Text-field>
</Input>
</Group></Presentation-Block><Presentation-Block>
<Group view="code" labelreference="L44532" drawlabel="true">
<Input>
<Text-field prompt="&gt; " style="Maple Input" layout="Normal"><Equation executable="true" style="2D Input" input-equation="" display="LUklbXJvd0c2Iy9JK21vZHVsZW5hbWVHNiJJLFR5cGVzZXR0aW5nR0koX3N5c2xpYkdGJzYmLUkjbW9HRiQ2LVEiI0YnLyUsbWF0aHZhcmlhbnRHUSdub3JtYWxGJy8lJmZlbmNlR1EmZmFsc2VGJy8lKnNlcGFyYXRvckdGNC8lKXN0cmV0Y2h5R0Y0LyUqc3ltbWV0cmljR0Y0LyUobGFyZ2VvcEdGNC8lLm1vdmFibGVsaW1pdHNHRjQvJSdhY2NlbnRHRjQvJSdsc3BhY2VHUSYwLjBlbUYnLyUncnNwYWNlR0ZDLUkjbWlHRiQ2JVFncCMjIyMjIyMjIyMjIyMjIyMjIyMjIyMjIyMjIyMjIyMjIyMjIyMjIyMjIyMjIyMjIyMjIyMjIyMjIyMjIyMjIyMjIyMjIyMjIyMjIyMjIyMjIyMjIyMjIyMjIyMjRicvJSdpdGFsaWNHUSV0cnVlRicvRjBRJ2l0YWxpY0YnLyUrZXhlY3V0YWJsZUdGNEYv">LUklbXJvd0c2Iy9JK21vZHVsZW5hbWVHNiJJLFR5cGVzZXR0aW5nR0koX3N5c2xpYkdGJzYkLUkjbW9HRiQ2LVEiI0YnLyUsbWF0aHZhcmlhbnRHUSdub3JtYWxGJy8lJmZlbmNlR1EmZmFsc2VGJy8lKnNlcGFyYXRvckdGNC8lKXN0cmV0Y2h5R0Y0LyUqc3ltbWV0cmljR0Y0LyUobGFyZ2VvcEdGNC8lLm1vdmFibGVsaW1pdHNHRjQvJSdhY2NlbnRHRjQvJSdsc3BhY2VHUSYwLjBlbUYnLyUncnNwYWNlR0ZDLUkjbWlHRiQ2JVFncCMjIyMjIyMjIyMjIyMjIyMjIyMjIyMjIyMjIyMjIyMjIyMjIyMjIyMjIyMjIyMjIyMjIyMjIyMjIyMjIyMjIyMjIyMjIyMjIyMjIyMjIyMjIyMjIyMjIyMjIyMjRicvJSdpdGFsaWNHUSV0cnVlRicvRjBRJ2l0YWxpY0Yn</Equation></Text-field>
</Input>
</Group></Presentation-Block><Presentation-Block>
<Group view="code" labelreference="L29976" drawlabel="true" applyint="true" applyrational="true">
<Input>
<Text-field prompt="&gt; " style="Maple Input" layout="Normal"><Equation executable="true" style="2D Input" input-equation="" display="LUklbXJvd0c2Iy9JK21vZHVsZW5hbWVHNiJJLFR5cGVzZXR0aW5nR0koX3N5c2xpYkdGJzYtLUkjbWlHRiQ2JVEjc3NGJy8lJ2l0YWxpY0dRJXRydWVGJy8lLG1hdGh2YXJpYW50R1EnaXRhbGljRictSSNtb0dGJDYtUSomY29sb25lcTtGJy9GM1Enbm9ybWFsRicvJSZmZW5jZUdRJmZhbHNlRicvJSpzZXBhcmF0b3JHRj0vJSlzdHJldGNoeUdGPS8lKnN5bW1ldHJpY0dGPS8lKGxhcmdlb3BHRj0vJS5tb3ZhYmxlbGltaXRzR0Y9LyUnYWNjZW50R0Y9LyUnbHNwYWNlR1EsMC4yNzc3Nzc4ZW1GJy8lJ3JzcGFjZUdGTC1JKG1mZW5jZWRHRiQ2JC1GIzYmLUYsNiVRImtGJ0YvRjItRjY2LVEiLEYnRjlGOy9GP0YxRkBGQkZERkZGSC9GS1EmMC4wZW1GJy9GTlEsMC4zMzMzMzMzZW1GJy1GLDYlUSJpRidGL0YyRjlGOS1GNjYtUSgmc3JhcnI7RidGOUY7Rj5GQEZCRkRGRkZIRmVuL0ZORmZuLUkmbWZyYWNHRiQ2KC1JI21uR0YkNiRRIjFGJ0Y5LUYjNiVGaW4tRjY2LVEiIUYnRjlGO0Y+RkBGQkZERkZGSC9GS1EsMC4xMTExMTExZW1GJy9GTkZdcEY5LyUubGluZXRoaWNrbmVzc0dGZm8vJStkZW5vbWFsaWduR1EnY2VudGVyRicvJSludW1hbGlnbkdGY3AvJSliZXZlbGxlZEdGPS1GNjYtUScmc2RvdDtGJ0Y5RjtGPkZARkJGREZGRkhGZW5GX28tRiw2JVEkYWRkRidGL0YyLUZQNiQtRiM2Li1JJW1zdXBHRiQ2JS1GUDYkLUYjNiUtRjY2LVEqJnVtaW51czA7RidGOUY7Rj5GQEZCRkRGRkZIL0ZLUSwwLjIyMjIyMjJlbUYnL0ZORl1yRmNvRjlGOS1GIzYkLUYsNiVRInJGJ0YvRjJGOS8lMXN1cGVyc2NyaXB0c2hpZnRHUSIwRidGaHAtRlA2Ji1GYW82KC1GIzYkRmluRjlGX3IvRmBwRmZyRmFwRmRwRmZwRjkvSSttc2VtYW50aWNzR0YkUSliaW5vbWlhbEYnRl5zRmhwLUZjcTYlLUZQNiQtRiM2JkZpbi1GNjYtUSgmbWludXM7RidGOUY7Rj5GQEZCRkRGRkZIRlxyRl5yRmFyRjlGOS1GIzYkRlRGOUZkckZXRmFyLUY2Ni1RIj1GJ0Y5RjtGPkZARkJGREZGRkhGSkZNLUZkbzYkRmZyRjktRjY2LVEjLi5GJ0Y5RjtGPkZARkJGREZGRkhGXHJGX29GaW5GOUY5LUY2Ni1RIjpGJ0Y5RjtGPkZARkJGREZGRkhGSkZNLyUrZXhlY3V0YWJsZUdGPUY5">LUklbXJvd0c2Iy9JK21vZHVsZW5hbWVHNiJJLFR5cGVzZXR0aW5nR0koX3N5c2xpYkdGJzYrLUkjbWlHRiQ2JVEjc3NGJy8lJ2l0YWxpY0dRJXRydWVGJy8lLG1hdGh2YXJpYW50R1EnaXRhbGljRictSSNtb0dGJDYtUSomY29sb25lcTtGJy9GM1Enbm9ybWFsRicvJSZmZW5jZUdRJmZhbHNlRicvJSpzZXBhcmF0b3JHRj0vJSlzdHJldGNoeUdGPS8lKnN5bW1ldHJpY0dGPS8lKGxhcmdlb3BHRj0vJS5tb3ZhYmxlbGltaXRzR0Y9LyUnYWNjZW50R0Y9LyUnbHNwYWNlR1EsMC4yNzc3Nzc4ZW1GJy8lJ3JzcGFjZUdGTC1JKG1mZW5jZWRHRiQ2JC1GIzYlLUYsNiVRImtGJ0YvRjItRjY2LVEiLEYnRjlGOy9GP0YxRkBGQkZERkZGSC9GS1EmMC4wZW1GJy9GTlEsMC4zMzMzMzMzZW1GJy1GLDYlUSJpRidGL0YyRjktRjY2LVEoJnNyYXJyO0YnRjlGO0Y+RkBGQkZERkZGSEZlbi9GTkZmbi1JJm1mcmFjR0YkNigtSSNtbkdGJDYkUSIxRidGOS1GIzYkRmluLUY2Ni1RIiFGJ0Y5RjtGPkZARkJGREZGRkgvRktRLDAuMTExMTExMWVtRicvRk5GXXAvJS5saW5ldGhpY2tuZXNzR0Zmby8lK2Rlbm9tYWxpZ25HUSdjZW50ZXJGJy8lKW51bWFsaWduR0ZjcC8lKWJldmVsbGVkR0Y9LUY2Ni1RJyZzZG90O0YnRjlGO0Y+RkBGQkZERkZGSEZlbkZfby1GLDYlUSRhZGRGJ0YvRjItRlA2JC1GIzYtLUklbXN1cEdGJDYlLUZQNiQtRiM2JC1GNjYtUSomdW1pbnVzMDtGJ0Y5RjtGPkZARkJGREZGRkgvRktRLDAuMjIyMjIyMmVtRicvRk5GXXJGY29GOS1GIzYjLUYsNiVRInJGJ0YvRjIvJTFzdXBlcnNjcmlwdHNoaWZ0R1EiMEYnRmhwLUZQNiYtRmFvNigtRiM2I0ZpbkZfci9GYHBGZnJGYXBGZHBGZnBGOS9JK21zZW1hbnRpY3NHRiRRKWJpbm9taWFsRidGXnNGaHAtRmNxNiUtRlA2JC1GIzYlRmluLUY2Ni1RKCZtaW51cztGJ0Y5RjtGPkZARkJGREZGRkhGXHJGXnJGYXJGOS1GIzYjRlRGZHJGV0Zhci1GNjYtUSI9RidGOUY7Rj5GQEZCRkRGRkZIRkpGTS1GZG82JEZmckY5LUY2Ni1RIy4uRidGOUY7Rj5GQEZCRkRGRkZIRlxyRl9vRmluRjktRjY2LVEiOkYnRjlGO0Y+RkBGQkZERkZGSEZKRk0=</Equation></Text-field>
</Input>
</Group>
<Group view="code" labelreference="L29977" drawlabel="true">
<Input>
<Text-field prompt="&gt; " style="Maple Input" layout="Normal"><Equation executable="true" style="2D Input" input-equation="" display="LUklbXJvd0c2Iy9JK21vZHVsZW5hbWVHNiJJLFR5cGVzZXR0aW5nR0koX3N5c2xpYkdGJzYrLUkjbWlHRiQ2JVEjU1NGJy8lJ2l0YWxpY0dRJXRydWVGJy8lLG1hdGh2YXJpYW50R1EnaXRhbGljRictSSNtb0dGJDYtUSomY29sb25lcTtGJy9GM1Enbm9ybWFsRicvJSZmZW5jZUdRJmZhbHNlRicvJSpzZXBhcmF0b3JHRj0vJSlzdHJldGNoeUdGPS8lKnN5bW1ldHJpY0dGPS8lKGxhcmdlb3BHRj0vJS5tb3ZhYmxlbGltaXRzR0Y9LyUnYWNjZW50R0Y9LyUnbHNwYWNlR1EsMC4yNzc3Nzc4ZW1GJy8lJ3JzcGFjZUdGTC1JKG1mZW5jZWRHRiQ2JC1GIzYnLUYsNiVRImtGJ0YvRjItRjY2LVEiLEYnRjlGOy9GP0YxRkBGQkZERkZGSC9GS1EmMC4wZW1GJy9GTlEsMC4zMzMzMzMzZW1GJy1GLDYlUSJpRidGL0YyLyUrZXhlY3V0YWJsZUdGPUY5RjktRjY2LVEoJnNyYXJyO0YnRjlGO0Y+RkBGQkZERkZGSEZlbi9GTkZmbi1GLDYlUSRhZGRGJy9GMEY9RjktRlA2JC1GIzY0LUklbXN1cEdGJDYlLUZQNiQtRiM2JS1GNjYtUSomdW1pbnVzMDtGJ0Y5RjtGPkZARkJGREZGRkgvRktRLDAuMjIyMjIyMmVtRicvRk5GZXAtSSNtbkdGJDYkUSIxRidGOUY5RjktRiM2JC1GLDYlUSJyRidGL0YyRjkvJTFzdXBlcnNjcmlwdHNoaWZ0R1EiMEYnLUY2Ni1RJyZzZG90O0YnRjlGO0Y+RkBGQkZERkZGSEZlbkZhby1GUDYmLUkmbWZyYWNHRiQ2KC1GIzYoRlQtRjY2LVEoJm1pbnVzO0YnRjlGO0Y+RkBGQkZERkZGSEZkcEZmcEZncC1GNjYtUSIrRidGOUY7Rj5GQEZCRkRGRkZIRmRwRmZwRl1xRjktRiM2KEZURl1yRmluRmByRl1xRjkvJS5saW5ldGhpY2tuZXNzR0ZicS8lK2Rlbm9tYWxpZ25HUSdjZW50ZXJGJy8lKW51bWFsaWduR0Zpci8lKWJldmVsbGVkR0Y9RjkvSSttc2VtYW50aWNzR0YkUSliaW5vbWlhbEYnRl5zRmNxLUZQNiYtRmlxNigtRiM2KC1GaHA2JFEiMkYnRjlGY3FGVEZdckZpbkY5LUYjNihGVEZdckZpbkZdckZdcUY5RmVyRmdyRmpyRlxzRjlGXnNGXnNGY3EtRiw2JVEjc3NGJ0YvRjItRlA2JC1GIzYqRlRGXXJGaW5GYHJGXXFGV0ZdcUY5RjlGV0ZdcS1GNjYtUSI9RidGOUY7Rj5GQEZCRkRGRkZIRkpGTS1GaHA2JEZicUY5LUY2Ni1RIy4uRidGOUY7Rj5GQEZCRkRGRkZIRmRwRmFvRlRGXXJGaW5GXG9GOUY5LUY2Ni1RIjpGJ0Y5RjtGPkZARkJGREZGRkhGSkZNRlxvRjk=">LUklbXJvd0c2Iy9JK21vZHVsZW5hbWVHNiJJLFR5cGVzZXR0aW5nR0koX3N5c2xpYkdGJzYpLUkjbWlHRiQ2JVEjU1NGJy8lJ2l0YWxpY0dRJXRydWVGJy8lLG1hdGh2YXJpYW50R1EnaXRhbGljRictSSNtb0dGJDYtUSomY29sb25lcTtGJy9GM1Enbm9ybWFsRicvJSZmZW5jZUdRJmZhbHNlRicvJSpzZXBhcmF0b3JHRj0vJSlzdHJldGNoeUdGPS8lKnN5bW1ldHJpY0dGPS8lKGxhcmdlb3BHRj0vJS5tb3ZhYmxlbGltaXRzR0Y9LyUnYWNjZW50R0Y9LyUnbHNwYWNlR1EsMC4yNzc3Nzc4ZW1GJy8lJ3JzcGFjZUdGTC1JKG1mZW5jZWRHRiQ2JC1GIzYlLUYsNiVRImtGJ0YvRjItRjY2LVEiLEYnRjlGOy9GP0YxRkBGQkZERkZGSC9GS1EmMC4wZW1GJy9GTlEsMC4zMzMzMzMzZW1GJy1GLDYlUSJpRidGL0YyRjktRjY2LVEoJnNyYXJyO0YnRjlGO0Y+RkBGQkZERkZGSEZlbi9GTkZmbi1GLDYlUSRhZGRGJy9GMEY9RjktRlA2JC1GIzYyLUklbXN1cEdGJDYlLUZQNiQtRiM2JC1GNjYtUSomdW1pbnVzMDtGJ0Y5RjtGPkZARkJGREZGRkgvRktRLDAuMjIyMjIyMmVtRicvRk5GY3AtSSNtbkdGJDYkUSIxRidGOUY5LUYjNiMtRiw2JVEickYnRi9GMi8lMXN1cGVyc2NyaXB0c2hpZnRHUSIwRictRjY2LVEnJnNkb3Q7RidGOUY7Rj5GQEZCRkRGRkZIRmVuRl9vLUZQNiYtSSZtZnJhY0dGJDYoLUYjNidGVC1GNjYtUSgmbWludXM7RidGOUY7Rj5GQEZCRkRGRkZIRmJwRmRwRmVwLUY2Ni1RIitGJ0Y5RjtGPkZARkJGREZGRkhGYnBGZHBGW3EtRiM2J0ZURltyRmluRl5yRltxLyUubGluZXRoaWNrbmVzc0dGYHEvJStkZW5vbWFsaWduR1EnY2VudGVyRicvJSludW1hbGlnbkdGZ3IvJSliZXZlbGxlZEdGPUY5L0krbXNlbWFudGljc0dGJFEpYmlub21pYWxGJ0Zcc0ZhcS1GUDYmLUZncTYoLUYjNictRmZwNiRRIjJGJ0Y5RmFxRlRGW3JGaW4tRiM2J0ZURltyRmluRltyRltxRmNyRmVyRmhyRmpyRjlGXHNGXHNGYXEtRiw2JVEjc3NGJ0YvRjItRlA2JC1GIzYpRlRGW3JGaW5GXnJGW3FGV0ZbcUY5RldGW3EtRjY2LVEiPUYnRjlGO0Y+RkBGQkZERkZGSEZKRk0tRmZwNiRGYHFGOS1GNjYtUSMuLkYnRjlGO0Y+RkBGQkZERkZGSEZicEZfb0ZURltyRmluRjktRjY2LVEiOkYnRjlGO0Y+RkBGQkZERkZGSEZKRk0=</Equation></Text-field>
</Input>
</Group></Presentation-Block><Presentation-Block>
<Group view="code" labelreference="L29971" drawlabel="true" applyint="true" applyrational="true">
<Input>
<Text-field prompt="&gt; " style="Maple Input" layout="Normal"><Equation executable="true" style="2D Input" input-equation="" display="LUklbXJvd0c2Iy9JK21vZHVsZW5hbWVHNiJJLFR5cGVzZXR0aW5nR0koX3N5c2xpYkdGJzYmLUkjbW9HRiQ2LVEiI0YnLyUsbWF0aHZhcmlhbnRHUSdub3JtYWxGJy8lJmZlbmNlR1EmZmFsc2VGJy8lKnNlcGFyYXRvckdGNC8lKXN0cmV0Y2h5R0Y0LyUqc3ltbWV0cmljR0Y0LyUobGFyZ2VvcEdGNC8lLm1vdmFibGVsaW1pdHNHRjQvJSdhY2NlbnRHRjQvJSdsc3BhY2VHUSYwLjBlbUYnLyUncnNwYWNlR0ZDLUkjbWlHRiQ2JVFdcSMjIyMjIyMjIyMjIyMjIyMjIyMjIyMjIyMjIyMjIyMjIyMjIyMjIyMjIyMjIyMjIyMjIyMjIyMjIyMjIyMjIyMjIyMjIyMjIyMjIyMjIyMjIyMjIyMjIyMjIyMjIyMjIyMjRicvJSdpdGFsaWNHUSV0cnVlRicvRjBRJ2l0YWxpY0YnLyUrZXhlY3V0YWJsZUdGNEYv">LUklbXJvd0c2Iy9JK21vZHVsZW5hbWVHNiJJLFR5cGVzZXR0aW5nR0koX3N5c2xpYkdGJzYkLUkjbW9HRiQ2LVEiI0YnLyUsbWF0aHZhcmlhbnRHUSdub3JtYWxGJy8lJmZlbmNlR1EmZmFsc2VGJy8lKnNlcGFyYXRvckdGNC8lKXN0cmV0Y2h5R0Y0LyUqc3ltbWV0cmljR0Y0LyUobGFyZ2VvcEdGNC8lLm1vdmFibGVsaW1pdHNHRjQvJSdhY2NlbnRHRjQvJSdsc3BhY2VHUSYwLjBlbUYnLyUncnNwYWNlR0ZDLUkjbWlHRiQ2JVFdcSMjIyMjIyMjIyMjIyMjIyMjIyMjIyMjIyMjIyMjIyMjIyMjIyMjIyMjIyMjIyMjIyMjIyMjIyMjIyMjIyMjIyMjIyMjIyMjIyMjIyMjIyMjIyMjIyMjIyMjIyMjIyMjIyMjRicvJSdpdGFsaWNHUSV0cnVlRicvRjBRJ2l0YWxpY0Yn</Equation></Text-field>
</Input>
</Group></Presentation-Block><Presentation-Block>
<Group view="code" labelreference="L29973" drawlabel="true">
<Input>
<Text-field prompt="&gt; " style="Maple Input" layout="Normal"><Equation executable="true" style="2D Input" input-equation="" display="LUklbXJvd0c2Iy9JK21vZHVsZW5hbWVHNiJJLFR5cGVzZXR0aW5nR0koX3N5c2xpYkdGJzYqLUkjbWlHRiQ2JVElJm11O0YnLyUnaXRhbGljR1EmZmFsc2VGJy8lLG1hdGh2YXJpYW50R1Enbm9ybWFsRictSSNtb0dGJDYtUSomY29sb25lcTtGJ0YyLyUmZmVuY2VHRjEvJSpzZXBhcmF0b3JHRjEvJSlzdHJldGNoeUdGMS8lKnN5bW1ldHJpY0dGMS8lKGxhcmdlb3BHRjEvJS5tb3ZhYmxlbGltaXRzR0YxLyUnYWNjZW50R0YxLyUnbHNwYWNlR1EsMC4yNzc3Nzc4ZW1GJy8lJ3JzcGFjZUdGSS1JKG1mZW5jZWRHRiQ2JC1GIzYmLUYsNiVRImlGJy9GMFEldHJ1ZUYnL0YzUSdpdGFsaWNGJy1GNjYtUSIsRidGMkY5L0Y8RlVGPUY/RkFGQ0ZFL0ZIUSYwLjBlbUYnL0ZLUSwwLjMzMzMzMzNlbUYnLUYsNiVRInJGJ0ZURlZGMkYyLUY2Ni1RKCZzcmFycjtGJ0YyRjlGO0Y9Rj9GQUZDRkVGZm4vRktGZ24tSSZtZnJhY0dGJDYoLUYjNiUtRk02JC1GIzYoRlEtRjY2LVEiK0YnRjJGOUY7Rj1GP0ZBRkNGRS9GSFEsMC4yMjIyMjIyZW1GJy9GS0ZecEZqbkZqby1JI21uR0YkNiRRIjFGJ0YyRjJGMi1GNjYtUSIhRidGMkY5RjtGPUY/RkFGQ0ZFL0ZIUSwwLjExMTExMTFlbUYnL0ZLRmhwRjItRiM2KS1GTTYkLUYjNigtRmFwNiRRIjJGJ0YyLUY2Ni1RJyZzZG90O0YnRjJGOUY7Rj1GP0ZBRkNGRUZmbkZgb0ZRRmpvRmBwRjJGMkZjcS1GTTYkLUYjNiZGam4tRjY2LVEoJm1pbnVzO0YnRjJGOUY7Rj1GP0ZBRkNGRUZdcEZfcEZRRjJGMkZkcEZjcS1JJW1zdXBHRiQ2JS1GTTYkLUYjNiVGUUZkcEYyRjItRiM2JEZgcUYyLyUxc3VwZXJzY3JpcHRzaGlmdEdRIjBGJ0YyLyUubGluZXRoaWNrbmVzc0dGY3AvJStkZW5vbWFsaWduR1EnY2VudGVyRicvJSludW1hbGlnbkdGXXMvJSliZXZlbGxlZEdGMS1GNjYtUSI6RidGMkY5RjtGPUY/RkFGQ0ZFRkdGSi8lK2V4ZWN1dGFibGVHRjFGMg==">LUklbXJvd0c2Iy9JK21vZHVsZW5hbWVHNiJJLFR5cGVzZXR0aW5nR0koX3N5c2xpYkdGJzYoLUkjbWlHRiQ2JVElJm11O0YnLyUnaXRhbGljR1EmZmFsc2VGJy8lLG1hdGh2YXJpYW50R1Enbm9ybWFsRictSSNtb0dGJDYtUSomY29sb25lcTtGJ0YyLyUmZmVuY2VHRjEvJSpzZXBhcmF0b3JHRjEvJSlzdHJldGNoeUdGMS8lKnN5bW1ldHJpY0dGMS8lKGxhcmdlb3BHRjEvJS5tb3ZhYmxlbGltaXRzR0YxLyUnYWNjZW50R0YxLyUnbHNwYWNlR1EsMC4yNzc3Nzc4ZW1GJy8lJ3JzcGFjZUdGSS1JKG1mZW5jZWRHRiQ2JC1GIzYlLUYsNiVRImlGJy9GMFEldHJ1ZUYnL0YzUSdpdGFsaWNGJy1GNjYtUSIsRidGMkY5L0Y8RlVGPUY/RkFGQ0ZFL0ZIUSYwLjBlbUYnL0ZLUSwwLjMzMzMzMzNlbUYnLUYsNiVRInJGJ0ZURlZGMi1GNjYtUSgmc3JhcnI7RidGMkY5RjtGPUY/RkFGQ0ZFRmZuL0ZLRmduLUkmbWZyYWNHRiQ2KC1GIzYkLUZNNiQtRiM2J0ZRLUY2Ni1RIitGJ0YyRjlGO0Y9Rj9GQUZDRkUvRkhRLDAuMjIyMjIyMmVtRicvRktGXnBGam5Gam8tSSNtbkdGJDYkUSIxRidGMkYyLUY2Ni1RIiFGJ0YyRjlGO0Y9Rj9GQUZDRkUvRkhRLDAuMTExMTExMWVtRicvRktGaHAtRiM2KC1GTTYkLUYjNictRmFwNiRRIjJGJ0YyLUY2Ni1RJyZzZG90O0YnRjJGOUY7Rj1GP0ZBRkNGRUZmbkZgb0ZRRmpvRmBwRjJGY3EtRk02JC1GIzYlRmpuLUY2Ni1RKCZtaW51cztGJ0YyRjlGO0Y9Rj9GQUZDRkVGXXBGX3BGUUYyRmRwRmNxLUklbXN1cEdGJDYlLUZNNiQtRiM2JEZRRmRwRjItRiM2I0ZgcS8lMXN1cGVyc2NyaXB0c2hpZnRHUSIwRicvJS5saW5ldGhpY2tuZXNzR0ZjcC8lK2Rlbm9tYWxpZ25HUSdjZW50ZXJGJy8lKW51bWFsaWduR0Zdcy8lKWJldmVsbGVkR0YxLUY2Ni1RIjpGJ0YyRjlGO0Y9Rj9GQUZDRkVGR0ZK</Equation></Text-field>
</Input>
</Group></Presentation-Block><Presentation-Block>
<Group view="code" labelreference="L29974" drawlabel="true">
<Input>
<Text-field prompt="&gt; " style="Maple Input" layout="Normal"><Equation executable="true" style="2D Input" input-equation="" display="LUklbXJvd0c2Iy9JK21vZHVsZW5hbWVHNiJJLFR5cGVzZXR0aW5nR0koX3N5c2xpYkdGJzYmLUkjbW9HRiQ2LVEiI0YnLyUsbWF0aHZhcmlhbnRHUSdub3JtYWxGJy8lJmZlbmNlR1EmZmFsc2VGJy8lKnNlcGFyYXRvckdGNC8lKXN0cmV0Y2h5R0Y0LyUqc3ltbWV0cmljR0Y0LyUobGFyZ2VvcEdGNC8lLm1vdmFibGVsaW1pdHNHRjQvJSdhY2NlbnRHRjQvJSdsc3BhY2VHUSYwLjBlbUYnLyUncnNwYWNlR0ZDLUkjbWlHRiQ2JVFccSMjIyMjIyMjIyMjIyMjIyMjIyMjIyMjIyMjIyMjIyMjIyMjIyMjIyMjIyMjIyMjIyMjIyMjIyMjIyMjIyMjIyMjIyMjIyMjIyMjIyMjIyMjIyMjIyMjIyMjIyMjIyMjIyNGJy8lJ2l0YWxpY0dRJXRydWVGJy9GMFEnaXRhbGljRicvJStleGVjdXRhYmxlR0Y0Ri8=">LUklbXJvd0c2Iy9JK21vZHVsZW5hbWVHNiJJLFR5cGVzZXR0aW5nR0koX3N5c2xpYkdGJzYkLUkjbW9HRiQ2LVEiI0YnLyUsbWF0aHZhcmlhbnRHUSdub3JtYWxGJy8lJmZlbmNlR1EmZmFsc2VGJy8lKnNlcGFyYXRvckdGNC8lKXN0cmV0Y2h5R0Y0LyUqc3ltbWV0cmljR0Y0LyUobGFyZ2VvcEdGNC8lLm1vdmFibGVsaW1pdHNHRjQvJSdhY2NlbnRHRjQvJSdsc3BhY2VHUSYwLjBlbUYnLyUncnNwYWNlR0ZDLUkjbWlHRiQ2JVFccSMjIyMjIyMjIyMjIyMjIyMjIyMjIyMjIyMjIyMjIyMjIyMjIyMjIyMjIyMjIyMjIyMjIyMjIyMjIyMjIyMjIyMjIyMjIyMjIyMjIyMjIyMjIyMjIyMjIyMjIyMjIyMjIyNGJy8lJ2l0YWxpY0dRJXRydWVGJy9GMFEnaXRhbGljRic=</Equation></Text-field>
</Input>
</Group>
<Group view="code" labelreference="L44553" drawlabel="true">
<Input>
<Text-field prompt="&gt; " style="Maple Input" layout="Normal"><Equation executable="true" style="2D Input" input-equation="" display="LUklbXJvd0c2Iy9JK21vZHVsZW5hbWVHNiJJLFR5cGVzZXR0aW5nR0koX3N5c2xpYkdGJzYxLUkjbWlHRiQ2JVEiYUYnLyUnaXRhbGljR1EldHJ1ZUYnLyUsbWF0aHZhcmlhbnRHUSdpdGFsaWNGJy1JI21vR0YkNi1RKiZjb2xvbmVxO0YnL0YzUSdub3JtYWxGJy8lJmZlbmNlR1EmZmFsc2VGJy8lKnNlcGFyYXRvckdGPS8lKXN0cmV0Y2h5R0Y9LyUqc3ltbWV0cmljR0Y9LyUobGFyZ2VvcEdGPS8lLm1vdmFibGVsaW1pdHNHRj0vJSdhY2NlbnRHRj0vJSdsc3BhY2VHUSwwLjI3Nzc3NzhlbUYnLyUncnNwYWNlR0ZMLUkobWZlbmNlZEdGJDYkLUYjNi0tRiw2JVEiaUYnRi9GMi1GNjYtUSIsRidGOUY7L0Y/RjFGQEZCRkRGRkZIL0ZLUSYwLjBlbUYnL0ZOUSwwLjMzMzMzMzNlbUYnLUYsNiVRImtGJ0YvRjJGVy1GLDYlUSJyRidGL0YyRlctRiw2JVEiWkYnRi9GMkZXLUYsNiVRIlhGJ0YvRjIvJStleGVjdXRhYmxlR0Y9RjlGOS1GNjYtUSgmc3JhcnI7RidGOUY7Rj5GQEZCRkRGRkZIRmVuL0ZORmZuLUkmbWZyYWNHRiQ2KC1GIzYmLUklbXN1cEdGJDYlLUZQNiQtRiM2JS1GNjYtUSomdW1pbnVzMDtGJ0Y5RjtGPkZARkJGREZGRkgvRktRLDAuMjIyMjIyMmVtRicvRk5GW3EtSSNtbkdGJDYkUSIxRidGOUY5RjktRiM2JEZpbkY5LyUxc3VwZXJzY3JpcHRzaGlmdEdRIjBGJy1GLDYjUSFGJ0YvRjItRiM2JkZmcS1GIzYmRmZxLUYjNiVGZnEtSSZtc3FydEdGJDYjLUYjNiZGZnEtRiM2JS1GLDYlUSUmbXU7RicvRjBGPUY5LUZQNiQtRiM2JkZURldGX29GOUY5RjlGZnFGOUY5RmZxRjlGZnFGOS8lLmxpbmV0aGlja25lc3NHRmBxLyUrZGVub21hbGlnbkdRJ2NlbnRlckYnLyUpbnVtYWxpZ25HRmJzLyUpYmV2ZWxsZWRHRj0tRjY2LVEnJnNkb3Q7RidGOUY7Rj5GQEZCRkRGRkZIRmVuRmpvLUZccDYoLUYjNictRlA2Ji1GXHA2KC1GIzYmRlQtRjY2LVEiK0YnRjlGO0Y+RkBGQkZERkZGSEZqcEZccUZpbkY5LUYjNiRGVEY5L0Zfc0ZlcUZgc0Zjc0Zlc0Y5L0krbXNlbWFudGljc0dGJFEpYmlub21pYWxGJ0ZqdEZncy1GIzYlRmZxLUZQNiYtRlxwNigtRiM2Ji1GLDYlRmFvRmlyRjktRjY2LVEoJm1pbnVzO0YnRjlGO0Y+RkBGQkZERkZGSEZqcEZccUZpbkY5LUYjNiZGVEZndUZpbkY5Rml0RmBzRmNzRmVzRjlGanRGanRGOUZmcUY5LUYjNiYtRjY2LVEifkYnRjlGO0Y+RkBGQkZERkZGSEZlbkZqb0Zpbi1GNjYtUSIhRidGOUY7Rj5GQEZCRkRGRkZIL0ZLUSwwLjExMTExMTFlbUYnL0ZORmV2RjlGXnNGYHNGY3NGZXNGZ3MtRiw2JVEjU1NGJ0YvRjItRlA2JC1GIzYmRmluRldGXG9GOUY5RmdzLUZhcDYlLUZQNiQtRiM2JC1GXHA2KC1GIzYlRl9vRi9GMi1GIzYkRmJvRjlGXnNGYHNGY3NGZXNGOUY5LUYjNiRGXG9GOUZjcS1GNjYtUSI6RidGOUY7Rj5GQEZCRkRGRkZIRkpGTUZlb0Y5">LUklbXJvd0c2Iy9JK21vZHVsZW5hbWVHNiJJLFR5cGVzZXR0aW5nR0koX3N5c2xpYkdGJzYvLUkjbWlHRiQ2JVEiYUYnLyUnaXRhbGljR1EldHJ1ZUYnLyUsbWF0aHZhcmlhbnRHUSdpdGFsaWNGJy1JI21vR0YkNi1RKiZjb2xvbmVxO0YnL0YzUSdub3JtYWxGJy8lJmZlbmNlR1EmZmFsc2VGJy8lKnNlcGFyYXRvckdGPS8lKXN0cmV0Y2h5R0Y9LyUqc3ltbWV0cmljR0Y9LyUobGFyZ2VvcEdGPS8lLm1vdmFibGVsaW1pdHNHRj0vJSdhY2NlbnRHRj0vJSdsc3BhY2VHUSwwLjI3Nzc3NzhlbUYnLyUncnNwYWNlR0ZMLUkobWZlbmNlZEdGJDYkLUYjNistRiw2JVEiaUYnRi9GMi1GNjYtUSIsRidGOUY7L0Y/RjFGQEZCRkRGRkZIL0ZLUSYwLjBlbUYnL0ZOUSwwLjMzMzMzMzNlbUYnLUYsNiVRImtGJ0YvRjJGVy1GLDYlUSJyRidGL0YyRlctRiw2JVEiWkYnRi9GMkZXLUYsNiVRIlhGJ0YvRjJGOS1GNjYtUSgmc3JhcnI7RidGOUY7Rj5GQEZCRkRGRkZIRmVuL0ZORmZuLUkmbWZyYWNHRiQ2KC1GIzYkLUklbXN1cEdGJDYlLUZQNiQtRiM2JC1GNjYtUSomdW1pbnVzMDtGJ0Y5RjtGPkZARkJGREZGRkgvRktRLDAuMjIyMjIyMmVtRicvRk5GaXAtSSNtbkdGJDYkUSIxRidGOUY5LUYjNiNGaW4vJTFzdXBlcnNjcmlwdHNoaWZ0R1EiMEYnLUYsNiNRIUYnLUYjNiVGZHEtRiM2JUZkcS1GIzYkRmRxLUkmbXNxcnRHRiQ2Iy1GIzYlRmRxLUYjNiQtRiw2JVElJm11O0YnL0YwRj1GOS1GUDYkLUYjNiVGVEZXRl9vRjlGZHFGZHFGZHEvJS5saW5ldGhpY2tuZXNzR0ZecS8lK2Rlbm9tYWxpZ25HUSdjZW50ZXJGJy8lKW51bWFsaWduR0Zgcy8lKWJldmVsbGVkR0Y9LUY2Ni1RJyZzZG90O0YnRjlGO0Y+RkBGQkZERkZGSEZlbkZoby1Gam82KC1GIzYmLUZQNiYtRmpvNigtRiM2JUZULUY2Ni1RIitGJ0Y5RjtGPkZARkJGREZGRkhGaHBGanBGaW4tRiM2I0ZUL0Zdc0ZjcUZec0Zhc0Zjc0Y5L0krbXNlbWFudGljc0dGJFEpYmlub21pYWxGJ0ZodEZlcy1GIzYkRmRxLUZQNiYtRmpvNigtRiM2JS1GLDYlRmFvRmdyRjktRjY2LVEoJm1pbnVzO0YnRjlGO0Y+RkBGQkZERkZGSEZocEZqcEZpbi1GIzYlRlRGZXVGaW5GZ3RGXnNGYXNGY3NGOUZodEZodEZkcS1GIzYlLUY2Ni1RIn5GJ0Y5RjtGPkZARkJGREZGRkhGZW5GaG9GaW4tRjY2LVEiIUYnRjlGO0Y+RkBGQkZERkZGSC9GS1EsMC4xMTExMTExZW1GJy9GTkZjdkZcc0Zec0Zhc0Zjc0Zlcy1GLDYlUSNTU0YnRi9GMi1GUDYkLUYjNiVGaW5GV0Zcb0Y5RmVzLUZfcDYlLUZQNiQtRiM2Iy1Gam82KC1GIzYjRl9vLUYjNiNGYm9GXHNGXnNGYXNGY3NGOS1GIzYjRlxvRmFxLUY2Ni1RIjpGJ0Y5RjtGPkZARkJGREZGRkhGSkZN</Equation></Text-field>
</Input>
</Group>
<Group view="code" labelreference="L44559" drawlabel="true">
<Input>
<Text-field prompt="&gt; " style="Maple Input" layout="Normal"><Equation executable="true" style="2D Input" input-equation="" display="LUklbXJvd0c2Iy9JK21vZHVsZW5hbWVHNiJJLFR5cGVzZXR0aW5nR0koX3N5c2xpYkdGJzYmLUkjbW9HRiQ2LVEiI0YnLyUsbWF0aHZhcmlhbnRHUSdub3JtYWxGJy8lJmZlbmNlR1EmZmFsc2VGJy8lKnNlcGFyYXRvckdGNC8lKXN0cmV0Y2h5R0Y0LyUqc3ltbWV0cmljR0Y0LyUobGFyZ2VvcEdGNC8lLm1vdmFibGVsaW1pdHNHRjQvJSdhY2NlbnRHRjQvJSdsc3BhY2VHUSYwLjBlbUYnLyUncnNwYWNlR0ZDLUkjbWlHRiQ2JVFccSMjIyMjIyMjIyMjIyMjIyMjIyMjIyMjIyMjIyMjIyMjIyMjIyMjIyMjIyMjIyMjIyMjIyMjIyMjIyMjIyMjIyMjIyMjIyMjIyMjIyMjIyMjIyMjIyMjIyMjIyMjIyMjIyNGJy8lJ2l0YWxpY0dRJXRydWVGJy9GMFEnaXRhbGljRicvJStleGVjdXRhYmxlR0Y0Ri8=">LUklbXJvd0c2Iy9JK21vZHVsZW5hbWVHNiJJLFR5cGVzZXR0aW5nR0koX3N5c2xpYkdGJzYkLUkjbW9HRiQ2LVEiI0YnLyUsbWF0aHZhcmlhbnRHUSdub3JtYWxGJy8lJmZlbmNlR1EmZmFsc2VGJy8lKnNlcGFyYXRvckdGNC8lKXN0cmV0Y2h5R0Y0LyUqc3ltbWV0cmljR0Y0LyUobGFyZ2VvcEdGNC8lLm1vdmFibGVsaW1pdHNHRjQvJSdhY2NlbnRHRjQvJSdsc3BhY2VHUSYwLjBlbUYnLyUncnNwYWNlR0ZDLUkjbWlHRiQ2JVFccSMjIyMjIyMjIyMjIyMjIyMjIyMjIyMjIyMjIyMjIyMjIyMjIyMjIyMjIyMjIyMjIyMjIyMjIyMjIyMjIyMjIyMjIyMjIyMjIyMjIyMjIyMjIyMjIyMjIyMjIyMjIyMjIyNGJy8lJ2l0YWxpY0dRJXRydWVGJy9GMFEnaXRhbGljRic=</Equation></Text-field>
</Input>
</Group></Presentation-Block><Presentation-Block>
<Group view="code" labelreference="L29978" drawlabel="true">
<Input>
<Text-field prompt="&gt; " style="Maple Input" layout="Normal"><Equation executable="true" style="2D Input" input-equation="" display="LUklbXJvd0c2Iy9JK21vZHVsZW5hbWVHNiJJLFR5cGVzZXR0aW5nR0koX3N5c2xpYkdGJzYrLUkjbWlHRiQ2JVEoJiM5ODE7bUYnLyUnaXRhbGljR1EldHJ1ZUYnLyUsbWF0aHZhcmlhbnRHUSdpdGFsaWNGJy1JI21vR0YkNi1RKiZjb2xvbmVxO0YnL0YzUSdub3JtYWxGJy8lJmZlbmNlR1EmZmFsc2VGJy8lKnNlcGFyYXRvckdGPS8lKXN0cmV0Y2h5R0Y9LyUqc3ltbWV0cmljR0Y9LyUobGFyZ2VvcEdGPS8lLm1vdmFibGVsaW1pdHNHRj0vJSdhY2NlbnRHRj0vJSdsc3BhY2VHUSwwLjI3Nzc3NzhlbUYnLyUncnNwYWNlR0ZMLUkobWZlbmNlZEdGJDYkLUYjNiYtRiw2JVEiaUYnRi9GMi1GNjYtUSIsRidGOUY7L0Y/RjFGQEZCRkRGRkZIL0ZLUSYwLjBlbUYnL0ZOUSwwLjMzMzMzMzNlbUYnLUYsNiVRInhGJ0YvRjJGOUY5LUY2Ni1RKCZzcmFycjtGJ0Y5RjtGPkZARkJGREZGRkhGZW4vRk5GZm4tRiw2JVEkYWRkRidGL0YyLUZQNiQtRiM2K0Zgby1GUDYkLUYjNi0tRiw2JVEiYUYnRi9GMi1GUDYkLUYjNixGVEZXLUYsNiVRImtGJ0YvRjJGVy1GLDYlUSJyRidGL0YyRlctRiw2JVEjbW1GJ0YvRjJGVy1GLDYlUSJMRidGL0YyRjlGOS1GNjYtUScmc2RvdDtGJ0Y5RjtGPkZARkJGREZGRkhGZW5GX28tSSVtc3VwR0YkNiVGaW4tRiM2JEZlcEY5LyUxc3VwZXJzY3JpcHRzaGlmdEdRIjBGJ0ZXRmVwLUY2Ni1RIj1GJ0Y5RjtGPkZARkJGREZGRkhGSkZNLUkjbW5HRiQ2JEZocUY5LUY2Ni1RIy4uRidGOUY7Rj5GQEZCRkRGRkZIL0ZLUSwwLjIyMjIyMjJlbUYnRl9vRmJwRjlGOUZXRmJwRmlxRlxyRl9yRlRGOUY5LUY2Ni1RIjpGJ0Y5RjtGPkZARkJGREZGRkhGSkZNLyUrZXhlY3V0YWJsZUdGPUY5">LUklbXJvd0c2Iy9JK21vZHVsZW5hbWVHNiJJLFR5cGVzZXR0aW5nR0koX3N5c2xpYkdGJzYpLUkjbWlHRiQ2JVEqJnZhcnBoaTttRicvJSdpdGFsaWNHUSV0cnVlRicvJSxtYXRodmFyaWFudEdRJ2l0YWxpY0YnLUkjbW9HRiQ2LVEqJmNvbG9uZXE7RicvRjNRJ25vcm1hbEYnLyUmZmVuY2VHUSZmYWxzZUYnLyUqc2VwYXJhdG9yR0Y9LyUpc3RyZXRjaHlHRj0vJSpzeW1tZXRyaWNHRj0vJShsYXJnZW9wR0Y9LyUubW92YWJsZWxpbWl0c0dGPS8lJ2FjY2VudEdGPS8lJ2xzcGFjZUdRLDAuMjc3Nzc3OGVtRicvJSdyc3BhY2VHRkwtSShtZmVuY2VkR0YkNiQtRiM2JS1GLDYlUSJpRidGL0YyLUY2Ni1RIixGJ0Y5RjsvRj9GMUZARkJGREZGRkgvRktRJjAuMGVtRicvRk5RLDAuMzMzMzMzM2VtRictRiw2JVEieEYnRi9GMkY5LUY2Ni1RKCZzcmFycjtGJ0Y5RjtGPkZARkJGREZGRkhGZW4vRk5GZm4tRiw2JVEkYWRkRidGL0YyLUZQNiQtRiM2KkZgby1GUDYkLUYjNiwtRiw2JVEiYUYnRi9GMi1GUDYkLUYjNitGVEZXLUYsNiVRImtGJ0YvRjJGVy1GLDYlUSJyRidGL0YyRlctRiw2JVEjbW1GJ0YvRjJGVy1GLDYlUSJMRidGL0YyRjktRjY2LVEnJnNkb3Q7RidGOUY7Rj5GQEZCRkRGRkZIRmVuRl9vLUklbXN1cEdGJDYlRmluLUYjNiNGZXAvJTFzdXBlcnNjcmlwdHNoaWZ0R1EiMEYnRldGZXAtRjY2LVEiPUYnRjlGO0Y+RkBGQkZERkZGSEZKRk0tSSNtbkdGJDYkRmhxRjktRjY2LVEjLi5GJ0Y5RjtGPkZARkJGREZGRkgvRktRLDAuMjIyMjIyMmVtRidGX29GYnBGOUZXRmJwRmlxRlxyRl9yRlRGOS1GNjYtUSI6RidGOUY7Rj5GQEZCRkRGRkZIRkpGTQ==</Equation></Text-field>
</Input>
</Group></Presentation-Block><Presentation-Block>
<Group view="code" labelreference="L29972" drawlabel="true" applyint="true" applyrational="true">
<Input>
<Text-field prompt="&gt; " style="Maple Input" layout="Normal"><Equation executable="true" style="2D Input" input-equation="" display="LUklbXJvd0c2Iy9JK21vZHVsZW5hbWVHNiJJLFR5cGVzZXR0aW5nR0koX3N5c2xpYkdGJzYrLUkjbWlHRiQ2JVEnJnBzaTttRicvJSdpdGFsaWNHUSV0cnVlRicvJSxtYXRodmFyaWFudEdRJ2l0YWxpY0YnLUkjbW9HRiQ2LVEqJmNvbG9uZXE7RicvRjNRJ25vcm1hbEYnLyUmZmVuY2VHUSZmYWxzZUYnLyUqc2VwYXJhdG9yR0Y9LyUpc3RyZXRjaHlHRj0vJSpzeW1tZXRyaWNHRj0vJShsYXJnZW9wR0Y9LyUubW92YWJsZWxpbWl0c0dGPS8lJ2FjY2VudEdGPS8lJ2xzcGFjZUdRLDAuMjc3Nzc3OGVtRicvJSdyc3BhY2VHRkwtRiw2JVEieEYnRi9GMi1GNjYtUSgmc3JhcnI7RidGOUY7Rj5GQEZCRkRGRkZIL0ZLUSYwLjBlbUYnL0ZORlYtRiw2JVEoY29udmVydEYnRi9GMi1JKG1mZW5jZWRHRiQ2JC1GIzYmLUZmbjYmLUYjNiUtRiw2JVEkc2VxRidGL0YyLUZmbjYkLUYjNistRiw2JVEoJiM5ODE7bUYnRi9GMi1GZm42JC1GIzYmLUYsNiVRImlGJ0YvRjItRjY2LVEiLEYnRjlGOy9GP0YxRkBGQkZERkZGSEZVL0ZOUSwwLjMzMzMzMzNlbUYnRk9GOUY5Rl9wRlxwLUY2Ni1RIj1GJ0Y5RjtGPkZARkJGREZGRkhGSkZNLUkjbW5HRiQ2JFEiMEYnRjktRjY2LVEjLi5GJ0Y5RjtGPkZARkJGREZGRkgvRktRLDAuMjIyMjIyMmVtRidGVy1GLDYlUSNtbUYnRi9GMkY5RjlGOUY5LyUlb3BlbkdRIltGJy8lJmNsb3NlR1EiXUYnRl9wLUYsNiVRJ1ZlY3RvckYnRi9GMkY5RjktRjY2LVEiOkYnRjlGO0Y+RkBGQkZERkZGSEZKRk0vJStleGVjdXRhYmxlR0Y9Rjk=">LUklbXJvd0c2Iy9JK21vZHVsZW5hbWVHNiJJLFR5cGVzZXR0aW5nR0koX3N5c2xpYkdGJzYpLUkjbWlHRiQ2JVEnJnBzaTttRicvJSdpdGFsaWNHUSV0cnVlRicvJSxtYXRodmFyaWFudEdRJ2l0YWxpY0YnLUkjbW9HRiQ2LVEqJmNvbG9uZXE7RicvRjNRJ25vcm1hbEYnLyUmZmVuY2VHUSZmYWxzZUYnLyUqc2VwYXJhdG9yR0Y9LyUpc3RyZXRjaHlHRj0vJSpzeW1tZXRyaWNHRj0vJShsYXJnZW9wR0Y9LyUubW92YWJsZWxpbWl0c0dGPS8lJ2FjY2VudEdGPS8lJ2xzcGFjZUdRLDAuMjc3Nzc3OGVtRicvJSdyc3BhY2VHRkwtRiw2JVEieEYnRi9GMi1GNjYtUSgmc3JhcnI7RidGOUY7Rj5GQEZCRkRGRkZIL0ZLUSYwLjBlbUYnL0ZORlYtRiw2JVEoY29udmVydEYnRi9GMi1JKG1mZW5jZWRHRiQ2JC1GIzYlLUZmbjYmLUYjNiQtRiw2JVEkc2VxRidGL0YyLUZmbjYkLUYjNiotRiw2JVEqJnZhcnBoaTttRidGL0YyLUZmbjYkLUYjNiUtRiw2JVEiaUYnRi9GMi1GNjYtUSIsRidGOUY7L0Y/RjFGQEZCRkRGRkZIRlUvRk5RLDAuMzMzMzMzM2VtRidGT0Y5Rl9wRlxwLUY2Ni1RIj1GJ0Y5RjtGPkZARkJGREZGRkhGSkZNLUkjbW5HRiQ2JFEiMEYnRjktRjY2LVEjLi5GJ0Y5RjtGPkZARkJGREZGRkgvRktRLDAuMjIyMjIyMmVtRidGVy1GLDYlUSNtbUYnRi9GMkY5RjkvJSVvcGVuR1EiW0YnLyUmY2xvc2VHUSJdRidGX3AtRiw2JVEnVmVjdG9yRidGL0YyRjktRjY2LVEiOkYnRjlGO0Y+RkBGQkZERkZGSEZKRk0=</Equation></Text-field>
</Input>
</Group></Presentation-Block><Presentation-Block>
<Group view="code" labelreference="L29969" drawlabel="true" applyint="true" applyrational="true">
<Input>
<Text-field prompt="&gt; " style="Maple Input" layout="Normal"><Equation executable="true" style="2D Input" input-equation="" display="LUklbXJvd0c2Iy9JK21vZHVsZW5hbWVHNiJJLFR5cGVzZXR0aW5nR0koX3N5c2xpYkdGJzYmLUkjbW9HRiQ2LVEiI0YnLyUsbWF0aHZhcmlhbnRHUSdub3JtYWxGJy8lJmZlbmNlR1EmZmFsc2VGJy8lKnNlcGFyYXRvckdGNC8lKXN0cmV0Y2h5R0Y0LyUqc3ltbWV0cmljR0Y0LyUobGFyZ2VvcEdGNC8lLm1vdmFibGVsaW1pdHNHRjQvJSdhY2NlbnRHRjQvJSdsc3BhY2VHUSYwLjBlbUYnLyUncnNwYWNlR0ZDLUkjbWlHRiQ2JVFccSMjIyMjIyMjIyMjIyMjIyMjIyMjIyMjIyMjIyMjIyMjIyMjIyMjIyMjIyMjIyMjIyMjIyMjIyMjIyMjIyMjIyMjIyMjIyMjIyMjIyMjIyMjIyMjIyMjIyMjIyMjIyMjIyNGJy8lJ2l0YWxpY0dRJXRydWVGJy9GMFEnaXRhbGljRicvJStleGVjdXRhYmxlR0Y0Ri8=">LUklbXJvd0c2Iy9JK21vZHVsZW5hbWVHNiJJLFR5cGVzZXR0aW5nR0koX3N5c2xpYkdGJzYkLUkjbW9HRiQ2LVEiI0YnLyUsbWF0aHZhcmlhbnRHUSdub3JtYWxGJy8lJmZlbmNlR1EmZmFsc2VGJy8lKnNlcGFyYXRvckdGNC8lKXN0cmV0Y2h5R0Y0LyUqc3ltbWV0cmljR0Y0LyUobGFyZ2VvcEdGNC8lLm1vdmFibGVsaW1pdHNHRjQvJSdhY2NlbnRHRjQvJSdsc3BhY2VHUSYwLjBlbUYnLyUncnNwYWNlR0ZDLUkjbWlHRiQ2JVFccSMjIyMjIyMjIyMjIyMjIyMjIyMjIyMjIyMjIyMjIyMjIyMjIyMjIyMjIyMjIyMjIyMjIyMjIyMjIyMjIyMjIyMjIyMjIyMjIyMjIyMjIyMjIyMjIyMjIyMjIyMjIyMjIyNGJy8lJ2l0YWxpY0dRJXRydWVGJy9GMFEnaXRhbGljRic=</Equation></Text-field>
</Input>
</Group>
<Group view="code" labelreference="L44314" drawlabel="true" applyint="true" applyrational="true">
<Input>
<Text-field prompt="&gt; " style="Maple Input" layout="Normal"><Equation executable="true" style="2D Input" input-equation="" display="LUklbXJvd0c2Iy9JK21vZHVsZW5hbWVHNiJJLFR5cGVzZXR0aW5nR0koX3N5c2xpYkdGJzYrLUkjbWlHRiQ2JVEqJnZhcnBoaTtuRicvJSdpdGFsaWNHUSV0cnVlRicvJSxtYXRodmFyaWFudEdRJ2l0YWxpY0YnLUkjbW9HRiQ2LVEqJmNvbG9uZXE7RicvRjNRJ25vcm1hbEYnLyUmZmVuY2VHUSZmYWxzZUYnLyUqc2VwYXJhdG9yR0Y9LyUpc3RyZXRjaHlHRj0vJSpzeW1tZXRyaWNHRj0vJShsYXJnZW9wR0Y9LyUubW92YWJsZWxpbWl0c0dGPS8lJ2FjY2VudEdGPS8lJ2xzcGFjZUdRLDAuMjc3Nzc3OGVtRicvJSdyc3BhY2VHRkwtSShtZmVuY2VkR0YkNiQtRiM2Ji1GLDYlUSJpRidGL0YyLUY2Ni1RIixGJ0Y5RjsvRj9GMUZARkJGREZGRkgvRktRJjAuMGVtRicvRk5RLDAuMzMzMzMzM2VtRictRiw2JVEidEYnRi9GMkY5RjktRjY2LVEoJnNyYXJyO0YnRjlGO0Y+RkBGQkZERkZGSEZlbi9GTkZmbi1GLDYlUSRhZGRGJ0YvRjItRlA2JC1GIzYrRmBvLUZQNiQtRiM2Li1GLDYjUSFGJy1GIzYlLUYsNiVRImFGJ0YvRjItRlA2JC1GIzYsRlRGVy1GLDYlUSJrRidGL0YyRlctRiw2JVEickYnRi9GMkZXLUYsNiVRI25uRidGL0YyRlctRiw2JVEiVEYnRi9GMkY5RjlGOUZbcC1GNjYtUScmc2RvdDtGJ0Y5RjtGPkZARkJGREZGRkhGZW5GX28tSSVtc3VwR0YkNiVGaW4tRiM2JEZqcEY5LyUxc3VwZXJzY3JpcHRzaGlmdEdRIjBGJ0ZXRmpwLUY2Ni1RIj1GJ0Y5RjtGPkZARkJGREZGRkhGSkZNLUkjbW5HRiQ2JEZdckY5LUY2Ni1RIy4uRidGOUY7Rj5GQEZCRkRGRkZIL0ZLUSwwLjIyMjIyMjJlbUYnRl9vRmdwRjlGOUZXRmdwRl5yRmFyRmRyRlRGOUY5LUY2Ni1RIjpGJ0Y5RjtGPkZARkJGREZGRkhGSkZNLyUrZXhlY3V0YWJsZUdGPUY5">LUklbXJvd0c2Iy9JK21vZHVsZW5hbWVHNiJJLFR5cGVzZXR0aW5nR0koX3N5c2xpYkdGJzYpLUkjbWlHRiQ2JVEqJnZhcnBoaTtuRicvJSdpdGFsaWNHUSV0cnVlRicvJSxtYXRodmFyaWFudEdRJ2l0YWxpY0YnLUkjbW9HRiQ2LVEqJmNvbG9uZXE7RicvRjNRJ25vcm1hbEYnLyUmZmVuY2VHUSZmYWxzZUYnLyUqc2VwYXJhdG9yR0Y9LyUpc3RyZXRjaHlHRj0vJSpzeW1tZXRyaWNHRj0vJShsYXJnZW9wR0Y9LyUubW92YWJsZWxpbWl0c0dGPS8lJ2FjY2VudEdGPS8lJ2xzcGFjZUdRLDAuMjc3Nzc3OGVtRicvJSdyc3BhY2VHRkwtSShtZmVuY2VkR0YkNiQtRiM2JS1GLDYlUSJpRidGL0YyLUY2Ni1RIixGJ0Y5RjsvRj9GMUZARkJGREZGRkgvRktRJjAuMGVtRicvRk5RLDAuMzMzMzMzM2VtRictRiw2JVEidEYnRi9GMkY5LUY2Ni1RKCZzcmFycjtGJ0Y5RjtGPkZARkJGREZGRkhGZW4vRk5GZm4tRiw2JVEkYWRkRidGL0YyLUZQNiQtRiM2KkZgby1GUDYkLUYjNi0tRiw2I1EhRictRiM2JC1GLDYlUSJhRidGL0YyLUZQNiQtRiM2K0ZURlctRiw2JVEia0YnRi9GMkZXLUYsNiVRInJGJ0YvRjJGVy1GLDYlUSNubkYnRi9GMkZXLUYsNiVRIlRGJ0YvRjJGOUZbcC1GNjYtUScmc2RvdDtGJ0Y5RjtGPkZARkJGREZGRkhGZW5GX28tSSVtc3VwR0YkNiVGaW4tRiM2I0ZqcC8lMXN1cGVyc2NyaXB0c2hpZnRHUSIwRidGV0ZqcC1GNjYtUSI9RidGOUY7Rj5GQEZCRkRGRkZIRkpGTS1JI21uR0YkNiRGXXJGOS1GNjYtUSMuLkYnRjlGO0Y+RkBGQkZERkZGSC9GS1EsMC4yMjIyMjIyZW1GJ0Zfb0ZncEY5RldGZ3BGXnJGYXJGZHJGVEY5LUY2Ni1RIjpGJ0Y5RjtGPkZARkJGREZGRkhGSkZN</Equation></Text-field>
</Input>
</Group>
<Group view="code" labelreference="L29975" drawlabel="true" applyint="true" applyrational="true">
<Input>
<Text-field prompt="&gt; " style="Maple Input" layout="Normal"><Equation executable="true" style="2D Input" input-equation="" display="LUklbXJvd0c2Iy9JK21vZHVsZW5hbWVHNiJJLFR5cGVzZXR0aW5nR0koX3N5c2xpYkdGJzYrLUkjbWlHRiQ2JVEoJiM5Njg7bkYnLyUnaXRhbGljR1EldHJ1ZUYnLyUsbWF0aHZhcmlhbnRHUSdpdGFsaWNGJy1JI21vR0YkNi1RKiZjb2xvbmVxO0YnL0YzUSdub3JtYWxGJy8lJmZlbmNlR1EmZmFsc2VGJy8lKnNlcGFyYXRvckdGPS8lKXN0cmV0Y2h5R0Y9LyUqc3ltbWV0cmljR0Y9LyUobGFyZ2VvcEdGPS8lLm1vdmFibGVsaW1pdHNHRj0vJSdhY2NlbnRHRj0vJSdsc3BhY2VHUSwwLjI3Nzc3NzhlbUYnLyUncnNwYWNlR0ZMLUYsNiVRInRGJ0YvRjItRjY2LVEoJnNyYXJyO0YnRjlGO0Y+RkBGQkZERkZGSC9GS1EmMC4wZW1GJy9GTkZWLUYsNiVRKGNvbnZlcnRGJ0YvRjItSShtZmVuY2VkR0YkNiQtRiM2Ji1GZm42Ji1GIzYlLUYsNiVRJHNlcUYnRi9GMi1GZm42JC1GIzYrLUYsNiVRKCYjOTgxO25GJ0YvRjItRmZuNiQtRiM2Ji1GLDYlUSJpRidGL0YyLUY2Ni1RIixGJ0Y5RjsvRj9GMUZARkJGREZGRkhGVS9GTlEsMC4zMzMzMzMzZW1GJ0ZPRjlGOUZfcEZccC1GNjYtUSI9RidGOUY7Rj5GQEZCRkRGRkZIRkpGTS1JI21uR0YkNiRRIjBGJ0Y5LUY2Ni1RIy4uRidGOUY7Rj5GQEZCRkRGRkZIL0ZLUSwwLjIyMjIyMjJlbUYnRlctRiw2JVEjbm5GJ0YvRjJGOUY5RjlGOS8lJW9wZW5HUSJbRicvJSZjbG9zZUdRIl1GJ0ZfcC1GLDYlUSdWZWN0b3JGJ0YvRjJGOUY5LUY2Ni1RIjpGJ0Y5RjtGPkZARkJGREZGRkhGSkZNLyUrZXhlY3V0YWJsZUdGPUY5">LUklbXJvd0c2Iy9JK21vZHVsZW5hbWVHNiJJLFR5cGVzZXR0aW5nR0koX3N5c2xpYkdGJzYpLUkjbWlHRiQ2JVEnJnBzaTtuRicvJSdpdGFsaWNHUSV0cnVlRicvJSxtYXRodmFyaWFudEdRJ2l0YWxpY0YnLUkjbW9HRiQ2LVEqJmNvbG9uZXE7RicvRjNRJ25vcm1hbEYnLyUmZmVuY2VHUSZmYWxzZUYnLyUqc2VwYXJhdG9yR0Y9LyUpc3RyZXRjaHlHRj0vJSpzeW1tZXRyaWNHRj0vJShsYXJnZW9wR0Y9LyUubW92YWJsZWxpbWl0c0dGPS8lJ2FjY2VudEdGPS8lJ2xzcGFjZUdRLDAuMjc3Nzc3OGVtRicvJSdyc3BhY2VHRkwtRiw2JVEidEYnRi9GMi1GNjYtUSgmc3JhcnI7RidGOUY7Rj5GQEZCRkRGRkZIL0ZLUSYwLjBlbUYnL0ZORlYtRiw2JVEoY29udmVydEYnRi9GMi1JKG1mZW5jZWRHRiQ2JC1GIzYlLUZmbjYmLUYjNiQtRiw2JVEkc2VxRidGL0YyLUZmbjYkLUYjNiotRiw2JVEqJnZhcnBoaTtuRidGL0YyLUZmbjYkLUYjNiUtRiw2JVEiaUYnRi9GMi1GNjYtUSIsRidGOUY7L0Y/RjFGQEZCRkRGRkZIRlUvRk5RLDAuMzMzMzMzM2VtRidGT0Y5Rl9wRlxwLUY2Ni1RIj1GJ0Y5RjtGPkZARkJGREZGRkhGSkZNLUkjbW5HRiQ2JFEiMEYnRjktRjY2LVEjLi5GJ0Y5RjtGPkZARkJGREZGRkgvRktRLDAuMjIyMjIyMmVtRidGVy1GLDYlUSNubkYnRi9GMkY5RjkvJSVvcGVuR1EiW0YnLyUmY2xvc2VHUSJdRidGX3AtRiw2JVEnVmVjdG9yRidGL0YyRjktRjY2LVEiOkYnRjlGO0Y+RkBGQkZERkZGSEZKRk0=</Equation></Text-field>
</Input>
</Group></Presentation-Block><Presentation-Block>
<Group view="code" labelreference="L29982" drawlabel="true" applyint="true" applyrational="true">
<Input>
<Text-field prompt="&gt; " style="Maple Input" layout="Normal"><Equation executable="true" style="2D Input" input-equation="" display="LUklbXJvd0c2Iy9JK21vZHVsZW5hbWVHNiJJLFR5cGVzZXR0aW5nR0koX3N5c2xpYkdGJzYmLUkjbW9HRiQ2LVEiI0YnLyUsbWF0aHZhcmlhbnRHUSdub3JtYWxGJy8lJmZlbmNlR1EmZmFsc2VGJy8lKnNlcGFyYXRvckdGNC8lKXN0cmV0Y2h5R0Y0LyUqc3ltbWV0cmljR0Y0LyUobGFyZ2VvcEdGNC8lLm1vdmFibGVsaW1pdHNHRjQvJSdhY2NlbnRHRjQvJSdsc3BhY2VHUSYwLjBlbUYnLyUncnNwYWNlR0ZDLUkjbWlHRiQ2JVFdcSMjIyMjIyMjIyMjIyMjIyMjIyMjIyMjIyMjIyMjIyMjIyMjIyMjIyMjIyMjIyMjIyMjIyMjIyMjIyMjIyMjIyMjIyMjIyMjIyMjIyMjIyMjIyMjIyMjIyMjIyMjIyMjIyMjRicvJSdpdGFsaWNHUSV0cnVlRicvRjBRJ2l0YWxpY0YnLyUrZXhlY3V0YWJsZUdGNEYv">LUklbXJvd0c2Iy9JK21vZHVsZW5hbWVHNiJJLFR5cGVzZXR0aW5nR0koX3N5c2xpYkdGJzYkLUkjbW9HRiQ2LVEiI0YnLyUsbWF0aHZhcmlhbnRHUSdub3JtYWxGJy8lJmZlbmNlR1EmZmFsc2VGJy8lKnNlcGFyYXRvckdGNC8lKXN0cmV0Y2h5R0Y0LyUqc3ltbWV0cmljR0Y0LyUobGFyZ2VvcEdGNC8lLm1vdmFibGVsaW1pdHNHRjQvJSdhY2NlbnRHRjQvJSdsc3BhY2VHUSYwLjBlbUYnLyUncnNwYWNlR0ZDLUkjbWlHRiQ2JVFdcSMjIyMjIyMjIyMjIyMjIyMjIyMjIyMjIyMjIyMjIyMjIyMjIyMjIyMjIyMjIyMjIyMjIyMjIyMjIyMjIyMjIyMjIyMjIyMjIyMjIyMjIyMjIyMjIyMjIyMjIyMjIyMjIyMjRicvJSdpdGFsaWNHUSV0cnVlRicvRjBRJ2l0YWxpY0Yn</Equation></Text-field>
</Input>
</Group></Presentation-Block><Presentation-Block>
<Group view="code" labelreference="L44597" drawlabel="true">
<Input>
<Text-field prompt="&gt; " style="Maple Input" layout="Normal"><Equation executable="true" style="2D Input" input-equation="" display="LUklbXJvd0c2Iy9JK21vZHVsZW5hbWVHNiJJLFR5cGVzZXR0aW5nR0koX3N5c2xpYkdGJzYrLUkjbWlHRiQ2JVElZGQybUYnLyUnaXRhbGljR1EldHJ1ZUYnLyUsbWF0aHZhcmlhbnRHUSdpdGFsaWNGJy1JI21vR0YkNi1RKiZjb2xvbmVxO0YnL0YzUSdub3JtYWxGJy8lJmZlbmNlR1EmZmFsc2VGJy8lKnNlcGFyYXRvckdGPS8lKXN0cmV0Y2h5R0Y9LyUqc3ltbWV0cmljR0Y9LyUobGFyZ2VvcEdGPS8lLm1vdmFibGVsaW1pdHNHRj0vJSdhY2NlbnRHRj0vJSdsc3BhY2VHUSwwLjI3Nzc3NzhlbUYnLyUncnNwYWNlR0ZMLUkobWZlbmNlZEdGJDYkLUYjNiYtRiw2JVEiaUYnRi9GMi1GNjYtUSIsRidGOUY7L0Y/RjFGQEZCRkRGRkZIL0ZLUSYwLjBlbUYnL0ZOUSwwLjMzMzMzMzNlbUYnLUYsNiVRImpGJ0YvRjJGOUY5LUY2Ni1RKCZzcmFycjtGJ0Y5RjtGPkZARkJGREZGRkhGZW4vRk5GZm4tRiw2JVEqcGllY2V3aXNlRidGL0YyLUZQNiQtRiM2P0ZULUY2Ni1RIj1GJ0Y5RjtGPkZARkJGREZGRkhGSkZNLUkjbW5HRiQ2JFEiMEYnRjlGV0Zqb0ZXRlRGZ28tRltwNiRRIjFGJ0Y5RldGam9GVy1GNjYtUSJ+RidGOUY7Rj5GQEZCRkRGRkZIRmVuRl9vRlQtRjY2LVEvJkdyZWF0ZXJFcXVhbDtGJ0Y5RjtGPkZARkJGREZGRkhGSkZNLUZbcDYkUSIyRidGOUZhcC1GNjYvUSRhbmRGJy8lJWJvbGRHRjEvRjNRJWJvbGRGJy8lK2ZvbnR3ZWlnaHRHRmBxRjtGPkZARkJGREZGRkhGZW5GX29GYXBGaW4tRjY2LVEmJmxlcTtGJ0Y5RjtGPkZARkJGREZGRkhGSkZNRlQtRjY2LVEoJm1pbnVzO0YnRjlGO0Y+RkBGQkZERkZGSC9GS1EsMC4yMjIyMjIyZW1GJy9GTkZqcUZncEZXRmFwLUYsNiVRJGFkZEYnRi9GMi1GUDYkLUYjNi5GXHItRlA2JC1GIzYrRlxyLUZQNiQtRiM2MS1GLDYlUSJhRidGL0YyLUZQNiQtRiM2LEZURlctRiw2JVEia0YnRi9GMkZXLUYsNiVRInJGJ0YvRjJGVy1GLDYlUSNtbUYnRi9GMkZXLUYsNiVRIkxGJ0YvRjJGOUY5LUY2Ni1RJyZzZG90O0YnRjlGO0Y+RkBGQkZERkZGSEZlbkZfb0Zlc0ZedC1GUDYkLUYjNiZGZXNGZnFGXnBGOUY5Rl50LUklbXN1cEdGJDYlLUZQNiQtRiM2Ji1JJm1mcmFjR0YkNigtRiM2JUZbdEYvRjItRiM2JEZoc0Y5LyUubGluZXRoaWNrbmVzc0dGYHAvJStkZW5vbWFsaWduR1EnY2VudGVyRicvJSludW1hbGlnbkdGZ3UvJSliZXZlbGxlZEdGPUZedC1GLDYlUSJsRidGL0YyRjlGOS1GIzYmRmVzRmZxRmdwRjkvJTFzdXBlcnNjcmlwdHNoaWZ0R0ZdcEZXRmVzRmdvRmdwLUY2Ni1RIy4uRidGOUY7Rj5GQEZCRkRGRkZIRmlxRl9vRmJzRjlGOUZXRmJzRmdvRmdwRmN2RlRGOUY5Rl50LUYsNiVRKCYjOTgxO21GJ0YvRjItRlA2JC1GIzYoRmluRlctRl11NihGW3RGYXVGY3VGZXVGaHVGanVGXnRGXHZGOUY5RlctRiw2JUZedi9GMEY9RjlGZ29Gam9GY3YtRiw2JUZqc0Zhd0Y5RjlGOUY5RjktRjY2LVEiOkYnRjlGO0Y+RkBGQkZERkZGSEZKRk0vJStleGVjdXRhYmxlR0Y9Rjk=">LUklbXJvd0c2Iy9JK21vZHVsZW5hbWVHNiJJLFR5cGVzZXR0aW5nR0koX3N5c2xpYkdGJzYpLUkjbWlHRiQ2JVElZGQybUYnLyUnaXRhbGljR1EldHJ1ZUYnLyUsbWF0aHZhcmlhbnRHUSdpdGFsaWNGJy1JI21vR0YkNi1RKiZjb2xvbmVxO0YnL0YzUSdub3JtYWxGJy8lJmZlbmNlR1EmZmFsc2VGJy8lKnNlcGFyYXRvckdGPS8lKXN0cmV0Y2h5R0Y9LyUqc3ltbWV0cmljR0Y9LyUobGFyZ2VvcEdGPS8lLm1vdmFibGVsaW1pdHNHRj0vJSdhY2NlbnRHRj0vJSdsc3BhY2VHUSwwLjI3Nzc3NzhlbUYnLyUncnNwYWNlR0ZMLUkobWZlbmNlZEdGJDYkLUYjNiUtRiw2JVEiaUYnRi9GMi1GNjYtUSIsRidGOUY7L0Y/RjFGQEZCRkRGRkZIL0ZLUSYwLjBlbUYnL0ZOUSwwLjMzMzMzMzNlbUYnLUYsNiVRImpGJ0YvRjJGOS1GNjYtUSgmc3JhcnI7RidGOUY7Rj5GQEZCRkRGRkZIRmVuL0ZORmZuLUYsNiVRKnBpZWNld2lzZUYnRi9GMi1GUDYkLUYjNj5GVC1GNjYtUSI9RidGOUY7Rj5GQEZCRkRGRkZIRkpGTS1JI21uR0YkNiRRIjBGJ0Y5RldGam9GV0ZURmdvLUZbcDYkUSIxRidGOUZXRmpvRlctRjY2LVEifkYnRjlGO0Y+RkBGQkZERkZGSEZlbkZfb0ZULUY2Ni1RLyZHcmVhdGVyRXF1YWw7RidGOUY7Rj5GQEZCRkRGRkZIRkpGTS1GW3A2JFEiMkYnRjlGYXAtRjY2L1EkYW5kRicvJSVib2xkR0YxL0YzUSVib2xkRicvJStmb250d2VpZ2h0R0ZgcUY7Rj5GQEZCRkRGRkZIRmVuRl9vRmFwRmluLUY2Ni1RJiZsZXE7RidGOUY7Rj5GQEZCRkRGRkZIRkpGTUZULUY2Ni1RKCZtaW51cztGJ0Y5RjtGPkZARkJGREZGRkgvRktRLDAuMjIyMjIyMmVtRicvRk5GanFGZ3BGV0ZhcC1GLDYlUSRhZGRGJ0YvRjItRlA2JC1GIzYtRlxyLUZQNiQtRiM2KkZcci1GUDYkLUYjNjAtRiw2JVEiYUYnRi9GMi1GUDYkLUYjNitGVEZXLUYsNiVRImtGJ0YvRjJGVy1GLDYlUSJyRidGL0YyRlctRiw2JVEjbW1GJ0YvRjJGVy1GLDYlUSJMRidGL0YyRjktRjY2LVEnJnNkb3Q7RidGOUY7Rj5GQEZCRkRGRkZIRmVuRl9vRmVzRl50LUZQNiQtRiM2JUZlc0ZmcUZecEY5Rl50LUklbXN1cEdGJDYlLUZQNiQtRiM2JS1JJm1mcmFjR0YkNigtRiM2I0ZbdC1GIzYjRmhzLyUubGluZXRoaWNrbmVzc0dGYHAvJStkZW5vbWFsaWduR1EnY2VudGVyRicvJSludW1hbGlnbkdGZ3UvJSliZXZlbGxlZEdGPUZedC1GLDYlUSJsRidGL0YyRjktRiM2JUZlc0ZmcUZncC8lMXN1cGVyc2NyaXB0c2hpZnRHRl1wRldGZXNGZ29GZ3AtRjY2LVEjLi5GJ0Y5RjtGPkZARkJGREZGRkhGaXFGX29GYnNGOUZXRmJzRmdvRmdwRmN2RlRGOUZedC1GLDYlUSomdmFycGhpO21GJ0YvRjItRlA2JC1GIzYnRmluRlctRl11NihGW3RGYXVGY3VGZXVGaHVGanVGXnRGXHZGOUZXLUYsNiVGXnYvRjBGPUY5RmdvRmpvRmN2LUYsNiVGanNGYXdGOUY5RjktRjY2LVEiOkYnRjlGO0Y+RkBGQkZERkZGSEZKRk0=</Equation></Text-field>
</Input>
</Group></Presentation-Block><Presentation-Block>
<Group view="code" labelreference="L44598" drawlabel="true">
<Input>
<Text-field prompt="&gt; " style="Maple Input" layout="Normal"><Equation executable="true" style="2D Input" input-equation="" display="LUklbXJvd0c2Iy9JK21vZHVsZW5hbWVHNiJJLFR5cGVzZXR0aW5nR0koX3N5c2xpYkdGJzYrLUkjbWlHRiQ2JVEkZDJtRicvJSdpdGFsaWNHUSV0cnVlRicvJSxtYXRodmFyaWFudEdRJ2l0YWxpY0YnLUkjbW9HRiQ2LVEqJmNvbG9uZXE7RicvRjNRJ25vcm1hbEYnLyUmZmVuY2VHUSZmYWxzZUYnLyUqc2VwYXJhdG9yR0Y9LyUpc3RyZXRjaHlHRj0vJSpzeW1tZXRyaWNHRj0vJShsYXJnZW9wR0Y9LyUubW92YWJsZWxpbWl0c0dGPS8lJ2FjY2VudEdGPS8lJ2xzcGFjZUdRLDAuMjc3Nzc3OGVtRicvJSdyc3BhY2VHRkwtSShtZmVuY2VkR0YkNiQtRiM2Jy1GLDYlUSJpRidGL0YyLUY2Ni1RIixGJ0Y5RjsvRj9GMUZARkJGREZGRkgvRktRJjAuMGVtRicvRk5RLDAuMzMzMzMzM2VtRictRiw2JVEiakYnRi9GMi8lK2V4ZWN1dGFibGVHRj1GOUY5LUY2Ni1RKCZzcmFycjtGJ0Y5RjtGPkZARkJGREZGRkhGZW4vRk5GZm4tRiw2JVElZGQybUYnRi9GMi1GUDYkLUYjNitGVC1GNjYtUSgmbWludXM7RidGOUY7Rj5GQEZCRkRGRkZIL0ZLUSwwLjIyMjIyMjJlbUYnL0ZORl1wLUkjbW5HRiQ2JFEiMUYnRjlGV0ZpbkZpb0ZfcEZcb0Y5RjktRjY2LVEiOkYnRjlGO0Y+RkBGQkZERkZGSEZKRk1GXG9GOQ==">LUklbXJvd0c2Iy9JK21vZHVsZW5hbWVHNiJJLFR5cGVzZXR0aW5nR0koX3N5c2xpYkdGJzYpLUkjbWlHRiQ2JVEkZDJtRicvJSdpdGFsaWNHUSV0cnVlRicvJSxtYXRodmFyaWFudEdRJ2l0YWxpY0YnLUkjbW9HRiQ2LVEqJmNvbG9uZXE7RicvRjNRJ25vcm1hbEYnLyUmZmVuY2VHUSZmYWxzZUYnLyUqc2VwYXJhdG9yR0Y9LyUpc3RyZXRjaHlHRj0vJSpzeW1tZXRyaWNHRj0vJShsYXJnZW9wR0Y9LyUubW92YWJsZWxpbWl0c0dGPS8lJ2FjY2VudEdGPS8lJ2xzcGFjZUdRLDAuMjc3Nzc3OGVtRicvJSdyc3BhY2VHRkwtSShtZmVuY2VkR0YkNiQtRiM2JS1GLDYlUSJpRidGL0YyLUY2Ni1RIixGJ0Y5RjsvRj9GMUZARkJGREZGRkgvRktRJjAuMGVtRicvRk5RLDAuMzMzMzMzM2VtRictRiw2JVEiakYnRi9GMkY5LUY2Ni1RKCZzcmFycjtGJ0Y5RjtGPkZARkJGREZGRkhGZW4vRk5GZm4tRiw2JVElZGQybUYnRi9GMi1GUDYkLUYjNilGVC1GNjYtUSgmbWludXM7RidGOUY7Rj5GQEZCRkRGRkZIL0ZLUSwwLjIyMjIyMjJlbUYnL0ZORltwLUkjbW5HRiQ2JFEiMUYnRjlGV0ZpbkZnb0ZdcEY5LUY2Ni1RIjpGJ0Y5RjtGPkZARkJGREZGRkhGSkZN</Equation></Text-field>
</Input>
</Group>
<Group view="code" labelreference="L44596" drawlabel="true">
<Input>
<Text-field prompt="&gt; " style="Maple Input" layout="Normal"><Equation executable="true" style="2D Input" input-equation="" display="LUklbXJvd0c2Iy9JK21vZHVsZW5hbWVHNiJJLFR5cGVzZXR0aW5nR0koX3N5c2xpYkdGJzYpLUkjbWlHRiQ2JVEkRDJtRicvJSdpdGFsaWNHUSV0cnVlRicvJSxtYXRodmFyaWFudEdRJ2l0YWxpY0YnLUkjbW9HRiQ2LVEqJmNvbG9uZXE7RicvRjNRJ25vcm1hbEYnLyUmZmVuY2VHUSZmYWxzZUYnLyUqc2VwYXJhdG9yR0Y9LyUpc3RyZXRjaHlHRj0vJSpzeW1tZXRyaWNHRj0vJShsYXJnZW9wR0Y9LyUubW92YWJsZWxpbWl0c0dGPS8lJ2FjY2VudEdGPS8lJ2xzcGFjZUdRLDAuMjc3Nzc3OGVtRicvJSdyc3BhY2VHRkwtRiw2JVEpc2ltcGxpZnlGJ0YvRjItSShtZmVuY2VkR0YkNiQtRiM2Ji1GLDYlUSdNYXRyaXhGJ0YvRjItRlM2JC1GIzYpLUYsNiVRJGQybUYnRi9GMi1GNjYtUSIsRidGOUY7L0Y/RjFGQEZCRkRGRkZIL0ZLUSYwLjBlbUYnL0ZOUSwwLjMzMzMzMzNlbUYnLUYsNiVRI21tRidGL0YyLUY2Ni1RIitGJ0Y5RjtGPkZARkJGREZGRkgvRktRLDAuMjIyMjIyMmVtRicvRk5Gam8tSSNtbkdGJDYkUSIxRidGOS8lK2V4ZWN1dGFibGVHRj1GOUY5RmBwRjlGOS1GNjYtUSI6RidGOUY7Rj5GQEZCRkRGRkZIRkpGTUZgcEY5">LUklbXJvd0c2Iy9JK21vZHVsZW5hbWVHNiJJLFR5cGVzZXR0aW5nR0koX3N5c2xpYkdGJzYnLUkjbWlHRiQ2JVEkRDJtRicvJSdpdGFsaWNHUSV0cnVlRicvJSxtYXRodmFyaWFudEdRJ2l0YWxpY0YnLUkjbW9HRiQ2LVEqJmNvbG9uZXE7RicvRjNRJ25vcm1hbEYnLyUmZmVuY2VHUSZmYWxzZUYnLyUqc2VwYXJhdG9yR0Y9LyUpc3RyZXRjaHlHRj0vJSpzeW1tZXRyaWNHRj0vJShsYXJnZW9wR0Y9LyUubW92YWJsZWxpbWl0c0dGPS8lJ2FjY2VudEdGPS8lJ2xzcGFjZUdRLDAuMjc3Nzc3OGVtRicvJSdyc3BhY2VHRkwtRiw2JVEpc2ltcGxpZnlGJ0YvRjItSShtZmVuY2VkR0YkNiQtRiM2JC1GLDYlUSdNYXRyaXhGJ0YvRjItRlM2JC1GIzYnLUYsNiVRJGQybUYnRi9GMi1GNjYtUSIsRidGOUY7L0Y/RjFGQEZCRkRGRkZIL0ZLUSYwLjBlbUYnL0ZOUSwwLjMzMzMzMzNlbUYnLUYsNiVRI21tRidGL0YyLUY2Ni1RIitGJ0Y5RjtGPkZARkJGREZGRkgvRktRLDAuMjIyMjIyMmVtRicvRk5Gam8tSSNtbkdGJDYkUSIxRidGOUY5RjktRjY2LVEiOkYnRjlGO0Y+RkBGQkZERkZGSEZKRk0=</Equation></Text-field>
</Input>
</Group></Presentation-Block><Presentation-Block>
<Group view="code" labelreference="L29979" drawlabel="true" applyint="true" applyrational="true">
<Input>
<Text-field prompt="&gt; " style="Maple Input" layout="Normal"><Equation executable="true" style="2D Input" input-equation="" display="LUklbXJvd0c2Iy9JK21vZHVsZW5hbWVHNiJJLFR5cGVzZXR0aW5nR0koX3N5c2xpYkdGJzYmLUkjbW9HRiQ2LVEiI0YnLyUsbWF0aHZhcmlhbnRHUSdub3JtYWxGJy8lJmZlbmNlR1EmZmFsc2VGJy8lKnNlcGFyYXRvckdGNC8lKXN0cmV0Y2h5R0Y0LyUqc3ltbWV0cmljR0Y0LyUobGFyZ2VvcEdGNC8lLm1vdmFibGVsaW1pdHNHRjQvJSdhY2NlbnRHRjQvJSdsc3BhY2VHUSYwLjBlbUYnLyUncnNwYWNlR0ZDLUkjbWlHRiQ2JVFccSMjIyMjIyMjIyMjIyMjIyMjIyMjIyMjIyMjIyMjIyMjIyMjIyMjIyMjIyMjIyMjIyMjIyMjIyMjIyMjIyMjIyMjIyMjIyMjIyMjIyMjIyMjIyMjIyMjIyMjIyMjIyMjIyNGJy8lJ2l0YWxpY0dRJXRydWVGJy9GMFEnaXRhbGljRicvJStleGVjdXRhYmxlR0Y0Ri8=">LUklbXJvd0c2Iy9JK21vZHVsZW5hbWVHNiJJLFR5cGVzZXR0aW5nR0koX3N5c2xpYkdGJzYkLUkjbW9HRiQ2LVEiI0YnLyUsbWF0aHZhcmlhbnRHUSdub3JtYWxGJy8lJmZlbmNlR1EmZmFsc2VGJy8lKnNlcGFyYXRvckdGNC8lKXN0cmV0Y2h5R0Y0LyUqc3ltbWV0cmljR0Y0LyUobGFyZ2VvcEdGNC8lLm1vdmFibGVsaW1pdHNHRjQvJSdhY2NlbnRHRjQvJSdsc3BhY2VHUSYwLjBlbUYnLyUncnNwYWNlR0ZDLUkjbWlHRiQ2JVFccSMjIyMjIyMjIyMjIyMjIyMjIyMjIyMjIyMjIyMjIyMjIyMjIyMjIyMjIyMjIyMjIyMjIyMjIyMjIyMjIyMjIyMjIyMjIyMjIyMjIyMjIyMjIyMjIyMjIyMjIyMjIyMjIyNGJy8lJ2l0YWxpY0dRJXRydWVGJy9GMFEnaXRhbGljRic=</Equation></Text-field>
</Input>
</Group>
<Group view="code" labelreference="L44747" drawlabel="true" applyint="true" applyrational="true">
<Input>
<Text-field prompt="&gt; " style="Maple Input" layout="Normal"><Equation executable="true" style="2D Input" input-equation="" display="LUklbXJvd0c2Iy9JK21vZHVsZW5hbWVHNiJJLFR5cGVzZXR0aW5nR0koX3N5c2xpYkdGJzYrLUkjbWlHRiQ2JVEucSYjOTQ1OyYjOTQ1O0YnLyUnaXRhbGljR1EldHJ1ZUYnLyUsbWF0aHZhcmlhbnRHUSdpdGFsaWNGJy1JI21vR0YkNi1RKiZjb2xvbmVxO0YnL0YzUSdub3JtYWxGJy8lJmZlbmNlR1EmZmFsc2VGJy8lKnNlcGFyYXRvckdGPS8lKXN0cmV0Y2h5R0Y9LyUqc3ltbWV0cmljR0Y9LyUobGFyZ2VvcEdGPS8lLm1vdmFibGVsaW1pdHNHRj0vJSdhY2NlbnRHRj0vJSdsc3BhY2VHUSwwLjI3Nzc3NzhlbUYnLyUncnNwYWNlR0ZMLUkobWZlbmNlZEdGJDYkLUYjNigtRiw2JVEiaUYnRi9GMi1GNjYtUSIsRidGOUY7L0Y/RjFGQEZCRkRGRkZIL0ZLUSYwLjBlbUYnL0ZOUSwwLjMzMzMzMzNlbUYnLUYsNiVRImpGJ0YvRjJGVy1GLDYlUS0mIzk0NTsmIzk0NTtGJ0YvRjJGOUY5LUY2Ni1RKCZzcmFycjtGJ0Y5RjtGPkZARkJGREZGRkhGZW4vRk5GZm4tRiw2JVEqcGllY2V3aXNlRidGL0YyLUZQNiQtRiM2OkZULUY2Ni1RIj1GJ0Y5RjtGPkZARkJGREZGRkhGSkZNLUkjbW5HRiQ2JFEiMEYnRjlGV0ZdcEZXLUY2Ni1RIn5GJ0Y5RjtGPkZARkJGREZGRkhGZW5GYm9GVC1GNjYtUS8mR3JlYXRlckVxdWFsO0YnRjlGO0Y+RkBGQkZERkZGSEZKRk0tRl5wNiRRIjFGJ0Y5RmFwLUY2Ni9RJGFuZEYnLyUlYm9sZEdGMS9GM1ElYm9sZEYnLyUrZm9udHdlaWdodEdGYHFGO0Y+RkBGQkZERkZGSEZlbkZib0ZhcEZdcC1GNjYtUSYmbGVxO0YnRjlGO0Y+RkBGQkZERkZGSEZKRk1GYXBGaW5GY3EtRiw2JVEjbm5GJy9GMEY9RjlGV0ZhcC1GLDYlUSRhZGRGJ0YvRjItRlA2JC1GIzYuRmpxLUZQNiQtRiM2K0ZqcS1GUDYkLUYjNiwtSSZtZnJhY0dGJDYoLUYjNigtRiw2JVEiYUYnRi9GMi1GUDYkLUYjNixGVEZXLUYsNiVRImtGJ0YvRjJGVy1GLDYlUSJyRidGL0YyRlctRiw2JUZocUYvRjJGVy1GLDYlUSJURidGL0YyRjlGOS1GNjYtUScmc2RvdDtGJ0Y5RjtGPkZARkJGREZGRkhGZW5GYm9GaHMtRjY2LVEiIUYnRjlGO0Y+RkBGQkZERkZGSC9GS1EsMC4xMTExMTExZW1GJy9GTkZndEY5LUYjNiYtRiw2JVEnJiM5MTU7RidGaXFGOS1GUDYkLUYjNilGaHMtRjY2LVEoJm1pbnVzO0YnRjlGO0Y+RkBGQkZERkZGSC9GS1EsMC4yMjIyMjIyZW1GJy9GTkZmdUZcby1GNjYtUSIrRidGOUY7Rj5GQEZCRkRGRkZIRmV1Rmd1RmdwRi9GMkY5Ri9GMi8lLmxpbmV0aGlja25lc3NHRmlwLyUrZGVub21hbGlnbkdRJ2NlbnRlckYnLyUpbnVtYWxpZ25HRl92LyUpYmV2ZWxsZWRHRj1GYHQtSSVtc3VwR0YkNiUtRlA2JC1GIzYmLUZqcjYoRl10LUYjNiVGW3RGL0YyRlt2Rl12RmB2RmJ2RmB0LUYsNiVRImxGJ0YvRjJGOUY5LUYjNiZGaHNGYnVGXG9GOS8lMXN1cGVyc2NyaXB0c2hpZnRHRmBwRldGaHNGam9GZ3AtRjY2LVEjLi5GJ0Y5RjtGPkZARkJGREZGRkhGZXVGYm9GZXNGOUY5RldGZXNGam9GZ3BGZndGVEY5RjlGYHQtRiw2JVEoJiM5ODE7bkYnRi9GMi1GUDYkLUYjNihGaW5GVy1GanI2KC1GIzYlRl10Ri9GMi1GIzYkRlt0RjlGW3ZGXXZGYHZGYnZGYHRGX3dGOUY5RlctRiw2JUZhd0ZpcUY5RmpvRl1wRmZ3RmZxRjlGOUY5RjktRjY2LVEiOkYnRjlGO0Y+RkBGQkZERkZGSEZKRk0vJStleGVjdXRhYmxlR0Y9Rjk=">LUklbXJvd0c2Iy9JK21vZHVsZW5hbWVHNiJJLFR5cGVzZXR0aW5nR0koX3N5c2xpYkdGJzYpLUkjbWlHRiQ2JVEwcSZhbHBoYTsmYWxwaGE7RicvJSdpdGFsaWNHUSV0cnVlRicvJSxtYXRodmFyaWFudEdRJ2l0YWxpY0YnLUkjbW9HRiQ2LVEqJmNvbG9uZXE7RicvRjNRJ25vcm1hbEYnLyUmZmVuY2VHUSZmYWxzZUYnLyUqc2VwYXJhdG9yR0Y9LyUpc3RyZXRjaHlHRj0vJSpzeW1tZXRyaWNHRj0vJShsYXJnZW9wR0Y9LyUubW92YWJsZWxpbWl0c0dGPS8lJ2FjY2VudEdGPS8lJ2xzcGFjZUdRLDAuMjc3Nzc3OGVtRicvJSdyc3BhY2VHRkwtSShtZmVuY2VkR0YkNiQtRiM2Jy1GLDYlUSJpRidGL0YyLUY2Ni1RIixGJ0Y5RjsvRj9GMUZARkJGREZGRkgvRktRJjAuMGVtRicvRk5RLDAuMzMzMzMzM2VtRictRiw2JVEiakYnRi9GMkZXLUYsNiVRLyZhbHBoYTsmYWxwaGE7RidGL0YyRjktRjY2LVEoJnNyYXJyO0YnRjlGO0Y+RkBGQkZERkZGSEZlbi9GTkZmbi1GLDYlUSpwaWVjZXdpc2VGJ0YvRjItRlA2JC1GIzY5RlQtRjY2LVEiPUYnRjlGO0Y+RkBGQkZERkZGSEZKRk0tSSNtbkdGJDYkUSIwRidGOUZXRl1wRlctRjY2LVEifkYnRjlGO0Y+RkBGQkZERkZGSEZlbkZib0ZULUY2Ni1RLyZHcmVhdGVyRXF1YWw7RidGOUY7Rj5GQEZCRkRGRkZIRkpGTS1GXnA2JFEiMUYnRjlGYXAtRjY2L1EkYW5kRicvJSVib2xkR0YxL0YzUSVib2xkRicvJStmb250d2VpZ2h0R0ZgcUY7Rj5GQEZCRkRGRkZIRmVuRmJvRmFwRl1wLUY2Ni1RJiZsZXE7RidGOUY7Rj5GQEZCRkRGRkZIRkpGTUZhcEZpbkZjcS1GLDYlUSNubkYnL0YwRj1GOUZXRmFwLUYsNiVRJGFkZEYnRi9GMi1GUDYkLUYjNi1GanEtRlA2JC1GIzYqRmpxLUZQNiQtRiM2Ky1JJm1mcmFjR0YkNigtRiM2Jy1GLDYlUSJhRidGL0YyLUZQNiQtRiM2K0ZURlctRiw2JVEia0YnRi9GMkZXLUYsNiVRInJGJ0YvRjJGVy1GLDYlRmhxRi9GMkZXLUYsNiVRIlRGJ0YvRjJGOS1GNjYtUScmc2RvdDtGJ0Y5RjtGPkZARkJGREZGRkhGZW5GYm9GaHMtRjY2LVEiIUYnRjlGO0Y+RkBGQkZERkZGSC9GS1EsMC4xMTExMTExZW1GJy9GTkZndC1GIzYkLUYsNiVRKCZHYW1tYTtGJ0ZpcUY5LUZQNiQtRiM2J0Zocy1GNjYtUSgmbWludXM7RidGOUY7Rj5GQEZCRkRGRkZIL0ZLUSwwLjIyMjIyMjJlbUYnL0ZORmZ1RlxvLUY2Ni1RIitGJ0Y5RjtGPkZARkJGREZGRkhGZXVGZ3VGZ3BGOS8lLmxpbmV0aGlja25lc3NHRmlwLyUrZGVub21hbGlnbkdRJ2NlbnRlckYnLyUpbnVtYWxpZ25HRl92LyUpYmV2ZWxsZWRHRj1GYHQtSSVtc3VwR0YkNiUtRlA2JC1GIzYlLUZqcjYoRl10LUYjNiNGW3RGW3ZGXXZGYHZGYnZGYHQtRiw2JVEibEYnRi9GMkY5LUYjNiVGaHNGYnVGXG8vJTFzdXBlcnNjcmlwdHNoaWZ0R0ZgcEZXRmhzRmpvRmdwLUY2Ni1RIy4uRidGOUY7Rj5GQEZCRkRGRkZIRmV1RmJvRmVzRjlGV0Zlc0Zqb0ZncEZmd0ZURjlGYHQtRiw2JVEqJnZhcnBoaTtuRidGL0YyLUZQNiQtRiM2J0ZpbkZXLUZqcjYoLUYjNiNGXXRGXXdGW3ZGXXZGYHZGYnZGYHRGX3dGOUZXLUYsNiVGYXdGaXFGOUZqb0ZdcEZmd0ZmcUY5RjktRjY2LVEiOkYnRjlGO0Y+RkBGQkZERkZGSEZKRk0=</Equation></Text-field>
</Input>
</Group>
<Group view="code" labelreference="L44751" drawlabel="true" applyint="true" applyrational="true">
<Input>
<Text-field prompt="&gt; " style="Maple Input" layout="Normal"><Equation executable="true" style="2D Input" input-equation="" display="LUklbXJvd0c2Iy9JK21vZHVsZW5hbWVHNiJJLFR5cGVzZXR0aW5nR0koX3N5c2xpYkdGJzYrLUkjbWlHRiQ2JVEpcSYjOTQ1O25GJy8lJ2l0YWxpY0dRJXRydWVGJy8lLG1hdGh2YXJpYW50R1EnaXRhbGljRictSSNtb0dGJDYtUSomY29sb25lcTtGJy9GM1Enbm9ybWFsRicvJSZmZW5jZUdRJmZhbHNlRicvJSpzZXBhcmF0b3JHRj0vJSlzdHJldGNoeUdGPS8lKnN5bW1ldHJpY0dGPS8lKGxhcmdlb3BHRj0vJS5tb3ZhYmxlbGltaXRzR0Y9LyUnYWNjZW50R0Y9LyUnbHNwYWNlR1EsMC4yNzc3Nzc4ZW1GJy8lJ3JzcGFjZUdGTC1JKG1mZW5jZWRHRiQ2JC1GIzYmLUYsNiVRImlGJ0YvRjItRjY2LVEiLEYnRjlGOy9GP0YxRkBGQkZERkZGSC9GS1EmMC4wZW1GJy9GTlEsMC4zMzMzMzMzZW1GJy1GLDYlUSJqRidGL0YyRjlGOS1GNjYtUSgmc3JhcnI7RidGOUY7Rj5GQEZCRkRGRkZIRmVuL0ZORmZuLUYsNiVRLnEmIzk0NTsmIzk0NTtGJ0YvRjItRlA2JC1GIzYsRlQtRjY2LVEoJm1pbnVzO0YnRjlGO0Y+RkBGQkZERkZGSC9GS1EsMC4yMjIyMjIyZW1GJy9GTkZbcC1JI21uR0YkNiRRIjFGJ0Y5RldGaW5GZ29GXXBGVy1GLDYlUScmIzk0NTtGJy9GMEY9RjlGOUY5LUY2Ni1RIjpGJ0Y5RjtGPkZARkJGREZGRkhGSkZNLyUrZXhlY3V0YWJsZUdGPUY5">LUklbXJvd0c2Iy9JK21vZHVsZW5hbWVHNiJJLFR5cGVzZXR0aW5nR0koX3N5c2xpYkdGJzYpLUkjbWlHRiQ2JVEqcSZhbHBoYTtuRicvJSdpdGFsaWNHUSV0cnVlRicvJSxtYXRodmFyaWFudEdRJ2l0YWxpY0YnLUkjbW9HRiQ2LVEqJmNvbG9uZXE7RicvRjNRJ25vcm1hbEYnLyUmZmVuY2VHUSZmYWxzZUYnLyUqc2VwYXJhdG9yR0Y9LyUpc3RyZXRjaHlHRj0vJSpzeW1tZXRyaWNHRj0vJShsYXJnZW9wR0Y9LyUubW92YWJsZWxpbWl0c0dGPS8lJ2FjY2VudEdGPS8lJ2xzcGFjZUdRLDAuMjc3Nzc3OGVtRicvJSdyc3BhY2VHRkwtSShtZmVuY2VkR0YkNiQtRiM2JS1GLDYlUSJpRidGL0YyLUY2Ni1RIixGJ0Y5RjsvRj9GMUZARkJGREZGRkgvRktRJjAuMGVtRicvRk5RLDAuMzMzMzMzM2VtRictRiw2JVEiakYnRi9GMkY5LUY2Ni1RKCZzcmFycjtGJ0Y5RjtGPkZARkJGREZGRkhGZW4vRk5GZm4tRiw2JVEwcSZhbHBoYTsmYWxwaGE7RidGL0YyLUZQNiQtRiM2K0ZULUY2Ni1RKCZtaW51cztGJ0Y5RjtGPkZARkJGREZGRkgvRktRLDAuMjIyMjIyMmVtRicvRk5GW3AtSSNtbkdGJDYkUSIxRidGOUZXRmluRmdvRl1wRlctRiw2JVEoJmFscGhhO0YnL0YwRj1GOUY5LUY2Ni1RIjpGJ0Y5RjtGPkZARkJGREZGRkhGSkZN</Equation></Text-field>
</Input>
</Group>
<Group view="code" labelreference="L44752" drawlabel="true" applyint="true" applyrational="true">
<Input>
<Text-field prompt="&gt; " style="Maple Input" layout="Normal"><Equation executable="true" style="2D Input" input-equation="" display="LUklbXJvd0c2Iy9JK21vZHVsZW5hbWVHNiJJLFR5cGVzZXR0aW5nR0koX3N5c2xpYkdGJzYpLUkjbWlHRiQ2JVEoUSYjOTQ1O0YnLyUnaXRhbGljR1EldHJ1ZUYnLyUsbWF0aHZhcmlhbnRHUSdpdGFsaWNGJy1JI21vR0YkNi1RKiZjb2xvbmVxO0YnL0YzUSdub3JtYWxGJy8lJmZlbmNlR1EmZmFsc2VGJy8lKnNlcGFyYXRvckdGPS8lKXN0cmV0Y2h5R0Y9LyUqc3ltbWV0cmljR0Y9LyUobGFyZ2VvcEdGPS8lLm1vdmFibGVsaW1pdHNHRj0vJSdhY2NlbnRHRj0vJSdsc3BhY2VHUSwwLjI3Nzc3NzhlbUYnLyUncnNwYWNlR0ZMLUYsNiVRJmV2YWxmRidGL0YyLUkobWZlbmNlZEdGJDYkLUYjNiYtRiw2JVEnTWF0cml4RidGL0YyLUZTNiQtRiM2KS1GLDYlUSlxJiM5NDU7bkYnRi9GMi1GNjYtUSIsRidGOUY7L0Y/RjFGQEZCRkRGRkZIL0ZLUSYwLjBlbUYnL0ZOUSwwLjMzMzMzMzNlbUYnLUYsNiVRI25uRidGL0YyLUY2Ni1RIitGJ0Y5RjtGPkZARkJGREZGRkgvRktRLDAuMjIyMjIyMmVtRicvRk5Gam8tSSNtbkdGJDYkUSIxRidGOS8lK2V4ZWN1dGFibGVHRj1GOUY5RmBwRjlGOS1GNjYtUSI6RidGOUY7Rj5GQEZCRkRGRkZIRkpGTUZgcEY5">LUklbXJvd0c2Iy9JK21vZHVsZW5hbWVHNiJJLFR5cGVzZXR0aW5nR0koX3N5c2xpYkdGJzYnLUkjbWlHRiQ2JVEpUSZhbHBoYTtGJy8lJ2l0YWxpY0dRJXRydWVGJy8lLG1hdGh2YXJpYW50R1EnaXRhbGljRictSSNtb0dGJDYtUSomY29sb25lcTtGJy9GM1Enbm9ybWFsRicvJSZmZW5jZUdRJmZhbHNlRicvJSpzZXBhcmF0b3JHRj0vJSlzdHJldGNoeUdGPS8lKnN5bW1ldHJpY0dGPS8lKGxhcmdlb3BHRj0vJS5tb3ZhYmxlbGltaXRzR0Y9LyUnYWNjZW50R0Y9LyUnbHNwYWNlR1EsMC4yNzc3Nzc4ZW1GJy8lJ3JzcGFjZUdGTC1GLDYlUSZldmFsZkYnRi9GMi1JKG1mZW5jZWRHRiQ2JC1GIzYkLUYsNiVRJ01hdHJpeEYnRi9GMi1GUzYkLUYjNictRiw2JVEqcSZhbHBoYTtuRidGL0YyLUY2Ni1RIixGJ0Y5RjsvRj9GMUZARkJGREZGRkgvRktRJjAuMGVtRicvRk5RLDAuMzMzMzMzM2VtRictRiw2JVEjbm5GJ0YvRjItRjY2LVEiK0YnRjlGO0Y+RkBGQkZERkZGSC9GS1EsMC4yMjIyMjIyZW1GJy9GTkZqby1JI21uR0YkNiRRIjFGJ0Y5RjlGOS1GNjYtUSI6RidGOUY7Rj5GQEZCRkRGRkZIRkpGTQ==</Equation></Text-field>
</Input>
</Group></Presentation-Block><Presentation-Block>
<Group view="presentation" hide-input="false" hide-output="true" inline-output="false" labelreference="L45904" drawlabel="true">
<Input>
<Text-field style="Text" layout="Normal"><Equation executable="false" style="2D Math" input-equation="" display="LUklbXJvd0c2Iy9JK21vZHVsZW5hbWVHNiJJLFR5cGVzZXR0aW5nR0koX3N5c2xpYkdGJzYkLUkjbWlHRiQ2I1EhRicvJSxtYXRodmFyaWFudEdRJ25vcm1hbEYn">LUklbXJvd0c2Iy9JK21vZHVsZW5hbWVHNiJJLFR5cGVzZXR0aW5nR0koX3N5c2xpYkdGJzYjLUkjbWlHRiQ2I1EhRic=</Equation></Text-field>
</Input>
</Group></Presentation-Block><Presentation-Block>
<Group view="code" labelreference="L43896" drawlabel="true">
<Input>
<Text-field prompt="&gt; " style="Maple Input" layout="Normal"><Equation executable="true" style="2D Input" input-equation="" display="LUklbXJvd0c2Iy9JK21vZHVsZW5hbWVHNiJJLFR5cGVzZXR0aW5nR0koX3N5c2xpYkdGJzYmLUkjbW9HRiQ2LVEiI0YnLyUsbWF0aHZhcmlhbnRHUSdub3JtYWxGJy8lJmZlbmNlR1EmZmFsc2VGJy8lKnNlcGFyYXRvckdGNC8lKXN0cmV0Y2h5R0Y0LyUqc3ltbWV0cmljR0Y0LyUobGFyZ2VvcEdGNC8lLm1vdmFibGVsaW1pdHNHRjQvJSdhY2NlbnRHRjQvJSdsc3BhY2VHUSYwLjBlbUYnLyUncnNwYWNlR0ZDLUkjbWlHRiQ2JVFlcSMjIyMjIyMjIyMjIyMjIyMjIyMjIyMjIyMjIyMjIyMjIyMjIyMjIyMjIyMjIyMjIyMjIyMjIyMjIyMjIyMjIyMjIyMjIyMjIyMjIyMjIyMjIyMjIyMjIyMjIyMjIyMjIyMjIyMjIyMjIyNGJy8lJ2l0YWxpY0dRJXRydWVGJy9GMFEnaXRhbGljRicvJStleGVjdXRhYmxlR0Y0Ri8=">LUklbXJvd0c2Iy9JK21vZHVsZW5hbWVHNiJJLFR5cGVzZXR0aW5nR0koX3N5c2xpYkdGJzYkLUkjbW9HRiQ2LVEiI0YnLyUsbWF0aHZhcmlhbnRHUSdub3JtYWxGJy8lJmZlbmNlR1EmZmFsc2VGJy8lKnNlcGFyYXRvckdGNC8lKXN0cmV0Y2h5R0Y0LyUqc3ltbWV0cmljR0Y0LyUobGFyZ2VvcEdGNC8lLm1vdmFibGVsaW1pdHNHRjQvJSdhY2NlbnRHRjQvJSdsc3BhY2VHUSYwLjBlbUYnLyUncnNwYWNlR0ZDLUkjbWlHRiQ2JVFlcSMjIyMjIyMjIyMjIyMjIyMjIyMjIyMjIyMjIyMjIyMjIyMjIyMjIyMjIyMjIyMjIyMjIyMjIyMjIyMjIyMjIyMjIyMjIyMjIyMjIyMjIyMjIyMjIyMjIyMjIyMjIyMjIyMjIyMjIyMjIyNGJy8lJ2l0YWxpY0dRJXRydWVGJy9GMFEnaXRhbGljRic=</Equation></Text-field>
</Input>
</Group>
<Group view="code" labelreference="L44861" drawlabel="true">
<Input>
<Text-field prompt="&gt; " style="Maple Input" layout="Normal"><Equation executable="true" style="2D Input" input-equation="" display="LUklbXJvd0c2Iy9JK21vZHVsZW5hbWVHNiJJLFR5cGVzZXR0aW5nR0koX3N5c2xpYkdGJzYrLUkjbWlHRiQ2JVEkcHAxRicvJSdpdGFsaWNHUSV0cnVlRicvJSxtYXRodmFyaWFudEdRJ2l0YWxpY0YnLUkjbW9HRiQ2LVEqJmNvbG9uZXE7RicvRjNRJ25vcm1hbEYnLyUmZmVuY2VHUSZmYWxzZUYnLyUqc2VwYXJhdG9yR0Y9LyUpc3RyZXRjaHlHRj0vJSpzeW1tZXRyaWNHRj0vJShsYXJnZW9wR0Y9LyUubW92YWJsZWxpbWl0c0dGPS8lJ2FjY2VudEdGPS8lJ2xzcGFjZUdRLDAuMjc3Nzc3OGVtRicvJSdyc3BhY2VHRkwtSShtZmVuY2VkR0YkNiQtRiM2Jy1GLDYlUSJpRidGL0YyLUY2Ni1RIixGJ0Y5RjsvRj9GMUZARkJGREZGRkgvRktRJjAuMGVtRicvRk5RLDAuMzMzMzMzM2VtRictRiw2JVEiakYnRi9GMi8lK2V4ZWN1dGFibGVHRj1GOUY5LUY2Ni1RKCZzcmFycjtGJ0Y5RjtGPkZARkJGREZGRkhGZW4vRk5GZm4tRiw2JVEkYWRkRidGL0YyLUZQNiQtRiM2MS1GLDYlUSRleHBGJy9GMEY9RjktRlA2JC1GIzYpLUYsNiVRJyYjOTU1O0YnRlxwRjktRjY2LVEnJnNkb3Q7RidGOUY7Rj5GQEZCRkRGRkZIRmVuRmFvLUkmbWZyYWNHRiQ2KC1GLDYlUSJURidGL0YyLUYjNiQtRiw2JVEjbm5GJ0YvRjJGOS8lLmxpbmV0aGlja25lc3NHUSIxRicvJStkZW5vbWFsaWduR1EnY2VudGVyRicvJSludW1hbGlnbkdGZ3EvJSliZXZlbGxlZEdGPUZkcC1GLDYlUSJsRidGL0YyRlxvRjlGOUZiby1GUDYkLUYjNitGYm8tRlA2JC1GIzYtLUYsNiVRImFGJ0YvRjItRlA2JC1GIzYsRlRGVy1GLDYlUSJrRidGL0YyRlctRiw2JVEickYnRi9GMkZXRl9xRldGanBGOUY5RmRwLUYjNiUtRiw2I1EhRictSSVtc3VwR0YkNiUtRlA2JC1GIzYmRmdwRmRwRlxyRjlGOS1GIzYkRmFzRjkvJTFzdXBlcnNjcmlwdHNoaWZ0R1EiMEYnRjlGV0Zhcy1GNjYtUSI9RidGOUY7Rj5GQEZCRkRGRkZIRkpGTS1JI21uR0YkNiRGZHRGOS1GNjYtUSMuLkYnRjlGO0Y+RkBGQkZERkZGSC9GS1EsMC4yMjIyMjIyZW1GJ0Zhb0Zec0Y5RjlGV0Zec0ZldEZodEZbdUZURjlGOUZkcC1GLDYlUSomdmFycGhpO25GJ0YvRjItRlA2JC1GIzYoRmluRlctRmhwNigtRiM2JEZqcEY5Rl1xRmJxRmVxRmhxRmpxRmRwRlxyRjlGOUZXRlxyRmV0Rmh0Rlt1Rl9xRlxvRjlGOS1GNjYtUSI6RidGOUY7Rj5GQEZCRkRGRkZIRkpGTUZcb0Y5">LUklbXJvd0c2Iy9JK21vZHVsZW5hbWVHNiJJLFR5cGVzZXR0aW5nR0koX3N5c2xpYkdGJzYpLUkjbWlHRiQ2JVEkcHAxRicvJSdpdGFsaWNHUSV0cnVlRicvJSxtYXRodmFyaWFudEdRJ2l0YWxpY0YnLUkjbW9HRiQ2LVEqJmNvbG9uZXE7RicvRjNRJ25vcm1hbEYnLyUmZmVuY2VHUSZmYWxzZUYnLyUqc2VwYXJhdG9yR0Y9LyUpc3RyZXRjaHlHRj0vJSpzeW1tZXRyaWNHRj0vJShsYXJnZW9wR0Y9LyUubW92YWJsZWxpbWl0c0dGPS8lJ2FjY2VudEdGPS8lJ2xzcGFjZUdRLDAuMjc3Nzc3OGVtRicvJSdyc3BhY2VHRkwtSShtZmVuY2VkR0YkNiQtRiM2JS1GLDYlUSJpRidGL0YyLUY2Ni1RIixGJ0Y5RjsvRj9GMUZARkJGREZGRkgvRktRJjAuMGVtRicvRk5RLDAuMzMzMzMzM2VtRictRiw2JVEiakYnRi9GMkY5LUY2Ni1RKCZzcmFycjtGJ0Y5RjtGPkZARkJGREZGRkhGZW4vRk5GZm4tRiw2JVEkYWRkRidGL0YyLUZQNiQtRiM2Ly1GLDYlUSRleHBGJy9GMEY9RjktRlA2JC1GIzYnLUYsNiVRKSZsYW1iZGE7RidGam9GOS1GNjYtUScmc2RvdDtGJ0Y5RjtGPkZARkJGREZGRkhGZW5GX28tSSZtZnJhY0dGJDYoLUYsNiVRIlRGJ0YvRjItRiM2Iy1GLDYlUSNubkYnRi9GMi8lLmxpbmV0aGlja25lc3NHUSIxRicvJStkZW5vbWFsaWduR1EnY2VudGVyRicvJSludW1hbGlnbkdGZXEvJSliZXZlbGxlZEdGPUZicC1GLDYlUSJsRidGL0YyRjlGYG8tRlA2JC1GIzYqRmBvLUZQNiQtRiM2LC1GLDYlUSJhRidGL0YyLUZQNiQtRiM2K0ZURlctRiw2JVEia0YnRi9GMkZXLUYsNiVRInJGJ0YvRjJGV0ZdcUZXRmhwRjlGYnAtRiM2JC1GLDYjUSFGJy1JJW1zdXBHRiQ2JS1GUDYkLUYjNiVGZXBGYnBGanFGOS1GIzYjRl9zLyUxc3VwZXJzY3JpcHRzaGlmdEdRIjBGJ0ZXRl9zLUY2Ni1RIj1GJ0Y5RjtGPkZARkJGREZGRkhGSkZNLUkjbW5HRiQ2JEZidEY5LUY2Ni1RIy4uRidGOUY7Rj5GQEZCRkRGRkZIL0ZLUSwwLjIyMjIyMjJlbUYnRl9vRlxzRjlGV0Zcc0ZjdEZmdEZpdEZURjlGYnAtRiw2JVEqJnZhcnBoaTtuRidGL0YyLUZQNiQtRiM2J0ZpbkZXLUZmcDYoLUYjNiNGaHBGW3FGYHFGY3FGZnFGaHFGYnBGanFGOUZXRmpxRmN0RmZ0Rml0Rl1xRjktRjY2LVEiOkYnRjlGO0Y+RkBGQkZERkZGSEZKRk0=</Equation></Text-field>
</Input>
</Group>
<Group view="code" labelreference="L44862" drawlabel="true">
<Input>
<Text-field prompt="&gt; " style="Maple Input" layout="Normal"><Equation executable="true" style="2D Input" input-equation="" display="LUklbXJvd0c2Iy9JK21vZHVsZW5hbWVHNiJJLFR5cGVzZXR0aW5nR0koX3N5c2xpYkdGJzYrLUkjbWlHRiQ2JVEjcDFGJy8lJ2l0YWxpY0dRJXRydWVGJy8lLG1hdGh2YXJpYW50R1EnaXRhbGljRictSSNtb0dGJDYtUSomY29sb25lcTtGJy9GM1Enbm9ybWFsRicvJSZmZW5jZUdRJmZhbHNlRicvJSpzZXBhcmF0b3JHRj0vJSlzdHJldGNoeUdGPS8lKnN5bW1ldHJpY0dGPS8lKGxhcmdlb3BHRj0vJS5tb3ZhYmxlbGltaXRzR0Y9LyUnYWNjZW50R0Y9LyUnbHNwYWNlR1EsMC4yNzc3Nzc4ZW1GJy8lJ3JzcGFjZUdGTC1JKG1mZW5jZWRHRiQ2JC1GIzYnLUYsNiVRImlGJ0YvRjItRjY2LVEiLEYnRjlGOy9GP0YxRkBGQkZERkZGSC9GS1EmMC4wZW1GJy9GTlEsMC4zMzMzMzMzZW1GJy1GLDYlUSJqRidGL0YyLyUrZXhlY3V0YWJsZUdGPUY5RjktRjY2LVEoJnNyYXJyO0YnRjlGO0Y+RkBGQkZERkZGSEZlbi9GTkZmbi1GLDYlUSRwcDFGJ0YvRjItRlA2JC1GIzYqRlQtRjY2LVEoJm1pbnVzO0YnRjlGO0Y+RkBGQkZERkZGSC9GS1EsMC4yMjIyMjIyZW1GJy9GTkZdcC1JI21uR0YkNiRRIjFGJ0Y5RldGaW5GaW9GX3BGOUY5LUY2Ni1RIjpGJ0Y5RjtGPkZARkJGREZGRkhGSkZNRlxvRjk=">LUklbXJvd0c2Iy9JK21vZHVsZW5hbWVHNiJJLFR5cGVzZXR0aW5nR0koX3N5c2xpYkdGJzYpLUkjbWlHRiQ2JVEjcDFGJy8lJ2l0YWxpY0dRJXRydWVGJy8lLG1hdGh2YXJpYW50R1EnaXRhbGljRictSSNtb0dGJDYtUSomY29sb25lcTtGJy9GM1Enbm9ybWFsRicvJSZmZW5jZUdRJmZhbHNlRicvJSpzZXBhcmF0b3JHRj0vJSlzdHJldGNoeUdGPS8lKnN5bW1ldHJpY0dGPS8lKGxhcmdlb3BHRj0vJS5tb3ZhYmxlbGltaXRzR0Y9LyUnYWNjZW50R0Y9LyUnbHNwYWNlR1EsMC4yNzc3Nzc4ZW1GJy8lJ3JzcGFjZUdGTC1JKG1mZW5jZWRHRiQ2JC1GIzYlLUYsNiVRImlGJ0YvRjItRjY2LVEiLEYnRjlGOy9GP0YxRkBGQkZERkZGSC9GS1EmMC4wZW1GJy9GTlEsMC4zMzMzMzMzZW1GJy1GLDYlUSJqRidGL0YyRjktRjY2LVEoJnNyYXJyO0YnRjlGO0Y+RkBGQkZERkZGSEZlbi9GTkZmbi1GLDYlUSRwcDFGJ0YvRjItRlA2JC1GIzYpRlQtRjY2LVEoJm1pbnVzO0YnRjlGO0Y+RkBGQkZERkZGSC9GS1EsMC4yMjIyMjIyZW1GJy9GTkZbcC1JI21uR0YkNiRRIjFGJ0Y5RldGaW5GZ29GXXBGOS1GNjYtUSI6RidGOUY7Rj5GQEZCRkRGRkZIRkpGTQ==</Equation></Text-field>
</Input>
</Group>
<Group view="code" labelreference="L44863" drawlabel="true">
<Input>
<Text-field prompt="&gt; " style="Maple Input" layout="Normal"><Equation executable="true" style="2D Input" input-equation="" display="LUklbXJvd0c2Iy9JK21vZHVsZW5hbWVHNiJJLFR5cGVzZXR0aW5nR0koX3N5c2xpYkdGJzYpLUkjbWlHRiQ2JVEjUDFGJy8lJ2l0YWxpY0dRJXRydWVGJy8lLG1hdGh2YXJpYW50R1EnaXRhbGljRictSSNtb0dGJDYtUSomY29sb25lcTtGJy9GM1Enbm9ybWFsRicvJSZmZW5jZUdRJmZhbHNlRicvJSpzZXBhcmF0b3JHRj0vJSlzdHJldGNoeUdGPS8lKnN5bW1ldHJpY0dGPS8lKGxhcmdlb3BHRj0vJS5tb3ZhYmxlbGltaXRzR0Y9LyUnYWNjZW50R0Y9LyUnbHNwYWNlR1EsMC4yNzc3Nzc4ZW1GJy8lJ3JzcGFjZUdGTC1GLDYlUSZldmFsZkYnRi9GMi1JKG1mZW5jZWRHRiQ2JC1GIzYlLUYsNiVRJ01hdHJpeEYnRi9GMi1GUzYkLUYjNigtRiw2JVEjcDFGJ0YvRjItRjY2LVEiLEYnRjlGOy9GP0YxRkBGQkZERkZGSC9GS1EmMC4wZW1GJy9GTlEsMC4zMzMzMzMzZW1GJy1GLDYlUSNubkYnRi9GMi1GNjYtUSIrRidGOUY7Rj5GQEZCRkRGRkZIL0ZLUSwwLjIyMjIyMjJlbUYnL0ZORmpvLUkjbW5HRiQ2JFEiMUYnRjlGOUY5RjlGOS1GNjYtUSI6RidGOUY7Rj5GQEZCRkRGRkZIRkpGTS8lK2V4ZWN1dGFibGVHRj1GOQ==">LUklbXJvd0c2Iy9JK21vZHVsZW5hbWVHNiJJLFR5cGVzZXR0aW5nR0koX3N5c2xpYkdGJzYnLUkjbWlHRiQ2JVEjUDFGJy8lJ2l0YWxpY0dRJXRydWVGJy8lLG1hdGh2YXJpYW50R1EnaXRhbGljRictSSNtb0dGJDYtUSomY29sb25lcTtGJy9GM1Enbm9ybWFsRicvJSZmZW5jZUdRJmZhbHNlRicvJSpzZXBhcmF0b3JHRj0vJSlzdHJldGNoeUdGPS8lKnN5bW1ldHJpY0dGPS8lKGxhcmdlb3BHRj0vJS5tb3ZhYmxlbGltaXRzR0Y9LyUnYWNjZW50R0Y9LyUnbHNwYWNlR1EsMC4yNzc3Nzc4ZW1GJy8lJ3JzcGFjZUdGTC1GLDYlUSZldmFsZkYnRi9GMi1JKG1mZW5jZWRHRiQ2JC1GIzYkLUYsNiVRJ01hdHJpeEYnRi9GMi1GUzYkLUYjNictRiw2JVEjcDFGJ0YvRjItRjY2LVEiLEYnRjlGOy9GP0YxRkBGQkZERkZGSC9GS1EmMC4wZW1GJy9GTlEsMC4zMzMzMzMzZW1GJy1GLDYlUSNubkYnRi9GMi1GNjYtUSIrRidGOUY7Rj5GQEZCRkRGRkZIL0ZLUSwwLjIyMjIyMjJlbUYnL0ZORmpvLUkjbW5HRiQ2JFEiMUYnRjlGOUY5LUY2Ni1RIjpGJ0Y5RjtGPkZARkJGREZGRkhGSkZN</Equation></Text-field>
</Input>
</Group>
<Group view="code" labelreference="L44864" drawlabel="true">
<Input>
<Text-field prompt="&gt; " style="Maple Input" layout="Normal"><Equation executable="true" style="2D Input" input-equation="" display="LUklbXJvd0c2Iy9JK21vZHVsZW5hbWVHNiJJLFR5cGVzZXR0aW5nR0koX3N5c2xpYkdGJzYmLUkjbW9HRiQ2LVEiI0YnLyUsbWF0aHZhcmlhbnRHUSdub3JtYWxGJy8lJmZlbmNlR1EmZmFsc2VGJy8lKnNlcGFyYXRvckdGNC8lKXN0cmV0Y2h5R0Y0LyUqc3ltbWV0cmljR0Y0LyUobGFyZ2VvcEdGNC8lLm1vdmFibGVsaW1pdHNHRjQvJSdhY2NlbnRHRjQvJSdsc3BhY2VHUSYwLjBlbUYnLyUncnNwYWNlR0ZDLUkjbWlHRiQ2JVFlcSMjIyMjIyMjIyMjIyMjIyMjIyMjIyMjIyMjIyMjIyMjIyMjIyMjIyMjIyMjIyMjIyMjIyMjIyMjIyMjIyMjIyMjIyMjIyMjIyMjIyMjIyMjIyMjIyMjIyMjIyMjIyMjIyMjIyMjIyMjIyNGJy8lJ2l0YWxpY0dRJXRydWVGJy9GMFEnaXRhbGljRicvJStleGVjdXRhYmxlR0Y0Ri8=">LUklbXJvd0c2Iy9JK21vZHVsZW5hbWVHNiJJLFR5cGVzZXR0aW5nR0koX3N5c2xpYkdGJzYkLUkjbW9HRiQ2LVEiI0YnLyUsbWF0aHZhcmlhbnRHUSdub3JtYWxGJy8lJmZlbmNlR1EmZmFsc2VGJy8lKnNlcGFyYXRvckdGNC8lKXN0cmV0Y2h5R0Y0LyUqc3ltbWV0cmljR0Y0LyUobGFyZ2VvcEdGNC8lLm1vdmFibGVsaW1pdHNHRjQvJSdhY2NlbnRHRjQvJSdsc3BhY2VHUSYwLjBlbUYnLyUncnNwYWNlR0ZDLUkjbWlHRiQ2JVFlcSMjIyMjIyMjIyMjIyMjIyMjIyMjIyMjIyMjIyMjIyMjIyMjIyMjIyMjIyMjIyMjIyMjIyMjIyMjIyMjIyMjIyMjIyMjIyMjIyMjIyMjIyMjIyMjIyMjIyMjIyMjIyMjIyMjIyMjIyMjIyNGJy8lJ2l0YWxpY0dRJXRydWVGJy9GMFEnaXRhbGljRic=</Equation></Text-field>
</Input>
</Group></Presentation-Block><Presentation-Block>
<Group view="code" labelreference="L45096" drawlabel="true">
<Input>
<Text-field prompt="&gt; " style="Maple Input" layout="Normal"><Equation executable="true" style="2D Input" input-equation="" display="LUklbXJvd0c2Iy9JK21vZHVsZW5hbWVHNiJJLFR5cGVzZXR0aW5nR0koX3N5c2xpYkdGJzYrLUkjbWlHRiQ2JVEkcHAyRicvJSdpdGFsaWNHUSV0cnVlRicvJSxtYXRodmFyaWFudEdRJ2l0YWxpY0YnLUkjbW9HRiQ2LVEqJmNvbG9uZXE7RicvRjNRJ25vcm1hbEYnLyUmZmVuY2VHUSZmYWxzZUYnLyUqc2VwYXJhdG9yR0Y9LyUpc3RyZXRjaHlHRj0vJSpzeW1tZXRyaWNHRj0vJShsYXJnZW9wR0Y9LyUubW92YWJsZWxpbWl0c0dGPS8lJ2FjY2VudEdGPS8lJ2xzcGFjZUdRLDAuMjc3Nzc3OGVtRicvJSdyc3BhY2VHRkwtSShtZmVuY2VkR0YkNiQtRiM2Jy1GLDYlUSJpRidGL0YyLUY2Ni1RIixGJ0Y5RjsvRj9GMUZARkJGREZGRkgvRktRJjAuMGVtRicvRk5RLDAuMzMzMzMzM2VtRictRiw2JVEiakYnRi9GMi8lK2V4ZWN1dGFibGVHRj1GOUY5LUY2Ni1RKCZzcmFycjtGJ0Y5RjtGPkZARkJGREZGRkhGZW4vRk5GZm4tRiw2JVEkYWRkRidGL0YyLUZQNiQtRiM2MS1GLDYlUSRleHBGJy9GMEY9RjktRlA2JC1GIzYqLUY2Ni1RKiZ1bWludXMwO0YnRjlGO0Y+RkBGQkZERkZGSC9GS1EsMC4yMjIyMjIyZW1GJy9GTkZlcC1GLDYlUScmIzk1NTtGJ0ZccEY5LUY2Ni1RJyZzZG90O0YnRjlGO0Y+RkBGQkZERkZGSEZlbkZhby1JJm1mcmFjR0YkNigtRiw2JVEiVEYnRi9GMi1GIzYkLUYsNiVRI25uRidGL0YyRjkvJS5saW5ldGhpY2tuZXNzR1EiMUYnLyUrZGVub21hbGlnbkdRJ2NlbnRlckYnLyUpbnVtYWxpZ25HRl1yLyUpYmV2ZWxsZWRHRj1GanAtRiw2JVEibEYnRi9GMkZcb0Y5RjlGYm8tRlA2JC1GIzYrRmJvLUZQNiQtRiM2LS1GLDYlUSJhRidGL0YyLUZQNiQtRiM2LEZURlctRiw2JVEia0YnRi9GMkZXLUYsNiVRInJGJ0YvRjJGV0ZlcUZXRmBxRjlGOUZqcC1GIzYlLUYsNiNRIUYnLUklbXN1cEdGJDYlLUZQNiQtRiM2JkZdcUZqcEZickY5RjktRiM2JEZnc0Y5LyUxc3VwZXJzY3JpcHRzaGlmdEdRIjBGJ0Y5RldGZ3MtRjY2LVEiPUYnRjlGO0Y+RkBGQkZERkZGSEZKRk0tSSNtbkdGJDYkRmp0RjktRjY2LVEjLi5GJ0Y5RjtGPkZARkJGREZGRkhGZHBGYW9GZHNGOUY5RldGZHNGW3VGXnVGYXVGVEY5RjlGanAtRiw2JVEqJnZhcnBoaTtuRidGL0YyLUZQNiQtRiM2KEZpbkZXLUZecTYoLUYjNiRGYHFGOUZjcUZocUZbckZeckZgckZqcEZickY5RjlGV0ZickZbdUZedUZhdUZlcUZcb0Y5RjktRjY2LVEiOkYnRjlGO0Y+RkBGQkZERkZGSEZKRk1GXG9GOQ==">LUklbXJvd0c2Iy9JK21vZHVsZW5hbWVHNiJJLFR5cGVzZXR0aW5nR0koX3N5c2xpYkdGJzYpLUkjbWlHRiQ2JVEkcHAyRicvJSdpdGFsaWNHUSV0cnVlRicvJSxtYXRodmFyaWFudEdRJ2l0YWxpY0YnLUkjbW9HRiQ2LVEqJmNvbG9uZXE7RicvRjNRJ25vcm1hbEYnLyUmZmVuY2VHUSZmYWxzZUYnLyUqc2VwYXJhdG9yR0Y9LyUpc3RyZXRjaHlHRj0vJSpzeW1tZXRyaWNHRj0vJShsYXJnZW9wR0Y9LyUubW92YWJsZWxpbWl0c0dGPS8lJ2FjY2VudEdGPS8lJ2xzcGFjZUdRLDAuMjc3Nzc3OGVtRicvJSdyc3BhY2VHRkwtSShtZmVuY2VkR0YkNiQtRiM2JS1GLDYlUSJpRidGL0YyLUY2Ni1RIixGJ0Y5RjsvRj9GMUZARkJGREZGRkgvRktRJjAuMGVtRicvRk5RLDAuMzMzMzMzM2VtRictRiw2JVEiakYnRi9GMkY5LUY2Ni1RKCZzcmFycjtGJ0Y5RjtGPkZARkJGREZGRkhGZW4vRk5GZm4tRiw2JVEkYWRkRidGL0YyLUZQNiQtRiM2Ly1GLDYlUSRleHBGJy9GMEY9RjktRlA2JC1GIzYoLUY2Ni1RKiZ1bWludXMwO0YnRjlGO0Y+RkBGQkZERkZGSC9GS1EsMC4yMjIyMjIyZW1GJy9GTkZjcC1GLDYlUSkmbGFtYmRhO0YnRmpvRjktRjY2LVEnJnNkb3Q7RidGOUY7Rj5GQEZCRkRGRkZIRmVuRl9vLUkmbWZyYWNHRiQ2KC1GLDYlUSJURidGL0YyLUYjNiMtRiw2JVEjbm5GJ0YvRjIvJS5saW5ldGhpY2tuZXNzR1EiMUYnLyUrZGVub21hbGlnbkdRJ2NlbnRlckYnLyUpbnVtYWxpZ25HRltyLyUpYmV2ZWxsZWRHRj1GaHAtRiw2JVEibEYnRi9GMkY5RmBvLUZQNiQtRiM2KkZgby1GUDYkLUYjNiwtRiw2JVEiYUYnRi9GMi1GUDYkLUYjNitGVEZXLUYsNiVRImtGJ0YvRjJGVy1GLDYlUSJyRidGL0YyRldGY3FGV0ZecUY5RmhwLUYjNiQtRiw2I1EhRictSSVtc3VwR0YkNiUtRlA2JC1GIzYlRltxRmhwRmByRjktRiM2I0Zlcy8lMXN1cGVyc2NyaXB0c2hpZnRHUSIwRidGV0Zlcy1GNjYtUSI9RidGOUY7Rj5GQEZCRkRGRkZIRkpGTS1JI21uR0YkNiRGaHRGOS1GNjYtUSMuLkYnRjlGO0Y+RkBGQkZERkZGSEZicEZfb0Zic0Y5RldGYnNGaXRGXHVGX3VGVEY5RmhwLUYsNiVRKiZ2YXJwaGk7bkYnRi9GMi1GUDYkLUYjNidGaW5GVy1GXHE2KC1GIzYjRl5xRmFxRmZxRmlxRlxyRl5yRmhwRmByRjlGV0ZgckZpdEZcdUZfdUZjcUY5LUY2Ni1RIjpGJ0Y5RjtGPkZARkJGREZGRkhGSkZN</Equation></Text-field>
</Input>
</Group>
<Group view="code" labelreference="L45095" drawlabel="true">
<Input>
<Text-field prompt="&gt; " style="Maple Input" layout="Normal"><Equation executable="true" style="2D Input" input-equation="" display="LUklbXJvd0c2Iy9JK21vZHVsZW5hbWVHNiJJLFR5cGVzZXR0aW5nR0koX3N5c2xpYkdGJzYrLUkjbWlHRiQ2JVEjcDJGJy8lJ2l0YWxpY0dRJXRydWVGJy8lLG1hdGh2YXJpYW50R1EnaXRhbGljRictSSNtb0dGJDYtUSomY29sb25lcTtGJy9GM1Enbm9ybWFsRicvJSZmZW5jZUdRJmZhbHNlRicvJSpzZXBhcmF0b3JHRj0vJSlzdHJldGNoeUdGPS8lKnN5bW1ldHJpY0dGPS8lKGxhcmdlb3BHRj0vJS5tb3ZhYmxlbGltaXRzR0Y9LyUnYWNjZW50R0Y9LyUnbHNwYWNlR1EsMC4yNzc3Nzc4ZW1GJy8lJ3JzcGFjZUdGTC1JKG1mZW5jZWRHRiQ2JC1GIzYnLUYsNiVRImlGJ0YvRjItRjY2LVEiLEYnRjlGOy9GP0YxRkBGQkZERkZGSC9GS1EmMC4wZW1GJy9GTlEsMC4zMzMzMzMzZW1GJy1GLDYlUSJqRidGL0YyLyUrZXhlY3V0YWJsZUdGPUY5RjktRjY2LVEoJnNyYXJyO0YnRjlGO0Y+RkBGQkZERkZGSEZlbi9GTkZmbi1GLDYlUSRwcDJGJ0YvRjItRlA2JC1GIzYqRlQtRjY2LVEoJm1pbnVzO0YnRjlGO0Y+RkBGQkZERkZGSC9GS1EsMC4yMjIyMjIyZW1GJy9GTkZdcC1JI21uR0YkNiRRIjFGJ0Y5RldGaW5GaW9GX3BGOUY5LUY2Ni1RIjpGJ0Y5RjtGPkZARkJGREZGRkhGSkZNRlxvRjk=">LUklbXJvd0c2Iy9JK21vZHVsZW5hbWVHNiJJLFR5cGVzZXR0aW5nR0koX3N5c2xpYkdGJzYpLUkjbWlHRiQ2JVEjcDJGJy8lJ2l0YWxpY0dRJXRydWVGJy8lLG1hdGh2YXJpYW50R1EnaXRhbGljRictSSNtb0dGJDYtUSomY29sb25lcTtGJy9GM1Enbm9ybWFsRicvJSZmZW5jZUdRJmZhbHNlRicvJSpzZXBhcmF0b3JHRj0vJSlzdHJldGNoeUdGPS8lKnN5bW1ldHJpY0dGPS8lKGxhcmdlb3BHRj0vJS5tb3ZhYmxlbGltaXRzR0Y9LyUnYWNjZW50R0Y9LyUnbHNwYWNlR1EsMC4yNzc3Nzc4ZW1GJy8lJ3JzcGFjZUdGTC1JKG1mZW5jZWRHRiQ2JC1GIzYlLUYsNiVRImlGJ0YvRjItRjY2LVEiLEYnRjlGOy9GP0YxRkBGQkZERkZGSC9GS1EmMC4wZW1GJy9GTlEsMC4zMzMzMzMzZW1GJy1GLDYlUSJqRidGL0YyRjktRjY2LVEoJnNyYXJyO0YnRjlGO0Y+RkBGQkZERkZGSEZlbi9GTkZmbi1GLDYlUSRwcDJGJ0YvRjItRlA2JC1GIzYpRlQtRjY2LVEoJm1pbnVzO0YnRjlGO0Y+RkBGQkZERkZGSC9GS1EsMC4yMjIyMjIyZW1GJy9GTkZbcC1JI21uR0YkNiRRIjFGJ0Y5RldGaW5GZ29GXXBGOS1GNjYtUSI6RidGOUY7Rj5GQEZCRkRGRkZIRkpGTQ==</Equation></Text-field>
</Input>
</Group>
<Group view="code" labelreference="L45094" drawlabel="true">
<Input>
<Text-field prompt="&gt; " style="Maple Input" layout="Normal"><Equation executable="true" style="2D Input" input-equation="" display="LUklbXJvd0c2Iy9JK21vZHVsZW5hbWVHNiJJLFR5cGVzZXR0aW5nR0koX3N5c2xpYkdGJzYpLUkjbWlHRiQ2JVEjUDJGJy8lJ2l0YWxpY0dRJXRydWVGJy8lLG1hdGh2YXJpYW50R1EnaXRhbGljRictSSNtb0dGJDYtUSomY29sb25lcTtGJy9GM1Enbm9ybWFsRicvJSZmZW5jZUdRJmZhbHNlRicvJSpzZXBhcmF0b3JHRj0vJSlzdHJldGNoeUdGPS8lKnN5bW1ldHJpY0dGPS8lKGxhcmdlb3BHRj0vJS5tb3ZhYmxlbGltaXRzR0Y9LyUnYWNjZW50R0Y9LyUnbHNwYWNlR1EsMC4yNzc3Nzc4ZW1GJy8lJ3JzcGFjZUdGTC1GLDYlUSZldmFsZkYnRi9GMi1JKG1mZW5jZWRHRiQ2JC1GIzYlLUYsNiVRJ01hdHJpeEYnRi9GMi1GUzYkLUYjNigtRiw2JVEjcDJGJ0YvRjItRjY2LVEiLEYnRjlGOy9GP0YxRkBGQkZERkZGSC9GS1EmMC4wZW1GJy9GTlEsMC4zMzMzMzMzZW1GJy1GLDYlUSNubkYnRi9GMi1GNjYtUSIrRidGOUY7Rj5GQEZCRkRGRkZIL0ZLUSwwLjIyMjIyMjJlbUYnL0ZORmpvLUkjbW5HRiQ2JFEiMUYnRjlGOUY5RjlGOS1GNjYtUSI6RidGOUY7Rj5GQEZCRkRGRkZIRkpGTS8lK2V4ZWN1dGFibGVHRj1GOQ==">LUklbXJvd0c2Iy9JK21vZHVsZW5hbWVHNiJJLFR5cGVzZXR0aW5nR0koX3N5c2xpYkdGJzYnLUkjbWlHRiQ2JVEjUDJGJy8lJ2l0YWxpY0dRJXRydWVGJy8lLG1hdGh2YXJpYW50R1EnaXRhbGljRictSSNtb0dGJDYtUSomY29sb25lcTtGJy9GM1Enbm9ybWFsRicvJSZmZW5jZUdRJmZhbHNlRicvJSpzZXBhcmF0b3JHRj0vJSlzdHJldGNoeUdGPS8lKnN5bW1ldHJpY0dGPS8lKGxhcmdlb3BHRj0vJS5tb3ZhYmxlbGltaXRzR0Y9LyUnYWNjZW50R0Y9LyUnbHNwYWNlR1EsMC4yNzc3Nzc4ZW1GJy8lJ3JzcGFjZUdGTC1GLDYlUSZldmFsZkYnRi9GMi1JKG1mZW5jZWRHRiQ2JC1GIzYkLUYsNiVRJ01hdHJpeEYnRi9GMi1GUzYkLUYjNictRiw2JVEjcDJGJ0YvRjItRjY2LVEiLEYnRjlGOy9GP0YxRkBGQkZERkZGSC9GS1EmMC4wZW1GJy9GTlEsMC4zMzMzMzMzZW1GJy1GLDYlUSNubkYnRi9GMi1GNjYtUSIrRidGOUY7Rj5GQEZCRkRGRkZIL0ZLUSwwLjIyMjIyMjJlbUYnL0ZORmpvLUkjbW5HRiQ2JFEiMUYnRjlGOUY5LUY2Ni1RIjpGJ0Y5RjtGPkZARkJGREZGRkhGSkZN</Equation></Text-field>
</Input>
</Group></Presentation-Block><Presentation-Block>
<Group view="code" labelreference="L44865" drawlabel="true">
<Input>
<Text-field prompt="&gt; " style="Maple Input" layout="Normal"><Equation executable="true" style="2D Input" input-equation="" display="LUklbXJvd0c2Iy9JK21vZHVsZW5hbWVHNiJJLFR5cGVzZXR0aW5nR0koX3N5c2xpYkdGJzYmLUkjbW9HRiQ2LVEiI0YnLyUsbWF0aHZhcmlhbnRHUSdub3JtYWxGJy8lJmZlbmNlR1EmZmFsc2VGJy8lKnNlcGFyYXRvckdGNC8lKXN0cmV0Y2h5R0Y0LyUqc3ltbWV0cmljR0Y0LyUobGFyZ2VvcEdGNC8lLm1vdmFibGVsaW1pdHNHRjQvJSdhY2NlbnRHRjQvJSdsc3BhY2VHUSYwLjBlbUYnLyUncnNwYWNlR0ZDLUkjbWlHRiQ2JVFkcSMjIyMjIyMjIyMjIyMjIyMjIyMjIyMjIyMjIyMjIyMjIyMjIyMjIyMjIyMjIyMjIyMjIyMjIyMjIyMjIyMjIyMjIyMjIyMjIyMjIyMjIyMjIyMjIyMjIyMjIyMjIyMjIyMjIyMjIyMjI0YnLyUnaXRhbGljR1EldHJ1ZUYnL0YwUSdpdGFsaWNGJy8lK2V4ZWN1dGFibGVHRjRGLw==">LUklbXJvd0c2Iy9JK21vZHVsZW5hbWVHNiJJLFR5cGVzZXR0aW5nR0koX3N5c2xpYkdGJzYkLUkjbW9HRiQ2LVEiI0YnLyUsbWF0aHZhcmlhbnRHUSdub3JtYWxGJy8lJmZlbmNlR1EmZmFsc2VGJy8lKnNlcGFyYXRvckdGNC8lKXN0cmV0Y2h5R0Y0LyUqc3ltbWV0cmljR0Y0LyUobGFyZ2VvcEdGNC8lLm1vdmFibGVsaW1pdHNHRjQvJSdhY2NlbnRHRjQvJSdsc3BhY2VHUSYwLjBlbUYnLyUncnNwYWNlR0ZDLUkjbWlHRiQ2JVFkcSMjIyMjIyMjIyMjIyMjIyMjIyMjIyMjIyMjIyMjIyMjIyMjIyMjIyMjIyMjIyMjIyMjIyMjIyMjIyMjIyMjIyMjIyMjIyMjIyMjIyMjIyMjIyMjIyMjIyMjIyMjIyMjIyMjIyMjIyMjI0YnLyUnaXRhbGljR1EldHJ1ZUYnL0YwUSdpdGFsaWNGJw==</Equation></Text-field>
</Input>
</Group>
<Group view="code" labelreference="L44866" drawlabel="true">
<Input>
<Text-field prompt="&gt; " style="Maple Input" layout="Normal"><Equation executable="true" style="2D Input" input-equation="" display="LUklbXJvd0c2Iy9JK21vZHVsZW5hbWVHNiJJLFR5cGVzZXR0aW5nR0koX3N5c2xpYkdGJzYpLUkjbWlHRiQ2JVEoRCYjOTQ1O0YnLyUnaXRhbGljR1EldHJ1ZUYnLyUsbWF0aHZhcmlhbnRHUSdpdGFsaWNGJy1JI21vR0YkNi1RKiZjb2xvbmVxO0YnL0YzUSdub3JtYWxGJy8lJmZlbmNlR1EmZmFsc2VGJy8lKnNlcGFyYXRvckdGPS8lKXN0cmV0Y2h5R0Y9LyUqc3ltbWV0cmljR0Y9LyUobGFyZ2VvcEdGPS8lLm1vdmFibGVsaW1pdHNHRj0vJSdhY2NlbnRHRj0vJSdsc3BhY2VHUSwwLjI3Nzc3NzhlbUYnLyUncnNwYWNlR0ZMLUYsNiVRKU11bHRpcGx5RidGL0YyLUkobWZlbmNlZEdGJDYkLUYjNigtRiw2JVEjUDFGJ0YvRjItRjY2LVEiLEYnRjlGOy9GP0YxRkBGQkZERkZGSC9GS1EmMC4wZW1GJy9GTlEsMC4zMzMzMzMzZW1GJ0ZPLUZTNiQtRiM2Jy1GLDYlUShRJiM5NDU7RidGL0YyRlotRiw2JVEjUDJGJ0YvRjIvJStleGVjdXRhYmxlR0Y9RjlGOUZmb0Y5RjktRjY2LVEiOkYnRjlGO0Y+RkBGQkZERkZGSEZKRk1GZm9GOQ==">LUklbXJvd0c2Iy9JK21vZHVsZW5hbWVHNiJJLFR5cGVzZXR0aW5nR0koX3N5c2xpYkdGJzYnLUkjbWlHRiQ2JVEpRCZhbHBoYTtGJy8lJ2l0YWxpY0dRJXRydWVGJy8lLG1hdGh2YXJpYW50R1EnaXRhbGljRictSSNtb0dGJDYtUSomY29sb25lcTtGJy9GM1Enbm9ybWFsRicvJSZmZW5jZUdRJmZhbHNlRicvJSpzZXBhcmF0b3JHRj0vJSlzdHJldGNoeUdGPS8lKnN5bW1ldHJpY0dGPS8lKGxhcmdlb3BHRj0vJS5tb3ZhYmxlbGltaXRzR0Y9LyUnYWNjZW50R0Y9LyUnbHNwYWNlR1EsMC4yNzc3Nzc4ZW1GJy8lJ3JzcGFjZUdGTC1GLDYlUSlNdWx0aXBseUYnRi9GMi1JKG1mZW5jZWRHRiQ2JC1GIzYmLUYsNiVRI1AxRidGL0YyLUY2Ni1RIixGJ0Y5RjsvRj9GMUZARkJGREZGRkgvRktRJjAuMGVtRicvRk5RLDAuMzMzMzMzM2VtRidGTy1GUzYkLUYjNiUtRiw2JVEpUSZhbHBoYTtGJ0YvRjJGWi1GLDYlUSNQMkYnRi9GMkY5RjktRjY2LVEiOkYnRjlGO0Y+RkBGQkZERkZGSEZKRk0=</Equation></Text-field>
</Input>
</Group></Presentation-Block><Presentation-Block>
<Group view="code" labelreference="L45267" drawlabel="true">
<Input>
<Text-field prompt="&gt; " style="Maple Input" layout="Normal"><Equation executable="true" style="2D Input" input-equation="" display="LUklbXJvd0c2Iy9JK21vZHVsZW5hbWVHNiJJLFR5cGVzZXR0aW5nR0koX3N5c2xpYkdGJzYmLUkjbW9HRiQ2LVEiI0YnLyUsbWF0aHZhcmlhbnRHUSdub3JtYWxGJy8lJmZlbmNlR1EmZmFsc2VGJy8lKnNlcGFyYXRvckdGNC8lKXN0cmV0Y2h5R0Y0LyUqc3ltbWV0cmljR0Y0LyUobGFyZ2VvcEdGNC8lLm1vdmFibGVsaW1pdHNHRjQvJSdhY2NlbnRHRjQvJSdsc3BhY2VHUSYwLjBlbUYnLyUncnNwYWNlR0ZDLUkjbWlHRiQ2JVFjcCMjIyMjIyMjIyMjIyMjIyMjIyMjIyMjIyMjIyMjIyMjIyMjIyMjIyMjIyMjIyMjIyMjIyMjIyMjIyMjIyMjIyMjIyMjIyMjIyMjIyMjIyMjIyMjIyMjIyNGJy8lJ2l0YWxpY0dRJXRydWVGJy9GMFEnaXRhbGljRicvJStleGVjdXRhYmxlR0Y0Ri8=">LUklbXJvd0c2Iy9JK21vZHVsZW5hbWVHNiJJLFR5cGVzZXR0aW5nR0koX3N5c2xpYkdGJzYkLUkjbW9HRiQ2LVEiI0YnLyUsbWF0aHZhcmlhbnRHUSdub3JtYWxGJy8lJmZlbmNlR1EmZmFsc2VGJy8lKnNlcGFyYXRvckdGNC8lKXN0cmV0Y2h5R0Y0LyUqc3ltbWV0cmljR0Y0LyUobGFyZ2VvcEdGNC8lLm1vdmFibGVsaW1pdHNHRjQvJSdhY2NlbnRHRjQvJSdsc3BhY2VHUSYwLjBlbUYnLyUncnNwYWNlR0ZDLUkjbWlHRiQ2JVFjcCMjIyMjIyMjIyMjIyMjIyMjIyMjIyMjIyMjIyMjIyMjIyMjIyMjIyMjIyMjIyMjIyMjIyMjIyMjIyMjIyMjIyMjIyMjIyMjIyMjIyMjIyMjIyMjIyMjIyNGJy8lJ2l0YWxpY0dRJXRydWVGJy9GMFEnaXRhbGljRic=</Equation></Text-field>
</Input>
</Group></Presentation-Block><Presentation-Block>
<Group view="code" labelreference="L45264" drawlabel="true">
<Input>
<Text-field prompt="&gt; " style="Maple Input" layout="Normal"><Equation executable="true" style="2D Input" input-equation="" display="LUklbXJvd0c2Iy9JK21vZHVsZW5hbWVHNiJJLFR5cGVzZXR0aW5nR0koX3N5c2xpYkdGJzYrLUkjbWlHRiQ2JVEjdXVGJy8lJ2l0YWxpY0dRJXRydWVGJy8lLG1hdGh2YXJpYW50R1EnaXRhbGljRictSSNtb0dGJDYtUSomY29sb25lcTtGJy9GM1Enbm9ybWFsRicvJSZmZW5jZUdRJmZhbHNlRicvJSpzZXBhcmF0b3JHRj0vJSlzdHJldGNoeUdGPS8lKnN5bW1ldHJpY0dGPS8lKGxhcmdlb3BHRj0vJS5tb3ZhYmxlbGltaXRzR0Y9LyUnYWNjZW50R0Y9LyUnbHNwYWNlR1EsMC4yNzc3Nzc4ZW1GJy8lJ3JzcGFjZUdGTC1JKG1mZW5jZWRHRiQ2JC1GIzYnLUYsNiVRImlGJ0YvRjItRjY2LVEiLEYnRjlGOy9GP0YxRkBGQkZERkZGSC9GS1EmMC4wZW1GJy9GTlEsMC4zMzMzMzMzZW1GJy1GLDYlUSJqRidGL0YyLyUrZXhlY3V0YWJsZUdGPUY5RjktRjY2LVEoJnNyYXJyO0YnRjlGO0Y+RkBGQkZERkZGSEZlbi9GTkZmbi1GLDYlUSJ1RidGL0YyLUZQNiZGUkY5LyUlb3BlbkdRIltGJy8lJmNsb3NlR1EiXUYnLUY2Ni1RIjpGJ0Y5RjtGPkZARkJGREZGRkhGSkZNRlxvRjk=">LUklbXJvd0c2Iy9JK21vZHVsZW5hbWVHNiJJLFR5cGVzZXR0aW5nR0koX3N5c2xpYkdGJzYpLUkjbWlHRiQ2JVEjdXVGJy8lJ2l0YWxpY0dRJXRydWVGJy8lLG1hdGh2YXJpYW50R1EnaXRhbGljRictSSNtb0dGJDYtUSomY29sb25lcTtGJy9GM1Enbm9ybWFsRicvJSZmZW5jZUdRJmZhbHNlRicvJSpzZXBhcmF0b3JHRj0vJSlzdHJldGNoeUdGPS8lKnN5bW1ldHJpY0dGPS8lKGxhcmdlb3BHRj0vJS5tb3ZhYmxlbGltaXRzR0Y9LyUnYWNjZW50R0Y9LyUnbHNwYWNlR1EsMC4yNzc3Nzc4ZW1GJy8lJ3JzcGFjZUdGTC1JKG1mZW5jZWRHRiQ2JC1GIzYlLUYsNiVRImlGJ0YvRjItRjY2LVEiLEYnRjlGOy9GP0YxRkBGQkZERkZGSC9GS1EmMC4wZW1GJy9GTlEsMC4zMzMzMzMzZW1GJy1GLDYlUSJqRidGL0YyRjktRjY2LVEoJnNyYXJyO0YnRjlGO0Y+RkBGQkZERkZGSEZlbi9GTkZmbi1GLDYlUSJ1RidGL0YyLUZQNiZGUkY5LyUlb3BlbkdRIltGJy8lJmNsb3NlR1EiXUYnLUY2Ni1RIjpGJ0Y5RjtGPkZARkJGREZGRkhGSkZN</Equation></Text-field>
</Input>
</Group>
<Group view="code" labelreference="L45266" drawlabel="true">
<Input>
<Text-field prompt="&gt; " style="Maple Input" layout="Normal"><Equation executable="true" style="2D Input" input-equation="" display="LUklbXJvd0c2Iy9JK21vZHVsZW5hbWVHNiJJLFR5cGVzZXR0aW5nR0koX3N5c2xpYkdGJzYpLUkjbWlHRiQ2JVEiVUYnLyUnaXRhbGljR1EldHJ1ZUYnLyUsbWF0aHZhcmlhbnRHUSdpdGFsaWNGJy1JI21vR0YkNi1RKiZjb2xvbmVxO0YnL0YzUSdub3JtYWxGJy8lJmZlbmNlR1EmZmFsc2VGJy8lKnNlcGFyYXRvckdGPS8lKXN0cmV0Y2h5R0Y9LyUqc3ltbWV0cmljR0Y9LyUobGFyZ2VvcEdGPS8lLm1vdmFibGVsaW1pdHNHRj0vJSdhY2NlbnRHRj0vJSdsc3BhY2VHUSwwLjI3Nzc3NzhlbUYnLyUncnNwYWNlR0ZMLUYsNiVRJ01hdHJpeEYnRi9GMi1JKG1mZW5jZWRHRiQ2JC1GIzYtLUYsNiVRI3V1RidGL0YyLUY2Ni1RIixGJ0Y5RjsvRj9GMUZARkJGREZGRkgvRktRJjAuMGVtRicvRk5RLDAuMzMzMzMzM2VtRictRiw2JVEjbW1GJy9GMEY9RjktRjY2LVEiK0YnRjlGO0Y+RkBGQkZERkZGSC9GS1EsMC4yMjIyMjIyZW1GJy9GTkZkby1JI21uR0YkNiRRIjFGJ0Y5RlotRiw2JVEjbm5GJ0Zfb0Y5RmBvRmZvLyUrZXhlY3V0YWJsZUdGPUY5RjktRjY2LVEiOkYnRjlGO0Y+RkBGQkZERkZGSEZKRk1GXXBGOQ==">LUklbXJvd0c2Iy9JK21vZHVsZW5hbWVHNiJJLFR5cGVzZXR0aW5nR0koX3N5c2xpYkdGJzYnLUkjbWlHRiQ2JVEiVUYnLyUnaXRhbGljR1EldHJ1ZUYnLyUsbWF0aHZhcmlhbnRHUSdpdGFsaWNGJy1JI21vR0YkNi1RKiZjb2xvbmVxO0YnL0YzUSdub3JtYWxGJy8lJmZlbmNlR1EmZmFsc2VGJy8lKnNlcGFyYXRvckdGPS8lKXN0cmV0Y2h5R0Y9LyUqc3ltbWV0cmljR0Y9LyUobGFyZ2VvcEdGPS8lLm1vdmFibGVsaW1pdHNHRj0vJSdhY2NlbnRHRj0vJSdsc3BhY2VHUSwwLjI3Nzc3NzhlbUYnLyUncnNwYWNlR0ZMLUYsNiVRJ01hdHJpeEYnRi9GMi1JKG1mZW5jZWRHRiQ2JC1GIzYrLUYsNiVRI3V1RidGL0YyLUY2Ni1RIixGJ0Y5RjsvRj9GMUZARkJGREZGRkgvRktRJjAuMGVtRicvRk5RLDAuMzMzMzMzM2VtRictRiw2JVEjbW1GJy9GMEY9RjktRjY2LVEiK0YnRjlGO0Y+RkBGQkZERkZGSC9GS1EsMC4yMjIyMjIyZW1GJy9GTkZkby1JI21uR0YkNiRRIjFGJ0Y5RlotRiw2JVEjbm5GJ0Zfb0Y5RmBvRmZvRjktRjY2LVEiOkYnRjlGO0Y+RkBGQkZERkZGSEZKRk0=</Equation></Text-field>
</Input>
</Group></Presentation-Block><Presentation-Block>
<Group view="code" labelreference="L45263" drawlabel="true">
<Input>
<Text-field prompt="&gt; " style="Maple Input" layout="Normal"><Equation executable="true" style="2D Input" input-equation="" display="LUklbXJvd0c2Iy9JK21vZHVsZW5hbWVHNiJJLFR5cGVzZXR0aW5nR0koX3N5c2xpYkdGJzYmLUkjbW9HRiQ2LVEiI0YnLyUsbWF0aHZhcmlhbnRHUSdub3JtYWxGJy8lJmZlbmNlR1EmZmFsc2VGJy8lKnNlcGFyYXRvckdGNC8lKXN0cmV0Y2h5R0Y0LyUqc3ltbWV0cmljR0Y0LyUobGFyZ2VvcEdGNC8lLm1vdmFibGVsaW1pdHNHRjQvJSdhY2NlbnRHRjQvJSdsc3BhY2VHUSYwLjBlbUYnLyUncnNwYWNlR0ZDLUkjbWlHRiQ2JVFicCMjIyMjIyMjIyMjIyMjIyMjIyMjIyMjIyMjIyMjIyMjIyMjIyMjIyMjIyMjIyMjIyMjIyMjIyMjIyMjIyMjIyMjIyMjIyMjIyMjIyMjIyMjIyMjIyMjI0YnLyUnaXRhbGljR1EldHJ1ZUYnL0YwUSdpdGFsaWNGJy8lK2V4ZWN1dGFibGVHRjRGLw==">LUklbXJvd0c2Iy9JK21vZHVsZW5hbWVHNiJJLFR5cGVzZXR0aW5nR0koX3N5c2xpYkdGJzYkLUkjbW9HRiQ2LVEiI0YnLyUsbWF0aHZhcmlhbnRHUSdub3JtYWxGJy8lJmZlbmNlR1EmZmFsc2VGJy8lKnNlcGFyYXRvckdGNC8lKXN0cmV0Y2h5R0Y0LyUqc3ltbWV0cmljR0Y0LyUobGFyZ2VvcEdGNC8lLm1vdmFibGVsaW1pdHNHRjQvJSdhY2NlbnRHRjQvJSdsc3BhY2VHUSYwLjBlbUYnLyUncnNwYWNlR0ZDLUkjbWlHRiQ2JVFicCMjIyMjIyMjIyMjIyMjIyMjIyMjIyMjIyMjIyMjIyMjIyMjIyMjIyMjIyMjIyMjIyMjIyMjIyMjIyMjIyMjIyMjIyMjIyMjIyMjIyMjIyMjIyMjIyMjI0YnLyUnaXRhbGljR1EldHJ1ZUYnL0YwUSdpdGFsaWNGJw==</Equation></Text-field>
</Input>
</Group></Presentation-Block><Presentation-Block>
<Group view="code" labelreference="L45268" drawlabel="true">
<Input>
<Text-field prompt="&gt; " style="Maple Input" layout="Normal"><Equation executable="true" style="2D Input" input-equation="" display="LUklbXJvd0c2Iy9JK21vZHVsZW5hbWVHNiJJLFR5cGVzZXR0aW5nR0koX3N5c2xpYkdGJzYrLUkjbWlHRiQ2JVEjdnZGJy8lJ2l0YWxpY0dRJXRydWVGJy8lLG1hdGh2YXJpYW50R1EnaXRhbGljRictSSNtb0dGJDYtUSomY29sb25lcTtGJy9GM1Enbm9ybWFsRicvJSZmZW5jZUdRJmZhbHNlRicvJSpzZXBhcmF0b3JHRj0vJSlzdHJldGNoeUdGPS8lKnN5bW1ldHJpY0dGPS8lKGxhcmdlb3BHRj0vJS5tb3ZhYmxlbGltaXRzR0Y9LyUnYWNjZW50R0Y9LyUnbHNwYWNlR1EsMC4yNzc3Nzc4ZW1GJy8lJ3JzcGFjZUdGTC1JKG1mZW5jZWRHRiQ2JC1GIzYnLUYsNiVRImlGJ0YvRjItRjY2LVEiLEYnRjlGOy9GP0YxRkBGQkZERkZGSC9GS1EmMC4wZW1GJy9GTlEsMC4zMzMzMzMzZW1GJy1GLDYlUSJqRidGL0YyLyUrZXhlY3V0YWJsZUdGPUY5RjktRjY2LVEoJnNyYXJyO0YnRjlGO0Y+RkBGQkZERkZGSEZlbi9GTkZmbi1GLDYlUSJ2RidGL0YyLUZQNiZGUkY5LyUlb3BlbkdRIltGJy8lJmNsb3NlR1EiXUYnLUY2Ni1RIjpGJ0Y5RjtGPkZARkJGREZGRkhGSkZNRlxvRjk=">LUklbXJvd0c2Iy9JK21vZHVsZW5hbWVHNiJJLFR5cGVzZXR0aW5nR0koX3N5c2xpYkdGJzYpLUkjbWlHRiQ2JVEjdnZGJy8lJ2l0YWxpY0dRJXRydWVGJy8lLG1hdGh2YXJpYW50R1EnaXRhbGljRictSSNtb0dGJDYtUSomY29sb25lcTtGJy9GM1Enbm9ybWFsRicvJSZmZW5jZUdRJmZhbHNlRicvJSpzZXBhcmF0b3JHRj0vJSlzdHJldGNoeUdGPS8lKnN5bW1ldHJpY0dGPS8lKGxhcmdlb3BHRj0vJS5tb3ZhYmxlbGltaXRzR0Y9LyUnYWNjZW50R0Y9LyUnbHNwYWNlR1EsMC4yNzc3Nzc4ZW1GJy8lJ3JzcGFjZUdGTC1JKG1mZW5jZWRHRiQ2JC1GIzYlLUYsNiVRImlGJ0YvRjItRjY2LVEiLEYnRjlGOy9GP0YxRkBGQkZERkZGSC9GS1EmMC4wZW1GJy9GTlEsMC4zMzMzMzMzZW1GJy1GLDYlUSJqRidGL0YyRjktRjY2LVEoJnNyYXJyO0YnRjlGO0Y+RkBGQkZERkZGSEZlbi9GTkZmbi1GLDYlUSJ2RidGL0YyLUZQNiZGUkY5LyUlb3BlbkdRIltGJy8lJmNsb3NlR1EiXUYnLUY2Ni1RIjpGJ0Y5RjtGPkZARkJGREZGRkhGSkZN</Equation></Text-field>
</Input>
</Group>
<Group view="code" labelreference="L45265" drawlabel="true">
<Input>
<Text-field prompt="&gt; " style="Maple Input" layout="Normal"><Equation executable="true" style="2D Input" input-equation="" display="LUklbXJvd0c2Iy9JK21vZHVsZW5hbWVHNiJJLFR5cGVzZXR0aW5nR0koX3N5c2xpYkdGJzYpLUkjbWlHRiQ2JVEiVkYnLyUnaXRhbGljR1EldHJ1ZUYnLyUsbWF0aHZhcmlhbnRHUSdpdGFsaWNGJy1JI21vR0YkNi1RKiZjb2xvbmVxO0YnL0YzUSdub3JtYWxGJy8lJmZlbmNlR1EmZmFsc2VGJy8lKnNlcGFyYXRvckdGPS8lKXN0cmV0Y2h5R0Y9LyUqc3ltbWV0cmljR0Y9LyUobGFyZ2VvcEdGPS8lLm1vdmFibGVsaW1pdHNHRj0vJSdhY2NlbnRHRj0vJSdsc3BhY2VHUSwwLjI3Nzc3NzhlbUYnLyUncnNwYWNlR0ZMLUYsNiVRJ01hdHJpeEYnRi9GMi1JKG1mZW5jZWRHRiQ2JC1GIzYtLUYsNiVRI3Z2RidGL0YyLUY2Ni1RIixGJ0Y5RjsvRj9GMUZARkJGREZGRkgvRktRJjAuMGVtRicvRk5RLDAuMzMzMzMzM2VtRictRiw2JVEjbW1GJ0YvRjItRjY2LVEiK0YnRjlGO0Y+RkBGQkZERkZGSC9GS1EsMC4yMjIyMjIyZW1GJy9GTkZjby1JI21uR0YkNiRRIjFGJ0Y5RlotRiw2JVEjbm5GJy9GMEY9RjlGX29GZW8vJStleGVjdXRhYmxlR0Y9RjlGOS1GNjYtUSI6RidGOUY7Rj5GQEZCRkRGRkZIRkpGTUZdcEY5">LUklbXJvd0c2Iy9JK21vZHVsZW5hbWVHNiJJLFR5cGVzZXR0aW5nR0koX3N5c2xpYkdGJzYnLUkjbWlHRiQ2JVEiVkYnLyUnaXRhbGljR1EldHJ1ZUYnLyUsbWF0aHZhcmlhbnRHUSdpdGFsaWNGJy1JI21vR0YkNi1RKiZjb2xvbmVxO0YnL0YzUSdub3JtYWxGJy8lJmZlbmNlR1EmZmFsc2VGJy8lKnNlcGFyYXRvckdGPS8lKXN0cmV0Y2h5R0Y9LyUqc3ltbWV0cmljR0Y9LyUobGFyZ2VvcEdGPS8lLm1vdmFibGVsaW1pdHNHRj0vJSdhY2NlbnRHRj0vJSdsc3BhY2VHUSwwLjI3Nzc3NzhlbUYnLyUncnNwYWNlR0ZMLUYsNiVRJ01hdHJpeEYnRi9GMi1JKG1mZW5jZWRHRiQ2JC1GIzYrLUYsNiVRI3Z2RidGL0YyLUY2Ni1RIixGJ0Y5RjsvRj9GMUZARkJGREZGRkgvRktRJjAuMGVtRicvRk5RLDAuMzMzMzMzM2VtRictRiw2JVEjbW1GJ0YvRjItRjY2LVEiK0YnRjlGO0Y+RkBGQkZERkZGSC9GS1EsMC4yMjIyMjIyZW1GJy9GTkZjby1JI21uR0YkNiRRIjFGJ0Y5RlotRiw2JVEjbm5GJy9GMEY9RjlGX29GZW9GOS1GNjYtUSI6RidGOUY7Rj5GQEZCRkRGRkZIRkpGTQ==</Equation></Text-field>
</Input>
</Group></Presentation-Block><Presentation-Block>
<Group view="code" labelreference="L45269" drawlabel="true">
<Input>
<Text-field prompt="&gt; " style="Maple Input" layout="Normal"><Equation executable="true" style="2D Input" input-equation="" display="LUklbXJvd0c2Iy9JK21vZHVsZW5hbWVHNiJJLFR5cGVzZXR0aW5nR0koX3N5c2xpYkdGJzYmLUkjbW9HRiQ2LVEiI0YnLyUsbWF0aHZhcmlhbnRHUSdub3JtYWxGJy8lJmZlbmNlR1EmZmFsc2VGJy8lKnNlcGFyYXRvckdGNC8lKXN0cmV0Y2h5R0Y0LyUqc3ltbWV0cmljR0Y0LyUobGFyZ2VvcEdGNC8lLm1vdmFibGVsaW1pdHNHRjQvJSdhY2NlbnRHRjQvJSdsc3BhY2VHUSYwLjBlbUYnLyUncnNwYWNlR0ZDLUkjbWlHRiQ2JVFhcCMjIyMjIyMjIyMjIyMjIyMjIyMjIyMjIyMjIyMjIyMjIyMjIyMjIyMjIyMjIyMjIyMjIyMjIyMjIyMjIyMjIyMjIyMjIyMjIyMjIyMjIyMjIyMjIyMjRicvJSdpdGFsaWNHUSV0cnVlRicvRjBRJ2l0YWxpY0YnLyUrZXhlY3V0YWJsZUdGNEYv">LUklbXJvd0c2Iy9JK21vZHVsZW5hbWVHNiJJLFR5cGVzZXR0aW5nR0koX3N5c2xpYkdGJzYkLUkjbW9HRiQ2LVEiI0YnLyUsbWF0aHZhcmlhbnRHUSdub3JtYWxGJy8lJmZlbmNlR1EmZmFsc2VGJy8lKnNlcGFyYXRvckdGNC8lKXN0cmV0Y2h5R0Y0LyUqc3ltbWV0cmljR0Y0LyUobGFyZ2VvcEdGNC8lLm1vdmFibGVsaW1pdHNHRjQvJSdhY2NlbnRHRjQvJSdsc3BhY2VHUSYwLjBlbUYnLyUncnNwYWNlR0ZDLUkjbWlHRiQ2JVFhcCMjIyMjIyMjIyMjIyMjIyMjIyMjIyMjIyMjIyMjIyMjIyMjIyMjIyMjIyMjIyMjIyMjIyMjIyMjIyMjIyMjIyMjIyMjIyMjIyMjIyMjIyMjIyMjIyMjRicvJSdpdGFsaWNHUSV0cnVlRicvRjBRJ2l0YWxpY0Yn</Equation></Text-field>
</Input>
</Group></Presentation-Block><Presentation-Block>
<Group view="code" labelreference="L45270" drawlabel="true">
<Input>
<Text-field prompt="&gt; " style="Maple Input" layout="Normal"><Equation executable="true" style="2D Input" input-equation="" display="LUklbXJvd0c2Iy9JK21vZHVsZW5hbWVHNiJJLFR5cGVzZXR0aW5nR0koX3N5c2xpYkdGJzYrLUkjbWlHRiQ2JVEjVVVGJy8lJ2l0YWxpY0dRJXRydWVGJy8lLG1hdGh2YXJpYW50R1EnaXRhbGljRictSSNtb0dGJDYtUSomY29sb25lcTtGJy9GM1Enbm9ybWFsRicvJSZmZW5jZUdRJmZhbHNlRicvJSpzZXBhcmF0b3JHRj0vJSlzdHJldGNoeUdGPS8lKnN5bW1ldHJpY0dGPS8lKGxhcmdlb3BHRj0vJS5tb3ZhYmxlbGltaXRzR0Y9LyUnYWNjZW50R0Y9LyUnbHNwYWNlR1EsMC4yNzc3Nzc4ZW1GJy8lJ3JzcGFjZUdGTC1JKG1mZW5jZWRHRiQ2JC1GIzYnLUYsNiVRInhGJ0YvRjItRjY2LVEiLEYnRjlGOy9GP0YxRkBGQkZERkZGSC9GS1EmMC4wZW1GJy9GTlEsMC4zMzMzMzMzZW1GJy1GLDYlUSJ0RidGL0YyLyUrZXhlY3V0YWJsZUdGPUY5RjktRjY2LVEoJnNyYXJyO0YnRjlGO0Y+RkBGQkZERkZGSEZlbi9GTkZmbi1GLDYlUSlzaW1wbGlmeUYnRi9GMi1GUDYkLUYjNiYtRiw2JVEnZXhwYW5kRidGL0YyLUZQNiQtRiM2Ji1GLDYlUSlNdWx0aXBseUYnRi9GMi1GUDYkLUYjNiktRiw2JVEqVHJhbnNwb3NlRidGL0YyLUZQNiQtRiM2JS1GLDYlUSgmIzk2ODttRidGL0YyLUZQNiQtRiM2JEZURjlGOUY5RjlGV0ZgcC1GUDYkLUYjNictRiw2JVEiVUYnRi9GMkZXLUYsNiVRKCYjOTY4O25GJ0YvRjItRlA2JC1GIzYkRmluRjlGOUY5RjlGXG9GOUY5RlxvRjlGOUZcb0Y5RjktRjY2LVEiOkYnRjlGO0Y+RkBGQkZERkZGSEZKRk1GXG9GOQ==">LUklbXJvd0c2Iy9JK21vZHVsZW5hbWVHNiJJLFR5cGVzZXR0aW5nR0koX3N5c2xpYkdGJzYpLUkjbWlHRiQ2JVEjVVVGJy8lJ2l0YWxpY0dRJXRydWVGJy8lLG1hdGh2YXJpYW50R1EnaXRhbGljRictSSNtb0dGJDYtUSomY29sb25lcTtGJy9GM1Enbm9ybWFsRicvJSZmZW5jZUdRJmZhbHNlRicvJSpzZXBhcmF0b3JHRj0vJSlzdHJldGNoeUdGPS8lKnN5bW1ldHJpY0dGPS8lKGxhcmdlb3BHRj0vJS5tb3ZhYmxlbGltaXRzR0Y9LyUnYWNjZW50R0Y9LyUnbHNwYWNlR1EsMC4yNzc3Nzc4ZW1GJy8lJ3JzcGFjZUdGTC1JKG1mZW5jZWRHRiQ2JC1GIzYlLUYsNiVRInhGJ0YvRjItRjY2LVEiLEYnRjlGOy9GP0YxRkBGQkZERkZGSC9GS1EmMC4wZW1GJy9GTlEsMC4zMzMzMzMzZW1GJy1GLDYlUSJ0RidGL0YyRjktRjY2LVEoJnNyYXJyO0YnRjlGO0Y+RkBGQkZERkZGSEZlbi9GTkZmbi1GLDYlUSlzaW1wbGlmeUYnRi9GMi1GUDYkLUYjNiQtRiw2JVEnZXhwYW5kRidGL0YyLUZQNiQtRiM2JC1GLDYlUSlNdWx0aXBseUYnRi9GMi1GUDYkLUYjNictRiw2JVEqVHJhbnNwb3NlRidGL0YyLUZQNiQtRiM2JC1GLDYlUScmcHNpO21GJ0YvRjItRlA2JC1GIzYjRlRGOUY5RldGXnAtRlA2JC1GIzYmLUYsNiVRIlVGJ0YvRjJGVy1GLDYlUScmcHNpO25GJ0YvRjItRlA2JC1GIzYjRmluRjlGOUY5RjlGOS1GNjYtUSI6RidGOUY7Rj5GQEZCRkRGRkZIRkpGTQ==</Equation></Text-field>
</Input>
</Group></Presentation-Block><Presentation-Block>
<Group view="code" labelreference="L45256" drawlabel="true">
<Input>
<Text-field prompt="&gt; " style="Maple Input" layout="Normal"><Equation executable="true" style="2D Input" input-equation="" display="LUklbXJvd0c2Iy9JK21vZHVsZW5hbWVHNiJJLFR5cGVzZXR0aW5nR0koX3N5c2xpYkdGJzYrLUkjbWlHRiQ2JVEkVVhYRicvJSdpdGFsaWNHUSV0cnVlRicvJSxtYXRodmFyaWFudEdRJ2l0YWxpY0YnLUkjbW9HRiQ2LVEqJmNvbG9uZXE7RicvRjNRJ25vcm1hbEYnLyUmZmVuY2VHUSZmYWxzZUYnLyUqc2VwYXJhdG9yR0Y9LyUpc3RyZXRjaHlHRj0vJSpzeW1tZXRyaWNHRj0vJShsYXJnZW9wR0Y9LyUubW92YWJsZWxpbWl0c0dGPS8lJ2FjY2VudEdGPS8lJ2xzcGFjZUdRLDAuMjc3Nzc3OGVtRicvJSdyc3BhY2VHRkwtSShtZmVuY2VkR0YkNiQtRiM2Jy1GLDYlUSJ4RidGL0YyLUY2Ni1RIixGJ0Y5RjsvRj9GMUZARkJGREZGRkgvRktRJjAuMGVtRicvRk5RLDAuMzMzMzMzM2VtRictRiw2JVEidEYnRi9GMi8lK2V4ZWN1dGFibGVHRj1GOUY5LUY2Ni1RKCZzcmFycjtGJ0Y5RjtGPkZARkJGREZGRkhGZW4vRk5GZm4tRiw2JVEnZXhwYW5kRidGL0YyLUZQNiQtRiM2Ji1GLDYlUSlzaW1wbGlmeUYnRi9GMi1GUDYkLUYjNiYtRiw2JVEpTXVsdGlwbHlGJ0YvRjItRlA2JC1GIzYpRmBwLUZQNiQtRiM2KS1GLDYlUSpUcmFuc3Bvc2VGJ0YvRjItRlA2JC1GIzYlLUYsNiVRKCYjOTY4O21GJ0YvRjItRlA2JC1GIzYkRlRGOUY5RjlGOUZXRmBwLUZQNiQtRiM2KEZbcS1GUDYkLUYjNiUtRiw2JVEkRDJtRidGL0YyRlxvRjlGOUZXLUYsNiVRIlVGJ0YvRjJGXG9GOUY5RlxvRjlGOUZXLUYsNiVRKCYjOTY4O25GJ0YvRjItRlA2JC1GIzYkRmluRjlGOUZcb0Y5RjlGXG9GOUY5RlxvRjlGOS1GNjYtUSI6RidGOUY7Rj5GQEZCRkRGRkZIRkpGTUZcb0Y5">LUklbXJvd0c2Iy9JK21vZHVsZW5hbWVHNiJJLFR5cGVzZXR0aW5nR0koX3N5c2xpYkdGJzYpLUkjbWlHRiQ2JVEkVVhYRicvJSdpdGFsaWNHUSV0cnVlRicvJSxtYXRodmFyaWFudEdRJ2l0YWxpY0YnLUkjbW9HRiQ2LVEqJmNvbG9uZXE7RicvRjNRJ25vcm1hbEYnLyUmZmVuY2VHUSZmYWxzZUYnLyUqc2VwYXJhdG9yR0Y9LyUpc3RyZXRjaHlHRj0vJSpzeW1tZXRyaWNHRj0vJShsYXJnZW9wR0Y9LyUubW92YWJsZWxpbWl0c0dGPS8lJ2FjY2VudEdGPS8lJ2xzcGFjZUdRLDAuMjc3Nzc3OGVtRicvJSdyc3BhY2VHRkwtSShtZmVuY2VkR0YkNiQtRiM2JS1GLDYlUSJ4RidGL0YyLUY2Ni1RIixGJ0Y5RjsvRj9GMUZARkJGREZGRkgvRktRJjAuMGVtRicvRk5RLDAuMzMzMzMzM2VtRictRiw2JVEidEYnRi9GMkY5LUY2Ni1RKCZzcmFycjtGJ0Y5RjtGPkZARkJGREZGRkhGZW4vRk5GZm4tRiw2JVEnZXhwYW5kRidGL0YyLUZQNiQtRiM2JC1GLDYlUSlzaW1wbGlmeUYnRi9GMi1GUDYkLUYjNiQtRiw2JVEpTXVsdGlwbHlGJ0YvRjItRlA2JC1GIzYnRl5wLUZQNiQtRiM2Jy1GLDYlUSpUcmFuc3Bvc2VGJ0YvRjItRlA2JC1GIzYkLUYsNiVRJyZwc2k7bUYnRi9GMi1GUDYkLUYjNiNGVEY5RjlGV0ZecC1GUDYkLUYjNiZGaXAtRlA2JC1GIzYjLUYsNiVRJEQybUYnRi9GMkY5RlctRiw2JVEiVUYnRi9GMkY5RjlGVy1GLDYlUScmcHNpO25GJ0YvRjItRlA2JC1GIzYjRmluRjlGOUY5RjktRjY2LVEiOkYnRjlGO0Y+RkBGQkZERkZGSEZKRk0=</Equation></Text-field>
</Input>
</Group>
<Group view="code" labelreference="L45257" drawlabel="true">
<Input>
<Text-field prompt="&gt; " style="Maple Input" layout="Normal"><Equation executable="true" style="2D Input" input-equation="" display="LUklbXJvd0c2Iy9JK21vZHVsZW5hbWVHNiJJLFR5cGVzZXR0aW5nR0koX3N5c2xpYkdGJzYrLUkjbWlHRiQ2JVEoVSYjOTQ1O0YnLyUnaXRhbGljR1EldHJ1ZUYnLyUsbWF0aHZhcmlhbnRHUSdpdGFsaWNGJy1JI21vR0YkNi1RKiZjb2xvbmVxO0YnL0YzUSdub3JtYWxGJy8lJmZlbmNlR1EmZmFsc2VGJy8lKnNlcGFyYXRvckdGPS8lKXN0cmV0Y2h5R0Y9LyUqc3ltbWV0cmljR0Y9LyUobGFyZ2VvcEdGPS8lLm1vdmFibGVsaW1pdHNHRj0vJSdhY2NlbnRHRj0vJSdsc3BhY2VHUSwwLjI3Nzc3NzhlbUYnLyUncnNwYWNlR0ZMLUkobWZlbmNlZEdGJDYkLUYjNictRiw2JVEieEYnRi9GMi1GNjYtUSIsRidGOUY7L0Y/RjFGQEZCRkRGRkZIL0ZLUSYwLjBlbUYnL0ZOUSwwLjMzMzMzMzNlbUYnLUYsNiVRInRGJ0YvRjIvJStleGVjdXRhYmxlR0Y9RjlGOS1GNjYtUSgmc3JhcnI7RidGOUY7Rj5GQEZCRkRGRkZIRmVuL0ZORmZuLUYsNiVRKU11bHRpcGx5RidGL0YyLUZQNiQtRiM2KC1GLDYlUSpUcmFuc3Bvc2VGJ0YvRjItRlA2JC1GIzYmLUYsNiNRIUYnLUYjNiUtRiw2JVEoJiM5Njg7bUYnRi9GMi1GUDYkLUYjNiRGVEY5RjlGOUZgcEY5RjlGV0Ziby1GUDYkLUYjNictRiw2JVEiVUYnRi9GMkZXRmJvLUZQNiQtRiM2Jy1GLDYlUShEJiM5NDU7RidGL0YyRlctRiw2JVEoJiM5Njg7bkYnRi9GMi1GUDYkLUYjNiRGaW5GOUY5RjlGOUY5RjlGOUY5LUY2Ni1RIjpGJ0Y5RjtGPkZARkJGREZGRkhGSkZNRlxvRjk=">LUklbXJvd0c2Iy9JK21vZHVsZW5hbWVHNiJJLFR5cGVzZXR0aW5nR0koX3N5c2xpYkdGJzYpLUkjbWlHRiQ2JVEpVSZhbHBoYTtGJy8lJ2l0YWxpY0dRJXRydWVGJy8lLG1hdGh2YXJpYW50R1EnaXRhbGljRictSSNtb0dGJDYtUSomY29sb25lcTtGJy9GM1Enbm9ybWFsRicvJSZmZW5jZUdRJmZhbHNlRicvJSpzZXBhcmF0b3JHRj0vJSlzdHJldGNoeUdGPS8lKnN5bW1ldHJpY0dGPS8lKGxhcmdlb3BHRj0vJS5tb3ZhYmxlbGltaXRzR0Y9LyUnYWNjZW50R0Y9LyUnbHNwYWNlR1EsMC4yNzc3Nzc4ZW1GJy8lJ3JzcGFjZUdGTC1JKG1mZW5jZWRHRiQ2JC1GIzYlLUYsNiVRInhGJ0YvRjItRjY2LVEiLEYnRjlGOy9GP0YxRkBGQkZERkZGSC9GS1EmMC4wZW1GJy9GTlEsMC4zMzMzMzMzZW1GJy1GLDYlUSJ0RidGL0YyRjktRjY2LVEoJnNyYXJyO0YnRjlGO0Y+RkBGQkZERkZGSEZlbi9GTkZmbi1GLDYlUSlNdWx0aXBseUYnRi9GMi1GUDYkLUYjNictRiw2JVEqVHJhbnNwb3NlRidGL0YyLUZQNiQtRiM2JS1GLDYjUSFGJy1GIzYkLUYsNiVRJyZwc2k7bUYnRi9GMi1GUDYkLUYjNiNGVEY5Rl5wRjlGV0Zgby1GUDYkLUYjNiYtRiw2JVEiVUYnRi9GMkZXRmBvLUZQNiQtRiM2Ji1GLDYlUSlEJmFscGhhO0YnRi9GMkZXLUYsNiVRJyZwc2k7bkYnRi9GMi1GUDYkLUYjNiNGaW5GOUY5RjlGOS1GNjYtUSI6RidGOUY7Rj5GQEZCRkRGRkZIRkpGTQ==</Equation></Text-field>
</Input>
</Group></Presentation-Block><Presentation-Block>
<Group view="code" labelreference="L45271" drawlabel="true">
<Input>
<Text-field prompt="&gt; " style="Maple Input" layout="Normal"><Equation executable="true" style="2D Input" input-equation="" display="LUklbXJvd0c2Iy9JK21vZHVsZW5hbWVHNiJJLFR5cGVzZXR0aW5nR0koX3N5c2xpYkdGJzYmLUkjbW9HRiQ2LVEiI0YnLyUsbWF0aHZhcmlhbnRHUSdub3JtYWxGJy8lJmZlbmNlR1EmZmFsc2VGJy8lKnNlcGFyYXRvckdGNC8lKXN0cmV0Y2h5R0Y0LyUqc3ltbWV0cmljR0Y0LyUobGFyZ2VvcEdGNC8lLm1vdmFibGVsaW1pdHNHRjQvJSdhY2NlbnRHRjQvJSdsc3BhY2VHUSYwLjBlbUYnLyUncnNwYWNlR0ZDLUkjbWlHRiQ2JVFgcCMjIyMjIyMjIyMjIyMjIyMjIyMjIyMjIyMjIyMjIyMjIyMjIyMjIyMjIyMjIyMjIyMjIyMjIyMjIyMjIyMjIyMjIyMjIyMjIyMjIyMjIyMjIyMjIyNGJy8lJ2l0YWxpY0dRJXRydWVGJy9GMFEnaXRhbGljRicvJStleGVjdXRhYmxlR0Y0Ri8=">LUklbXJvd0c2Iy9JK21vZHVsZW5hbWVHNiJJLFR5cGVzZXR0aW5nR0koX3N5c2xpYkdGJzYkLUkjbW9HRiQ2LVEiI0YnLyUsbWF0aHZhcmlhbnRHUSdub3JtYWxGJy8lJmZlbmNlR1EmZmFsc2VGJy8lKnNlcGFyYXRvckdGNC8lKXN0cmV0Y2h5R0Y0LyUqc3ltbWV0cmljR0Y0LyUobGFyZ2VvcEdGNC8lLm1vdmFibGVsaW1pdHNHRjQvJSdhY2NlbnRHRjQvJSdsc3BhY2VHUSYwLjBlbUYnLyUncnNwYWNlR0ZDLUkjbWlHRiQ2JVFgcCMjIyMjIyMjIyMjIyMjIyMjIyMjIyMjIyMjIyMjIyMjIyMjIyMjIyMjIyMjIyMjIyMjIyMjIyMjIyMjIyMjIyMjIyMjIyMjIyMjIyMjIyMjIyMjIyNGJy8lJ2l0YWxpY0dRJXRydWVGJy9GMFEnaXRhbGljRic=</Equation></Text-field>
</Input>
</Group>
<Group view="code" labelreference="L45272" drawlabel="true">
<Input>
<Text-field prompt="&gt; " style="Maple Input" layout="Normal"><Equation executable="true" style="2D Input" input-equation="" display="LUklbXJvd0c2Iy9JK21vZHVsZW5hbWVHNiJJLFR5cGVzZXR0aW5nR0koX3N5c2xpYkdGJzYrLUkjbWlHRiQ2JVEjVlZGJy8lJ2l0YWxpY0dRJXRydWVGJy8lLG1hdGh2YXJpYW50R1EnaXRhbGljRictSSNtb0dGJDYtUSomY29sb25lcTtGJy9GM1Enbm9ybWFsRicvJSZmZW5jZUdRJmZhbHNlRicvJSpzZXBhcmF0b3JHRj0vJSlzdHJldGNoeUdGPS8lKnN5bW1ldHJpY0dGPS8lKGxhcmdlb3BHRj0vJS5tb3ZhYmxlbGltaXRzR0Y9LyUnYWNjZW50R0Y9LyUnbHNwYWNlR1EsMC4yNzc3Nzc4ZW1GJy8lJ3JzcGFjZUdGTC1JKG1mZW5jZWRHRiQ2JC1GIzYnLUYsNiVRInhGJ0YvRjItRjY2LVEiLEYnRjlGOy9GP0YxRkBGQkZERkZGSC9GS1EmMC4wZW1GJy9GTlEsMC4zMzMzMzMzZW1GJy1GLDYlUSJ0RidGL0YyLyUrZXhlY3V0YWJsZUdGPUY5RjktRjY2LVEoJnNyYXJyO0YnRjlGO0Y+RkBGQkZERkZGSEZlbi9GTkZmbi1GLDYlUSlzaW1wbGlmeUYnRi9GMi1GUDYkLUYjNiYtRiw2JVEnZXhwYW5kRidGL0YyLUZQNiQtRiM2Ji1GLDYlUSlNdWx0aXBseUYnRi9GMi1GUDYkLUYjNiktRiw2JVEqVHJhbnNwb3NlRidGL0YyLUZQNiQtRiM2JS1GLDYlUSgmIzk2ODttRidGL0YyLUZQNiQtRiM2JEZURjlGOUY5RjlGV0ZgcC1GUDYkLUYjNictRiw2JVEiVkYnRi9GMkZXLUYsNiVRKCYjOTY4O25GJ0YvRjItRlA2JC1GIzYkRmluRjlGOUY5RjlGXG9GOUY5RlxvRjlGOUZcb0Y5RjktRjY2LVEiOkYnRjlGO0Y+RkBGQkZERkZGSEZKRk1GXG9GOQ==">LUklbXJvd0c2Iy9JK21vZHVsZW5hbWVHNiJJLFR5cGVzZXR0aW5nR0koX3N5c2xpYkdGJzYpLUkjbWlHRiQ2JVEjVlZGJy8lJ2l0YWxpY0dRJXRydWVGJy8lLG1hdGh2YXJpYW50R1EnaXRhbGljRictSSNtb0dGJDYtUSomY29sb25lcTtGJy9GM1Enbm9ybWFsRicvJSZmZW5jZUdRJmZhbHNlRicvJSpzZXBhcmF0b3JHRj0vJSlzdHJldGNoeUdGPS8lKnN5bW1ldHJpY0dGPS8lKGxhcmdlb3BHRj0vJS5tb3ZhYmxlbGltaXRzR0Y9LyUnYWNjZW50R0Y9LyUnbHNwYWNlR1EsMC4yNzc3Nzc4ZW1GJy8lJ3JzcGFjZUdGTC1JKG1mZW5jZWRHRiQ2JC1GIzYlLUYsNiVRInhGJ0YvRjItRjY2LVEiLEYnRjlGOy9GP0YxRkBGQkZERkZGSC9GS1EmMC4wZW1GJy9GTlEsMC4zMzMzMzMzZW1GJy1GLDYlUSJ0RidGL0YyRjktRjY2LVEoJnNyYXJyO0YnRjlGO0Y+RkBGQkZERkZGSEZlbi9GTkZmbi1GLDYlUSlzaW1wbGlmeUYnRi9GMi1GUDYkLUYjNiQtRiw2JVEnZXhwYW5kRidGL0YyLUZQNiQtRiM2JC1GLDYlUSlNdWx0aXBseUYnRi9GMi1GUDYkLUYjNictRiw2JVEqVHJhbnNwb3NlRidGL0YyLUZQNiQtRiM2JC1GLDYlUScmcHNpO21GJ0YvRjItRlA2JC1GIzYjRlRGOUY5RldGXnAtRlA2JC1GIzYmLUYsNiVRIlZGJ0YvRjJGVy1GLDYlUScmcHNpO25GJ0YvRjItRlA2JC1GIzYjRmluRjlGOUY5RjlGOS1GNjYtUSI6RidGOUY7Rj5GQEZCRkRGRkZIRkpGTQ==</Equation></Text-field>
</Input>
</Group></Presentation-Block><Presentation-Block>
<Group view="code" labelreference="L45258" drawlabel="true">
<Input>
<Text-field prompt="&gt; " style="Maple Input" layout="Normal"><Equation executable="true" style="2D Input" input-equation="" display="LUklbXJvd0c2Iy9JK21vZHVsZW5hbWVHNiJJLFR5cGVzZXR0aW5nR0koX3N5c2xpYkdGJzYrLUkjbWlHRiQ2JVEkVlhYRicvJSdpdGFsaWNHUSV0cnVlRicvJSxtYXRodmFyaWFudEdRJ2l0YWxpY0YnLUkjbW9HRiQ2LVEqJmNvbG9uZXE7RicvRjNRJ25vcm1hbEYnLyUmZmVuY2VHUSZmYWxzZUYnLyUqc2VwYXJhdG9yR0Y9LyUpc3RyZXRjaHlHRj0vJSpzeW1tZXRyaWNHRj0vJShsYXJnZW9wR0Y9LyUubW92YWJsZWxpbWl0c0dGPS8lJ2FjY2VudEdGPS8lJ2xzcGFjZUdRLDAuMjc3Nzc3OGVtRicvJSdyc3BhY2VHRkwtSShtZmVuY2VkR0YkNiQtRiM2Jy1GLDYlUSJ4RidGL0YyLUY2Ni1RIixGJ0Y5RjsvRj9GMUZARkJGREZGRkgvRktRJjAuMGVtRicvRk5RLDAuMzMzMzMzM2VtRictRiw2JVEidEYnRi9GMi8lK2V4ZWN1dGFibGVHRj1GOUY5LUY2Ni1RKCZzcmFycjtGJ0Y5RjtGPkZARkJGREZGRkhGZW4vRk5GZm4tRiw2JVEnZXhwYW5kRidGL0YyLUZQNiQtRiM2Ji1GLDYlUSlzaW1wbGlmeUYnRi9GMi1GUDYkLUYjNiYtRiw2JVEpTXVsdGlwbHlGJ0YvRjItRlA2JC1GIzYpRmBwLUZQNiQtRiM2KS1GLDYlUSpUcmFuc3Bvc2VGJ0YvRjItRlA2JC1GIzYlLUYsNiVRKCYjOTY4O21GJ0YvRjItRlA2JC1GIzYkRlRGOUY5RjlGOUZXRmBwLUZQNiQtRiM2KEZbcS1GUDYkLUYjNiUtRiw2JVEkRDJtRicvRjBGPUY5RlxvRjlGOUZXLUYsNiVRIlZGJ0YvRjJGXG9GOUY5RlxvRjlGOUZXLUYsNiVRKCYjOTY4O25GJ0YvRjItRlA2JC1GIzYkRmluRjlGOUZcb0Y5RjlGXG9GOUY5RlxvRjlGOS1GNjYtUSI6RidGOUY7Rj5GQEZCRkRGRkZIRkpGTUZcb0Y5">LUklbXJvd0c2Iy9JK21vZHVsZW5hbWVHNiJJLFR5cGVzZXR0aW5nR0koX3N5c2xpYkdGJzYpLUkjbWlHRiQ2JVEkVlhYRicvJSdpdGFsaWNHUSV0cnVlRicvJSxtYXRodmFyaWFudEdRJ2l0YWxpY0YnLUkjbW9HRiQ2LVEqJmNvbG9uZXE7RicvRjNRJ25vcm1hbEYnLyUmZmVuY2VHUSZmYWxzZUYnLyUqc2VwYXJhdG9yR0Y9LyUpc3RyZXRjaHlHRj0vJSpzeW1tZXRyaWNHRj0vJShsYXJnZW9wR0Y9LyUubW92YWJsZWxpbWl0c0dGPS8lJ2FjY2VudEdGPS8lJ2xzcGFjZUdRLDAuMjc3Nzc3OGVtRicvJSdyc3BhY2VHRkwtSShtZmVuY2VkR0YkNiQtRiM2JS1GLDYlUSJ4RidGL0YyLUY2Ni1RIixGJ0Y5RjsvRj9GMUZARkJGREZGRkgvRktRJjAuMGVtRicvRk5RLDAuMzMzMzMzM2VtRictRiw2JVEidEYnRi9GMkY5LUY2Ni1RKCZzcmFycjtGJ0Y5RjtGPkZARkJGREZGRkhGZW4vRk5GZm4tRiw2JVEnZXhwYW5kRidGL0YyLUZQNiQtRiM2JC1GLDYlUSlzaW1wbGlmeUYnRi9GMi1GUDYkLUYjNiQtRiw2JVEpTXVsdGlwbHlGJ0YvRjItRlA2JC1GIzYnRl5wLUZQNiQtRiM2Jy1GLDYlUSpUcmFuc3Bvc2VGJ0YvRjItRlA2JC1GIzYkLUYsNiVRJyZwc2k7bUYnRi9GMi1GUDYkLUYjNiNGVEY5RjlGV0ZecC1GUDYkLUYjNiZGaXAtRlA2JC1GIzYjLUYsNiVRJEQybUYnL0YwRj1GOUY5RlctRiw2JVEiVkYnRi9GMkY5RjlGVy1GLDYlUScmcHNpO25GJ0YvRjItRlA2JC1GIzYjRmluRjlGOUY5RjktRjY2LVEiOkYnRjlGO0Y+RkBGQkZERkZGSEZKRk0=</Equation></Text-field>
</Input>
</Group>
<Group view="code" labelreference="L45259" drawlabel="true">
<Input>
<Text-field prompt="&gt; " style="Maple Input" layout="Normal"><Equation executable="true" style="2D Input" input-equation="" display="LUklbXJvd0c2Iy9JK21vZHVsZW5hbWVHNiJJLFR5cGVzZXR0aW5nR0koX3N5c2xpYkdGJzYrLUkjbWlHRiQ2JVEoViYjOTQ1O0YnLyUnaXRhbGljR1EldHJ1ZUYnLyUsbWF0aHZhcmlhbnRHUSdpdGFsaWNGJy1JI21vR0YkNi1RKiZjb2xvbmVxO0YnL0YzUSdub3JtYWxGJy8lJmZlbmNlR1EmZmFsc2VGJy8lKnNlcGFyYXRvckdGPS8lKXN0cmV0Y2h5R0Y9LyUqc3ltbWV0cmljR0Y9LyUobGFyZ2VvcEdGPS8lLm1vdmFibGVsaW1pdHNHRj0vJSdhY2NlbnRHRj0vJSdsc3BhY2VHUSwwLjI3Nzc3NzhlbUYnLyUncnNwYWNlR0ZMLUkobWZlbmNlZEdGJDYkLUYjNictRiw2JVEieEYnRi9GMi1GNjYtUSIsRidGOUY7L0Y/RjFGQEZCRkRGRkZIL0ZLUSYwLjBlbUYnL0ZOUSwwLjMzMzMzMzNlbUYnLUYsNiVRInRGJ0YvRjIvJStleGVjdXRhYmxlR0Y9RjlGOS1GNjYtUSgmc3JhcnI7RidGOUY7Rj5GQEZCRkRGRkZIRmVuL0ZORmZuLUYsNiVRKU11bHRpcGx5RidGL0YyLUZQNiQtRiM2KC1GLDYlUSpUcmFuc3Bvc2VGJ0YvRjItRlA2JC1GIzYmLUYsNiNRIUYnLUYjNiUtRiw2JVEoJiM5Njg7bUYnRi9GMi1GUDYkLUYjNiRGVEY5RjlGOUZgcEY5RjlGV0Ziby1GUDYkLUYjNictRiw2JVEiVkYnRi9GMkZXRmJvLUZQNiQtRiM2Jy1GLDYlUShEJiM5NDU7RidGL0YyRlctRiw2JVEoJiM5Njg7bkYnRi9GMi1GUDYkLUYjNiRGaW5GOUY5RjlGOUY5RjlGOUY5LUY2Ni1RIjpGJ0Y5RjtGPkZARkJGREZGRkhGSkZNRlxvRjk=">LUklbXJvd0c2Iy9JK21vZHVsZW5hbWVHNiJJLFR5cGVzZXR0aW5nR0koX3N5c2xpYkdGJzYpLUkjbWlHRiQ2JVEpViZhbHBoYTtGJy8lJ2l0YWxpY0dRJXRydWVGJy8lLG1hdGh2YXJpYW50R1EnaXRhbGljRictSSNtb0dGJDYtUSomY29sb25lcTtGJy9GM1Enbm9ybWFsRicvJSZmZW5jZUdRJmZhbHNlRicvJSpzZXBhcmF0b3JHRj0vJSlzdHJldGNoeUdGPS8lKnN5bW1ldHJpY0dGPS8lKGxhcmdlb3BHRj0vJS5tb3ZhYmxlbGltaXRzR0Y9LyUnYWNjZW50R0Y9LyUnbHNwYWNlR1EsMC4yNzc3Nzc4ZW1GJy8lJ3JzcGFjZUdGTC1JKG1mZW5jZWRHRiQ2JC1GIzYlLUYsNiVRInhGJ0YvRjItRjY2LVEiLEYnRjlGOy9GP0YxRkBGQkZERkZGSC9GS1EmMC4wZW1GJy9GTlEsMC4zMzMzMzMzZW1GJy1GLDYlUSJ0RidGL0YyRjktRjY2LVEoJnNyYXJyO0YnRjlGO0Y+RkBGQkZERkZGSEZlbi9GTkZmbi1GLDYlUSlNdWx0aXBseUYnRi9GMi1GUDYkLUYjNictRiw2JVEqVHJhbnNwb3NlRidGL0YyLUZQNiQtRiM2JS1GLDYjUSFGJy1GIzYkLUYsNiVRJyZwc2k7bUYnRi9GMi1GUDYkLUYjNiNGVEY5Rl5wRjlGV0Zgby1GUDYkLUYjNiYtRiw2JVEiVkYnRi9GMkZXRmBvLUZQNiQtRiM2Ji1GLDYlUSlEJmFscGhhO0YnRi9GMkZXLUYsNiVRJyZwc2k7bkYnRi9GMi1GUDYkLUYjNiNGaW5GOUY5RjlGOS1GNjYtUSI6RidGOUY7Rj5GQEZCRkRGRkZIRkpGTQ==</Equation></Text-field>
</Input>
</Group>
<Group view="code" labelreference="L44867" drawlabel="true">
<Input>
<Text-field prompt="&gt; " style="Maple Input" layout="Normal"><Equation executable="true" style="2D Input" input-equation="" display="LUklbXJvd0c2Iy9JK21vZHVsZW5hbWVHNiJJLFR5cGVzZXR0aW5nR0koX3N5c2xpYkdGJzYmLUkjbW9HRiQ2LVEiI0YnLyUsbWF0aHZhcmlhbnRHUSdub3JtYWxGJy8lJmZlbmNlR1EmZmFsc2VGJy8lKnNlcGFyYXRvckdGNC8lKXN0cmV0Y2h5R0Y0LyUqc3ltbWV0cmljR0Y0LyUobGFyZ2VvcEdGNC8lLm1vdmFibGVsaW1pdHNHRjQvJSdhY2NlbnRHRjQvJSdsc3BhY2VHUSYwLjBlbUYnLyUncnNwYWNlR0ZDLUkjbWlHRiQ2JVFjcSMjIyMjIyMjIyMjIyMjIyMjIyMjIyMjIyMjIyMjIyMjIyMjIyMjIyMjIyMjIyMjIyMjIyMjIyMjIyMjIyMjIyMjIyMjIyMjIyMjIyMjIyMjIyMjIyMjIyMjIyMjIyMjIyMjIyMjIyMjRicvJSdpdGFsaWNHUSV0cnVlRicvRjBRJ2l0YWxpY0YnLyUrZXhlY3V0YWJsZUdGNEYv">LUklbXJvd0c2Iy9JK21vZHVsZW5hbWVHNiJJLFR5cGVzZXR0aW5nR0koX3N5c2xpYkdGJzYkLUkjbW9HRiQ2LVEiI0YnLyUsbWF0aHZhcmlhbnRHUSdub3JtYWxGJy8lJmZlbmNlR1EmZmFsc2VGJy8lKnNlcGFyYXRvckdGNC8lKXN0cmV0Y2h5R0Y0LyUqc3ltbWV0cmljR0Y0LyUobGFyZ2VvcEdGNC8lLm1vdmFibGVsaW1pdHNHRjQvJSdhY2NlbnRHRjQvJSdsc3BhY2VHUSYwLjBlbUYnLyUncnNwYWNlR0ZDLUkjbWlHRiQ2JVFjcSMjIyMjIyMjIyMjIyMjIyMjIyMjIyMjIyMjIyMjIyMjIyMjIyMjIyMjIyMjIyMjIyMjIyMjIyMjIyMjIyMjIyMjIyMjIyMjIyMjIyMjIyMjIyMjIyMjIyMjIyMjIyMjIyMjIyMjIyMjRicvJSdpdGFsaWNHUSV0cnVlRicvRjBRJ2l0YWxpY0Yn</Equation></Text-field>
</Input>
</Group></Presentation-Block><Presentation-Block>
<Group view="code" labelreference="L45892" drawlabel="true">
<Input>
<Text-field prompt="&gt; " style="Maple Input" layout="Normal"><Equation executable="true" style="2D Input" input-equation="" display="LUklbXJvd0c2Iy9JK21vZHVsZW5hbWVHNiJJLFR5cGVzZXR0aW5nR0koX3N5c2xpYkdGJzYuLUkjbWlHRiQ2JVEjRTFGJy8lJ2l0YWxpY0dRJXRydWVGJy8lLG1hdGh2YXJpYW50R1EnaXRhbGljRictSSNtb0dGJDYtUSomY29sb25lcTtGJy9GM1Enbm9ybWFsRicvJSZmZW5jZUdRJmZhbHNlRicvJSpzZXBhcmF0b3JHRj0vJSlzdHJldGNoeUdGPS8lKnN5bW1ldHJpY0dGPS8lKGxhcmdlb3BHRj0vJS5tb3ZhYmxlbGltaXRzR0Y9LyUnYWNjZW50R0Y9LyUnbHNwYWNlR1EsMC4yNzc3Nzc4ZW1GJy8lJ3JzcGFjZUdGTC1GLDYlUSJ4RidGL0YyLUY2Ni1RKCZzcmFycjtGJ0Y5RjtGPkZARkJGREZGRkgvRktRJjAuMGVtRicvRk5GVi1GLDYlUSNVVUYnRi9GMi1JKG1mZW5jZWRHRiQ2JC1GIzYmRk8tRjY2LVEiLEYnRjlGOy9GP0YxRkBGQkZERkZGSEZVL0ZOUSwwLjMzMzMzMzNlbUYnLUkjbW5HRiQ2JFEiMEYnRjlGOUY5LUY2Ni1RKCZtaW51cztGJ0Y5RjtGPkZARkJGREZGRkgvRktRLDAuMjIyMjIyMmVtRicvRk5GaG8tRiw2JVEjdTBGJ0YvRjItRmZuNiQtRiM2JUZPLyUrZXhlY3V0YWJsZUdGPUY5RjktRjY2LVEiOkYnRjlGO0Y+RkBGQkZERkZGSEZKRk1GYXBGOQ==">LUklbXJvd0c2Iy9JK21vZHVsZW5hbWVHNiJJLFR5cGVzZXR0aW5nR0koX3N5c2xpYkdGJzYsLUkjbWlHRiQ2JVEjRTFGJy8lJ2l0YWxpY0dRJXRydWVGJy8lLG1hdGh2YXJpYW50R1EnaXRhbGljRictSSNtb0dGJDYtUSomY29sb25lcTtGJy9GM1Enbm9ybWFsRicvJSZmZW5jZUdRJmZhbHNlRicvJSpzZXBhcmF0b3JHRj0vJSlzdHJldGNoeUdGPS8lKnN5bW1ldHJpY0dGPS8lKGxhcmdlb3BHRj0vJS5tb3ZhYmxlbGltaXRzR0Y9LyUnYWNjZW50R0Y9LyUnbHNwYWNlR1EsMC4yNzc3Nzc4ZW1GJy8lJ3JzcGFjZUdGTC1GLDYlUSJ4RidGL0YyLUY2Ni1RKCZzcmFycjtGJ0Y5RjtGPkZARkJGREZGRkgvRktRJjAuMGVtRicvRk5GVi1GLDYlUSNVVUYnRi9GMi1JKG1mZW5jZWRHRiQ2JC1GIzYlRk8tRjY2LVEiLEYnRjlGOy9GP0YxRkBGQkZERkZGSEZVL0ZOUSwwLjMzMzMzMzNlbUYnLUkjbW5HRiQ2JFEiMEYnRjlGOS1GNjYtUSgmbWludXM7RidGOUY7Rj5GQEZCRkRGRkZIL0ZLUSwwLjIyMjIyMjJlbUYnL0ZORmhvLUYsNiVRI3UwRidGL0YyLUZmbjYkLUYjNiNGT0Y5LUY2Ni1RIjpGJ0Y5RjtGPkZARkJGREZGRkhGSkZN</Equation></Text-field>
</Input>
</Group>
<Group view="code" labelreference="L45891" drawlabel="true">
<Input>
<Text-field prompt="&gt; " style="Maple Input" layout="Normal"><Equation executable="true" style="2D Input" input-equation="" display="LUklbXJvd0c2Iy9JK21vZHVsZW5hbWVHNiJJLFR5cGVzZXR0aW5nR0koX3N5c2xpYkdGJzYuLUkjbWlHRiQ2JVEjRTJGJy8lJ2l0YWxpY0dRJXRydWVGJy8lLG1hdGh2YXJpYW50R1EnaXRhbGljRictSSNtb0dGJDYtUSomY29sb25lcTtGJy9GM1Enbm9ybWFsRicvJSZmZW5jZUdRJmZhbHNlRicvJSpzZXBhcmF0b3JHRj0vJSlzdHJldGNoeUdGPS8lKnN5bW1ldHJpY0dGPS8lKGxhcmdlb3BHRj0vJS5tb3ZhYmxlbGltaXRzR0Y9LyUnYWNjZW50R0Y9LyUnbHNwYWNlR1EsMC4yNzc3Nzc4ZW1GJy8lJ3JzcGFjZUdGTC1GLDYlUSJ0RidGL0YyLUY2Ni1RKCZzcmFycjtGJ0Y5RjtGPkZARkJGREZGRkgvRktRJjAuMGVtRicvRk5GVi1GLDYlUSNVVUYnRi9GMi1JKG1mZW5jZWRHRiQ2JC1GIzYmLUkjbW5HRiQ2JFEiMEYnRjktRjY2LVEiLEYnRjlGOy9GP0YxRkBGQkZERkZGSEZVL0ZOUSwwLjMzMzMzMzNlbUYnRk9GOUY5LUY2Ni1RKCZtaW51cztGJ0Y5RjtGPkZARkJGREZGRkgvRktRLDAuMjIyMjIyMmVtRicvRk5GaG8tRiw2JVEldW1pbkYnRi9GMi1GZm42JC1GIzYkRk9GOUY5LUY2Ni1RIjpGJ0Y5RjtGPkZARkJGREZGRkhGSkZNLyUrZXhlY3V0YWJsZUdGPUY5">LUklbXJvd0c2Iy9JK21vZHVsZW5hbWVHNiJJLFR5cGVzZXR0aW5nR0koX3N5c2xpYkdGJzYsLUkjbWlHRiQ2JVEjRTJGJy8lJ2l0YWxpY0dRJXRydWVGJy8lLG1hdGh2YXJpYW50R1EnaXRhbGljRictSSNtb0dGJDYtUSomY29sb25lcTtGJy9GM1Enbm9ybWFsRicvJSZmZW5jZUdRJmZhbHNlRicvJSpzZXBhcmF0b3JHRj0vJSlzdHJldGNoeUdGPS8lKnN5bW1ldHJpY0dGPS8lKGxhcmdlb3BHRj0vJS5tb3ZhYmxlbGltaXRzR0Y9LyUnYWNjZW50R0Y9LyUnbHNwYWNlR1EsMC4yNzc3Nzc4ZW1GJy8lJ3JzcGFjZUdGTC1GLDYlUSJ0RidGL0YyLUY2Ni1RKCZzcmFycjtGJ0Y5RjtGPkZARkJGREZGRkgvRktRJjAuMGVtRicvRk5GVi1GLDYlUSNVVUYnRi9GMi1JKG1mZW5jZWRHRiQ2JC1GIzYlLUkjbW5HRiQ2JFEiMEYnRjktRjY2LVEiLEYnRjlGOy9GP0YxRkBGQkZERkZGSEZVL0ZOUSwwLjMzMzMzMzNlbUYnRk9GOS1GNjYtUSgmbWludXM7RidGOUY7Rj5GQEZCRkRGRkZIL0ZLUSwwLjIyMjIyMjJlbUYnL0ZORmhvLUYsNiVRJXVtaW5GJ0YvRjItRmZuNiQtRiM2I0ZPRjktRjY2LVEiOkYnRjlGO0Y+RkBGQkZERkZGSEZKRk0=</Equation></Text-field>
</Input>
</Group>
<Group view="code" labelreference="L45894" drawlabel="true">
<Input>
<Text-field prompt="&gt; " style="Maple Input" layout="Normal"><Equation executable="true" style="2D Input" input-equation="" display="LUklbXJvd0c2Iy9JK21vZHVsZW5hbWVHNiJJLFR5cGVzZXR0aW5nR0koX3N5c2xpYkdGJzYuLUkjbWlHRiQ2JVEjRTNGJy8lJ2l0YWxpY0dRJXRydWVGJy8lLG1hdGh2YXJpYW50R1EnaXRhbGljRictSSNtb0dGJDYtUSomY29sb25lcTtGJy9GM1Enbm9ybWFsRicvJSZmZW5jZUdRJmZhbHNlRicvJSpzZXBhcmF0b3JHRj0vJSlzdHJldGNoeUdGPS8lKnN5bW1ldHJpY0dGPS8lKGxhcmdlb3BHRj0vJS5tb3ZhYmxlbGltaXRzR0Y9LyUnYWNjZW50R0Y9LyUnbHNwYWNlR1EsMC4yNzc3Nzc4ZW1GJy8lJ3JzcGFjZUdGTC1GLDYlUSJ0RidGL0YyLUY2Ni1RKCZzcmFycjtGJ0Y5RjtGPkZARkJGREZGRkgvRktRJjAuMGVtRicvRk5GVi1GLDYlUSNVVUYnRi9GMi1JKG1mZW5jZWRHRiQ2JC1GIzYmLUYsNiVRIkxGJ0YvRjItRjY2LVEiLEYnRjlGOy9GP0YxRkBGQkZERkZGSEZVL0ZOUSwwLjMzMzMzMzNlbUYnRk9GOUY5LUY2Ni1RKCZtaW51cztGJ0Y5RjtGPkZARkJGREZGRkgvRktRLDAuMjIyMjIyMmVtRicvRk5GZ28tRiw2JVEldW1heEYnRi9GMi1GZm42JC1GIzYkRk9GOUY5LUY2Ni1RIjpGJ0Y5RjtGPkZARkJGREZGRkhGSkZNLyUrZXhlY3V0YWJsZUdGPUY5">LUklbXJvd0c2Iy9JK21vZHVsZW5hbWVHNiJJLFR5cGVzZXR0aW5nR0koX3N5c2xpYkdGJzYsLUkjbWlHRiQ2JVEjRTNGJy8lJ2l0YWxpY0dRJXRydWVGJy8lLG1hdGh2YXJpYW50R1EnaXRhbGljRictSSNtb0dGJDYtUSomY29sb25lcTtGJy9GM1Enbm9ybWFsRicvJSZmZW5jZUdRJmZhbHNlRicvJSpzZXBhcmF0b3JHRj0vJSlzdHJldGNoeUdGPS8lKnN5bW1ldHJpY0dGPS8lKGxhcmdlb3BHRj0vJS5tb3ZhYmxlbGltaXRzR0Y9LyUnYWNjZW50R0Y9LyUnbHNwYWNlR1EsMC4yNzc3Nzc4ZW1GJy8lJ3JzcGFjZUdGTC1GLDYlUSJ0RidGL0YyLUY2Ni1RKCZzcmFycjtGJ0Y5RjtGPkZARkJGREZGRkgvRktRJjAuMGVtRicvRk5GVi1GLDYlUSNVVUYnRi9GMi1JKG1mZW5jZWRHRiQ2JC1GIzYlLUYsNiVRIkxGJ0YvRjItRjY2LVEiLEYnRjlGOy9GP0YxRkBGQkZERkZGSEZVL0ZOUSwwLjMzMzMzMzNlbUYnRk9GOS1GNjYtUSgmbWludXM7RidGOUY7Rj5GQEZCRkRGRkZIL0ZLUSwwLjIyMjIyMjJlbUYnL0ZORmdvLUYsNiVRJXVtYXhGJ0YvRjItRmZuNiQtRiM2I0ZPRjktRjY2LVEiOkYnRjlGO0Y+RkBGQkZERkZGSEZKRk0=</Equation></Text-field>
</Input>
</Group></Presentation-Block><Presentation-Block>
<Group view="code" labelreference="L45893" drawlabel="true">
<Input>
<Text-field prompt="&gt; " style="Maple Input" layout="Normal"><Equation executable="true" style="2D Input" input-equation="" display="LUklbXJvd0c2Iy9JK21vZHVsZW5hbWVHNiJJLFR5cGVzZXR0aW5nR0koX3N5c2xpYkdGJzYmLUkjbW9HRiQ2LVEiI0YnLyUsbWF0aHZhcmlhbnRHUSdub3JtYWxGJy8lJmZlbmNlR1EmZmFsc2VGJy8lKnNlcGFyYXRvckdGNC8lKXN0cmV0Y2h5R0Y0LyUqc3ltbWV0cmljR0Y0LyUobGFyZ2VvcEdGNC8lLm1vdmFibGVsaW1pdHNHRjQvJSdhY2NlbnRHRjQvJSdsc3BhY2VHUSYwLjBlbUYnLyUncnNwYWNlR0ZDLUkjbWlHRiQ2JVFgcCMjIyMjIyMjIyMjIyMjIyMjIyMjIyMjIyMjIyMjIyMjIyMjIyMjIyMjIyMjIyMjIyMjIyMjIyMjIyMjIyMjIyMjIyMjIyMjIyMjIyMjIyMjIyMjIyNGJy8lJ2l0YWxpY0dRJXRydWVGJy9GMFEnaXRhbGljRicvJStleGVjdXRhYmxlR0Y0Ri8=">LUklbXJvd0c2Iy9JK21vZHVsZW5hbWVHNiJJLFR5cGVzZXR0aW5nR0koX3N5c2xpYkdGJzYkLUkjbW9HRiQ2LVEiI0YnLyUsbWF0aHZhcmlhbnRHUSdub3JtYWxGJy8lJmZlbmNlR1EmZmFsc2VGJy8lKnNlcGFyYXRvckdGNC8lKXN0cmV0Y2h5R0Y0LyUqc3ltbWV0cmljR0Y0LyUobGFyZ2VvcEdGNC8lLm1vdmFibGVsaW1pdHNHRjQvJSdhY2NlbnRHRjQvJSdsc3BhY2VHUSYwLjBlbUYnLyUncnNwYWNlR0ZDLUkjbWlHRiQ2JVFgcCMjIyMjIyMjIyMjIyMjIyMjIyMjIyMjIyMjIyMjIyMjIyMjIyMjIyMjIyMjIyMjIyMjIyMjIyMjIyMjIyMjIyMjIyMjIyMjIyMjIyMjIyMjIyMjIyNGJy8lJ2l0YWxpY0dRJXRydWVGJy9GMFEnaXRhbGljRic=</Equation></Text-field>
</Input>
</Group></Presentation-Block><Presentation-Block>
<Group view="code" labelreference="L45889" drawlabel="true">
<Input>
<Text-field prompt="&gt; " style="Maple Input" layout="Normal"><Equation executable="true" style="2D Input" input-equation="" display="LUklbXJvd0c2Iy9JK21vZHVsZW5hbWVHNiJJLFR5cGVzZXR0aW5nR0koX3N5c2xpYkdGJzYuLUkjbWlHRiQ2JVEjRTRGJy8lJ2l0YWxpY0dRJXRydWVGJy8lLG1hdGh2YXJpYW50R1EnaXRhbGljRictSSNtb0dGJDYtUSomY29sb25lcTtGJy9GM1Enbm9ybWFsRicvJSZmZW5jZUdRJmZhbHNlRicvJSpzZXBhcmF0b3JHRj0vJSlzdHJldGNoeUdGPS8lKnN5bW1ldHJpY0dGPS8lKGxhcmdlb3BHRj0vJS5tb3ZhYmxlbGltaXRzR0Y9LyUnYWNjZW50R0Y9LyUnbHNwYWNlR1EsMC4yNzc3Nzc4ZW1GJy8lJ3JzcGFjZUdGTC1GLDYlUSJ4RidGL0YyLUY2Ni1RKCZzcmFycjtGJ0Y5RjtGPkZARkJGREZGRkgvRktRJjAuMGVtRicvRk5GVi1GLDYlUSNWVkYnRi9GMi1JKG1mZW5jZWRHRiQ2JC1GIzYmRk8tRjY2LVEiLEYnRjlGOy9GP0YxRkBGQkZERkZGSEZVL0ZOUSwwLjMzMzMzMzNlbUYnLUkjbW5HRiQ2JFEiMEYnRjlGOUY5LUY2Ni1RKCZtaW51cztGJ0Y5RjtGPkZARkJGREZGRkgvRktRLDAuMjIyMjIyMmVtRicvRk5GaG8tRiw2JVEjdjBGJ0YvRjItRmZuNiQtRiM2JUZPLyUrZXhlY3V0YWJsZUdGPUY5RjktRjY2LVEiOkYnRjlGO0Y+RkBGQkZERkZGSEZKRk1GYXBGOQ==">LUklbXJvd0c2Iy9JK21vZHVsZW5hbWVHNiJJLFR5cGVzZXR0aW5nR0koX3N5c2xpYkdGJzYsLUkjbWlHRiQ2JVEjRTRGJy8lJ2l0YWxpY0dRJXRydWVGJy8lLG1hdGh2YXJpYW50R1EnaXRhbGljRictSSNtb0dGJDYtUSomY29sb25lcTtGJy9GM1Enbm9ybWFsRicvJSZmZW5jZUdRJmZhbHNlRicvJSpzZXBhcmF0b3JHRj0vJSlzdHJldGNoeUdGPS8lKnN5bW1ldHJpY0dGPS8lKGxhcmdlb3BHRj0vJS5tb3ZhYmxlbGltaXRzR0Y9LyUnYWNjZW50R0Y9LyUnbHNwYWNlR1EsMC4yNzc3Nzc4ZW1GJy8lJ3JzcGFjZUdGTC1GLDYlUSJ4RidGL0YyLUY2Ni1RKCZzcmFycjtGJ0Y5RjtGPkZARkJGREZGRkgvRktRJjAuMGVtRicvRk5GVi1GLDYlUSNWVkYnRi9GMi1JKG1mZW5jZWRHRiQ2JC1GIzYlRk8tRjY2LVEiLEYnRjlGOy9GP0YxRkBGQkZERkZGSEZVL0ZOUSwwLjMzMzMzMzNlbUYnLUkjbW5HRiQ2JFEiMEYnRjlGOS1GNjYtUSgmbWludXM7RidGOUY7Rj5GQEZCRkRGRkZIL0ZLUSwwLjIyMjIyMjJlbUYnL0ZORmhvLUYsNiVRI3YwRidGL0YyLUZmbjYkLUYjNiNGT0Y5LUY2Ni1RIjpGJ0Y5RjtGPkZARkJGREZGRkhGSkZN</Equation></Text-field>
</Input>
</Group>
<Group view="code" labelreference="L45890" drawlabel="true">
<Input>
<Text-field prompt="&gt; " style="Maple Input" layout="Normal"><Equation executable="true" style="2D Input" input-equation="" display="LUklbXJvd0c2Iy9JK21vZHVsZW5hbWVHNiJJLFR5cGVzZXR0aW5nR0koX3N5c2xpYkdGJzYuLUkjbWlHRiQ2JVEjRTVGJy8lJ2l0YWxpY0dRJXRydWVGJy8lLG1hdGh2YXJpYW50R1EnaXRhbGljRictSSNtb0dGJDYtUSomY29sb25lcTtGJy9GM1Enbm9ybWFsRicvJSZmZW5jZUdRJmZhbHNlRicvJSpzZXBhcmF0b3JHRj0vJSlzdHJldGNoeUdGPS8lKnN5bW1ldHJpY0dGPS8lKGxhcmdlb3BHRj0vJS5tb3ZhYmxlbGltaXRzR0Y9LyUnYWNjZW50R0Y9LyUnbHNwYWNlR1EsMC4yNzc3Nzc4ZW1GJy8lJ3JzcGFjZUdGTC1GLDYlUSJ0RidGL0YyLUY2Ni1RKCZzcmFycjtGJ0Y5RjtGPkZARkJGREZGRkgvRktRJjAuMGVtRicvRk5GVi1GLDYlUSNWVkYnRi9GMi1JKG1mZW5jZWRHRiQ2JC1GIzYmLUkjbW5HRiQ2JFEiMEYnRjktRjY2LVEiLEYnRjlGOy9GP0YxRkBGQkZERkZGSEZVL0ZOUSwwLjMzMzMzMzNlbUYnRk9GOUY5LUY2Ni1RKCZtaW51cztGJ0Y5RjtGPkZARkJGREZGRkgvRktRLDAuMjIyMjIyMmVtRicvRk5GaG8tRiw2JVEldm1pbkYnRi9GMi1GZm42JC1GIzYkRk9GOUY5LUY2Ni1RIjpGJ0Y5RjtGPkZARkJGREZGRkhGSkZNLyUrZXhlY3V0YWJsZUdGPUY5">LUklbXJvd0c2Iy9JK21vZHVsZW5hbWVHNiJJLFR5cGVzZXR0aW5nR0koX3N5c2xpYkdGJzYsLUkjbWlHRiQ2JVEjRTVGJy8lJ2l0YWxpY0dRJXRydWVGJy8lLG1hdGh2YXJpYW50R1EnaXRhbGljRictSSNtb0dGJDYtUSomY29sb25lcTtGJy9GM1Enbm9ybWFsRicvJSZmZW5jZUdRJmZhbHNlRicvJSpzZXBhcmF0b3JHRj0vJSlzdHJldGNoeUdGPS8lKnN5bW1ldHJpY0dGPS8lKGxhcmdlb3BHRj0vJS5tb3ZhYmxlbGltaXRzR0Y9LyUnYWNjZW50R0Y9LyUnbHNwYWNlR1EsMC4yNzc3Nzc4ZW1GJy8lJ3JzcGFjZUdGTC1GLDYlUSJ0RidGL0YyLUY2Ni1RKCZzcmFycjtGJ0Y5RjtGPkZARkJGREZGRkgvRktRJjAuMGVtRicvRk5GVi1GLDYlUSNWVkYnRi9GMi1JKG1mZW5jZWRHRiQ2JC1GIzYlLUkjbW5HRiQ2JFEiMEYnRjktRjY2LVEiLEYnRjlGOy9GP0YxRkBGQkZERkZGSEZVL0ZOUSwwLjMzMzMzMzNlbUYnRk9GOS1GNjYtUSgmbWludXM7RidGOUY7Rj5GQEZCRkRGRkZIL0ZLUSwwLjIyMjIyMjJlbUYnL0ZORmhvLUYsNiVRJXZtaW5GJ0YvRjItRmZuNiQtRiM2I0ZPRjktRjY2LVEiOkYnRjlGO0Y+RkBGQkZERkZGSEZKRk0=</Equation></Text-field>
</Input>
</Group>
<Group view="code" labelreference="L45888" drawlabel="true">
<Input>
<Text-field prompt="&gt; " style="Maple Input" layout="Normal"><Equation executable="true" style="2D Input" input-equation="" display="LUklbXJvd0c2Iy9JK21vZHVsZW5hbWVHNiJJLFR5cGVzZXR0aW5nR0koX3N5c2xpYkdGJzYuLUkjbWlHRiQ2JVEjRTZGJy8lJ2l0YWxpY0dRJXRydWVGJy8lLG1hdGh2YXJpYW50R1EnaXRhbGljRictSSNtb0dGJDYtUSomY29sb25lcTtGJy9GM1Enbm9ybWFsRicvJSZmZW5jZUdRJmZhbHNlRicvJSpzZXBhcmF0b3JHRj0vJSlzdHJldGNoeUdGPS8lKnN5bW1ldHJpY0dGPS8lKGxhcmdlb3BHRj0vJS5tb3ZhYmxlbGltaXRzR0Y9LyUnYWNjZW50R0Y9LyUnbHNwYWNlR1EsMC4yNzc3Nzc4ZW1GJy8lJ3JzcGFjZUdGTC1GLDYlUSJ0RidGL0YyLUY2Ni1RKCZzcmFycjtGJ0Y5RjtGPkZARkJGREZGRkgvRktRJjAuMGVtRicvRk5GVi1GLDYlUSNWVkYnRi9GMi1JKG1mZW5jZWRHRiQ2JC1GIzYmLUYsNiVRIkxGJ0YvRjItRjY2LVEiLEYnRjlGOy9GP0YxRkBGQkZERkZGSEZVL0ZOUSwwLjMzMzMzMzNlbUYnRk9GOUY5LUY2Ni1RKCZtaW51cztGJ0Y5RjtGPkZARkJGREZGRkgvRktRLDAuMjIyMjIyMmVtRicvRk5GZ28tRiw2JVEldm1heEYnRi9GMi1GZm42JC1GIzYkRk9GOUY5LUY2Ni1RIjpGJ0Y5RjtGPkZARkJGREZGRkhGSkZNLyUrZXhlY3V0YWJsZUdGPUY5">LUklbXJvd0c2Iy9JK21vZHVsZW5hbWVHNiJJLFR5cGVzZXR0aW5nR0koX3N5c2xpYkdGJzYsLUkjbWlHRiQ2JVEjRTZGJy8lJ2l0YWxpY0dRJXRydWVGJy8lLG1hdGh2YXJpYW50R1EnaXRhbGljRictSSNtb0dGJDYtUSomY29sb25lcTtGJy9GM1Enbm9ybWFsRicvJSZmZW5jZUdRJmZhbHNlRicvJSpzZXBhcmF0b3JHRj0vJSlzdHJldGNoeUdGPS8lKnN5bW1ldHJpY0dGPS8lKGxhcmdlb3BHRj0vJS5tb3ZhYmxlbGltaXRzR0Y9LyUnYWNjZW50R0Y9LyUnbHNwYWNlR1EsMC4yNzc3Nzc4ZW1GJy8lJ3JzcGFjZUdGTC1GLDYlUSJ0RidGL0YyLUY2Ni1RKCZzcmFycjtGJ0Y5RjtGPkZARkJGREZGRkgvRktRJjAuMGVtRicvRk5GVi1GLDYlUSNWVkYnRi9GMi1JKG1mZW5jZWRHRiQ2JC1GIzYlLUYsNiVRIkxGJ0YvRjItRjY2LVEiLEYnRjlGOy9GP0YxRkBGQkZERkZGSEZVL0ZOUSwwLjMzMzMzMzNlbUYnRk9GOS1GNjYtUSgmbWludXM7RidGOUY7Rj5GQEZCRkRGRkZIL0ZLUSwwLjIyMjIyMjJlbUYnL0ZORmdvLUYsNiVRJXZtYXhGJ0YvRjItRmZuNiQtRiM2I0ZPRjktRjY2LVEiOkYnRjlGO0Y+RkBGQkZERkZGSEZKRk0=</Equation></Text-field>
</Input>
</Group></Presentation-Block><Presentation-Block>
<Group view="code" labelreference="L45368" drawlabel="true">
<Input>
<Text-field prompt="&gt; " style="Maple Input" layout="Normal"><Equation executable="true" style="2D Input" input-equation="" display="LUklbXJvd0c2Iy9JK21vZHVsZW5hbWVHNiJJLFR5cGVzZXR0aW5nR0koX3N5c2xpYkdGJzYmLUkjbW9HRiQ2LVEiI0YnLyUsbWF0aHZhcmlhbnRHUSdub3JtYWxGJy8lJmZlbmNlR1EmZmFsc2VGJy8lKnNlcGFyYXRvckdGNC8lKXN0cmV0Y2h5R0Y0LyUqc3ltbWV0cmljR0Y0LyUobGFyZ2VvcEdGNC8lLm1vdmFibGVsaW1pdHNHRjQvJSdhY2NlbnRHRjQvJSdsc3BhY2VHUSYwLjBlbUYnLyUncnNwYWNlR0ZDLUkjbWlHRiQ2JVFfcCMjIyMjIyMjIyMjIyMjIyMjIyMjIyMjIyMjIyMjIyMjIyMjIyMjIyMjIyMjIyMjIyMjIyMjIyMjIyMjIyMjIyMjIyMjIyMjIyMjIyMjIyMjIyMjI0YnLyUnaXRhbGljR1EldHJ1ZUYnL0YwUSdpdGFsaWNGJy8lK2V4ZWN1dGFibGVHRjRGLw==">LUklbXJvd0c2Iy9JK21vZHVsZW5hbWVHNiJJLFR5cGVzZXR0aW5nR0koX3N5c2xpYkdGJzYkLUkjbW9HRiQ2LVEiI0YnLyUsbWF0aHZhcmlhbnRHUSdub3JtYWxGJy8lJmZlbmNlR1EmZmFsc2VGJy8lKnNlcGFyYXRvckdGNC8lKXN0cmV0Y2h5R0Y0LyUqc3ltbWV0cmljR0Y0LyUobGFyZ2VvcEdGNC8lLm1vdmFibGVsaW1pdHNHRjQvJSdhY2NlbnRHRjQvJSdsc3BhY2VHUSYwLjBlbUYnLyUncnNwYWNlR0ZDLUkjbWlHRiQ2JVFfcCMjIyMjIyMjIyMjIyMjIyMjIyMjIyMjIyMjIyMjIyMjIyMjIyMjIyMjIyMjIyMjIyMjIyMjIyMjIyMjIyMjIyMjIyMjIyMjIyMjIyMjIyMjIyMjI0YnLyUnaXRhbGljR1EldHJ1ZUYnL0YwUSdpdGFsaWNGJw==</Equation></Text-field>
</Input>
</Group>
<Group view="code" labelreference="L45369" drawlabel="true">
<Input>
<Text-field prompt="&gt; " style="Maple Input" layout="Normal"><Equation executable="true" style="2D Input" input-equation="" display="LUklbXJvd0c2Iy9JK21vZHVsZW5hbWVHNiJJLFR5cGVzZXR0aW5nR0koX3N5c2xpYkdGJzY/LUkjbWlHRiQ2JVEjUjFGJy8lJ2l0YWxpY0dRJXRydWVGJy8lLG1hdGh2YXJpYW50R1EnaXRhbGljRictSSNtb0dGJDYtUSomY29sb25lcTtGJy9GM1Enbm9ybWFsRicvJSZmZW5jZUdRJmZhbHNlRicvJSpzZXBhcmF0b3JHRj0vJSlzdHJldGNoeUdGPS8lKnN5bW1ldHJpY0dGPS8lKGxhcmdlb3BHRj0vJS5tb3ZhYmxlbGltaXRzR0Y9LyUnYWNjZW50R0Y9LyUnbHNwYWNlR1EsMC4yNzc3Nzc4ZW1GJy8lJ3JzcGFjZUdGTC1JKG1mZW5jZWRHRiQ2JC1GIzYnLUYsNiVRInhGJ0YvRjItRjY2LVEiLEYnRjlGOy9GP0YxRkBGQkZERkZGSC9GS1EmMC4wZW1GJy9GTlEsMC4zMzMzMzMzZW1GJy1GLDYlUSJ0RidGL0YyLyUrZXhlY3V0YWJsZUdGPUY5RjktRjY2LVEoJnNyYXJyO0YnRjlGO0Y+RkBGQkZERkZGSEZlbi9GTkZmbi1GNjYtUSomdW1pbnVzMDtGJ0Y5RjtGPkZARkJGREZGRkgvRktRLDAuMjIyMjIyMmVtRicvRk5GZm8tRiw2JVEoViYjOTQ1O0YnRi9GMkZPLUY2Ni1RIitGJ0Y5RjtGPkZARkJGREZGRkhGZW9GZ28tRiw2JVEnJiM5NTI7RicvRjBGPUY5LUY2Ni1RJyZzZG90O0YnRjlGO0Y+RkBGQkZERkZGSEZlbkZhby1GLDYlUSRVWFhGJ0YvRjJGT0ZbcC1GLDYlUScmIzk2MztGJ0ZhcEY5RmJwLUYsNiVRI0cxRidGL0YyLUZQNiQtRiM2KS1GLDYlUSNVVUYnRi9GMkZPRlctRiw2JVEjVlZGJ0YvRjJGT0Zcb0Y5RjlGW3AtRiw2JVEnJiM5NTE7RidGYXBGOS1GUDYkLUYjNiVGVEZcb0Y5RjlGYnBGYnFGT0Ziby1GLDYlUSNmMUYnRi9GMkZPLUY2Ni1RIjpGJ0Y5RjtGPkZARkJGREZGRkhGSkZNRlxvRjk=">LUklbXJvd0c2Iy9JK21vZHVsZW5hbWVHNiJJLFR5cGVzZXR0aW5nR0koX3N5c2xpYkdGJzY9LUkjbWlHRiQ2JVEjUjFGJy8lJ2l0YWxpY0dRJXRydWVGJy8lLG1hdGh2YXJpYW50R1EnaXRhbGljRictSSNtb0dGJDYtUSomY29sb25lcTtGJy9GM1Enbm9ybWFsRicvJSZmZW5jZUdRJmZhbHNlRicvJSpzZXBhcmF0b3JHRj0vJSlzdHJldGNoeUdGPS8lKnN5bW1ldHJpY0dGPS8lKGxhcmdlb3BHRj0vJS5tb3ZhYmxlbGltaXRzR0Y9LyUnYWNjZW50R0Y9LyUnbHNwYWNlR1EsMC4yNzc3Nzc4ZW1GJy8lJ3JzcGFjZUdGTC1JKG1mZW5jZWRHRiQ2JC1GIzYlLUYsNiVRInhGJ0YvRjItRjY2LVEiLEYnRjlGOy9GP0YxRkBGQkZERkZGSC9GS1EmMC4wZW1GJy9GTlEsMC4zMzMzMzMzZW1GJy1GLDYlUSJ0RidGL0YyRjktRjY2LVEoJnNyYXJyO0YnRjlGO0Y+RkBGQkZERkZGSEZlbi9GTkZmbi1GNjYtUSomdW1pbnVzMDtGJ0Y5RjtGPkZARkJGREZGRkgvRktRLDAuMjIyMjIyMmVtRicvRk5GZG8tRiw2JVEpViZhbHBoYTtGJ0YvRjJGTy1GNjYtUSIrRidGOUY7Rj5GQEZCRkRGRkZIRmNvRmVvLUYsNiVRKCZ0aGV0YTtGJy9GMEY9RjktRjY2LVEnJnNkb3Q7RidGOUY7Rj5GQEZCRkRGRkZIRmVuRl9vLUYsNiVRJFVYWEYnRi9GMkZPRmlvLUYsNiVRKCZzaWdtYTtGJ0ZfcEY5RmBwLUYsNiVRI0cxRidGL0YyLUZQNiQtRiM2Jy1GLDYlUSNVVUYnRi9GMkZPRlctRiw2JVEjVlZGJ0YvRjJGT0Y5RmlvLUYsNiVRJiZldGE7RidGX3BGOS1GUDYkLUYjNiNGVEY5RmBwRmBxRk9GYG8tRiw2JVEjZjFGJ0YvRjJGTy1GNjYtUSI6RidGOUY7Rj5GQEZCRkRGRkZIRkpGTQ==</Equation></Text-field>
</Input>
</Group>
<Group view="code" labelreference="L45370" drawlabel="true">
<Input>
<Text-field prompt="&gt; " style="Maple Input" layout="Normal"><Equation executable="true" style="2D Input" input-equation="" display="LUklbXJvd0c2Iy9JK21vZHVsZW5hbWVHNiJJLFR5cGVzZXR0aW5nR0koX3N5c2xpYkdGJzY+LUkjbWlHRiQ2JVEjUjJGJy8lJ2l0YWxpY0dRJXRydWVGJy8lLG1hdGh2YXJpYW50R1EnaXRhbGljRictSSNtb0dGJDYtUSomY29sb25lcTtGJy9GM1Enbm9ybWFsRicvJSZmZW5jZUdRJmZhbHNlRicvJSpzZXBhcmF0b3JHRj0vJSlzdHJldGNoeUdGPS8lKnN5bW1ldHJpY0dGPS8lKGxhcmdlb3BHRj0vJS5tb3ZhYmxlbGltaXRzR0Y9LyUnYWNjZW50R0Y9LyUnbHNwYWNlR1EsMC4yNzc3Nzc4ZW1GJy8lJ3JzcGFjZUdGTC1JKG1mZW5jZWRHRiQ2JC1GIzYnLUYsNiVRInhGJ0YvRjItRjY2LVEiLEYnRjlGOy9GP0YxRkBGQkZERkZGSC9GS1EmMC4wZW1GJy9GTlEsMC4zMzMzMzMzZW1GJy1GLDYlUSJ0RidGL0YyLyUrZXhlY3V0YWJsZUdGPUY5RjktRjY2LVEoJnNyYXJyO0YnRjlGO0Y+RkBGQkZERkZGSEZlbi9GTkZmbi1GLDYlUShVJiM5NDU7RidGL0YyRk8tRjY2LVEiK0YnRjlGO0Y+RkBGQkZERkZGSC9GS1EsMC4yMjIyMjIyZW1GJy9GTkZpby1GLDYlUScmIzk1MjtGJy9GMEY9RjktRjY2LVEnJnNkb3Q7RidGOUY7Rj5GQEZCRkRGRkZIRmVuRmFvLUYsNiVRJFZYWEYnRi9GMi1GUDYkLUYjNiZGVEZXRmluRjlGOUZlby1GLDYlUScmIzk2MztGJ0ZecEY5Rl9wLUYsNiVRI0cyRidGL0YyLUZQNiQtRiM2KS1GLDYlUSNVVUYnRi9GMkZPRlctRiw2JVEjVlZGJ0YvRjJGT0Zcb0Y5RjlGZW8tRiw2JVEnJiM5NTE7RidGXnBGOS1GUDYkLUYjNiVGVEZcb0Y5RjlGX3BGZnFGTy1GNjYtUSgmbWludXM7RidGOUY7Rj5GQEZCRkRGRkZIRmhvRmpvLUYsNiVRI2YyRidGL0YyRk8tRjY2LVEiOkYnRjlGO0Y+RkBGQkZERkZGSEZKRk1GXG9GOQ==">LUklbXJvd0c2Iy9JK21vZHVsZW5hbWVHNiJJLFR5cGVzZXR0aW5nR0koX3N5c2xpYkdGJzY8LUkjbWlHRiQ2JVEjUjJGJy8lJ2l0YWxpY0dRJXRydWVGJy8lLG1hdGh2YXJpYW50R1EnaXRhbGljRictSSNtb0dGJDYtUSomY29sb25lcTtGJy9GM1Enbm9ybWFsRicvJSZmZW5jZUdRJmZhbHNlRicvJSpzZXBhcmF0b3JHRj0vJSlzdHJldGNoeUdGPS8lKnN5bW1ldHJpY0dGPS8lKGxhcmdlb3BHRj0vJS5tb3ZhYmxlbGltaXRzR0Y9LyUnYWNjZW50R0Y9LyUnbHNwYWNlR1EsMC4yNzc3Nzc4ZW1GJy8lJ3JzcGFjZUdGTC1JKG1mZW5jZWRHRiQ2JC1GIzYlLUYsNiVRInhGJ0YvRjItRjY2LVEiLEYnRjlGOy9GP0YxRkBGQkZERkZGSC9GS1EmMC4wZW1GJy9GTlEsMC4zMzMzMzMzZW1GJy1GLDYlUSJ0RidGL0YyRjktRjY2LVEoJnNyYXJyO0YnRjlGO0Y+RkBGQkZERkZGSEZlbi9GTkZmbi1GLDYlUSlVJmFscGhhO0YnRi9GMkZPLUY2Ni1RIitGJ0Y5RjtGPkZARkJGREZGRkgvRktRLDAuMjIyMjIyMmVtRicvRk5GZ28tRiw2JVEoJnRoZXRhO0YnL0YwRj1GOS1GNjYtUScmc2RvdDtGJ0Y5RjtGPkZARkJGREZGRkhGZW5GX28tRiw2JVEkVlhYRidGL0YyRk9GY28tRiw2JVEoJnNpZ21hO0YnRlxwRjlGXXAtRiw2JVEjRzJGJ0YvRjItRlA2JC1GIzYnLUYsNiVRI1VVRidGL0YyRk9GVy1GLDYlUSNWVkYnRi9GMkZPRjlGY28tRiw2JVEmJmV0YTtGJ0ZccEY5LUZQNiQtRiM2I0ZURjlGXXBGYHFGTy1GNjYtUSgmbWludXM7RidGOUY7Rj5GQEZCRkRGRkZIRmZvRmhvLUYsNiVRI2YyRidGL0YyRk8tRjY2LVEiOkYnRjlGO0Y+RkBGQkZERkZGSEZKRk0=</Equation></Text-field>
</Input>
</Group></Presentation-Block><Presentation-Block>
<Group view="code" labelreference="L45445" drawlabel="true">
<Input>
<Text-field prompt="&gt; " style="Maple Input" layout="Normal"><Equation executable="true" style="2D Input" input-equation="" display="LUklbXJvd0c2Iy9JK21vZHVsZW5hbWVHNiJJLFR5cGVzZXR0aW5nR0koX3N5c2xpYkdGJzYmLUkjbW9HRiQ2LVEiI0YnLyUsbWF0aHZhcmlhbnRHUSdub3JtYWxGJy8lJmZlbmNlR1EmZmFsc2VGJy8lKnNlcGFyYXRvckdGNC8lKXN0cmV0Y2h5R0Y0LyUqc3ltbWV0cmljR0Y0LyUobGFyZ2VvcEdGNC8lLm1vdmFibGVsaW1pdHNHRjQvJSdhY2NlbnRHRjQvJSdsc3BhY2VHUSYwLjBlbUYnLyUncnNwYWNlR0ZDLUkjbWlHRiQ2JVFgcCMjIyMjIyMjIyMjIyMjIyMjIyMjIyMjIyMjIyMjIyMjIyMjIyMjIyMjIyMjIyMjIyMjIyMjIyMjIyMjIyMjIyMjIyMjIyMjIyMjIyMjIyMjIyMjIyNGJy8lJ2l0YWxpY0dRJXRydWVGJy9GMFEnaXRhbGljRicvJStleGVjdXRhYmxlR0Y0Ri8=">LUklbXJvd0c2Iy9JK21vZHVsZW5hbWVHNiJJLFR5cGVzZXR0aW5nR0koX3N5c2xpYkdGJzYkLUkjbW9HRiQ2LVEiI0YnLyUsbWF0aHZhcmlhbnRHUSdub3JtYWxGJy8lJmZlbmNlR1EmZmFsc2VGJy8lKnNlcGFyYXRvckdGNC8lKXN0cmV0Y2h5R0Y0LyUqc3ltbWV0cmljR0Y0LyUobGFyZ2VvcEdGNC8lLm1vdmFibGVsaW1pdHNHRjQvJSdhY2NlbnRHRjQvJSdsc3BhY2VHUSYwLjBlbUYnLyUncnNwYWNlR0ZDLUkjbWlHRiQ2JVFgcCMjIyMjIyMjIyMjIyMjIyMjIyMjIyMjIyMjIyMjIyMjIyMjIyMjIyMjIyMjIyMjIyMjIyMjIyMjIyMjIyMjIyMjIyMjIyMjIyMjIyMjIyMjIyMjIyNGJy8lJ2l0YWxpY0dRJXRydWVGJy9GMFEnaXRhbGljRic=</Equation></Text-field>
</Input>
</Group></Presentation-Block><Presentation-Block>
<Group view="code" labelreference="L45446" drawlabel="true">
<Input>
<Text-field prompt="&gt; " style="Maple Input" layout="Normal"><Equation executable="true" style="2D Input" input-equation="" display="LUklbXJvd0c2Iy9JK21vZHVsZW5hbWVHNiJJLFR5cGVzZXR0aW5nR0koX3N5c2xpYkdGJzYpLUkjbWlHRiQ2JVEjeHhGJy8lJ2l0YWxpY0dRJXRydWVGJy8lLG1hdGh2YXJpYW50R1EnaXRhbGljRictSSNtb0dGJDYtUSomY29sb25lcTtGJy9GM1Enbm9ybWFsRicvJSZmZW5jZUdRJmZhbHNlRicvJSpzZXBhcmF0b3JHRj0vJSlzdHJldGNoeUdGPS8lKnN5bW1ldHJpY0dGPS8lKGxhcmdlb3BHRj0vJS5tb3ZhYmxlbGltaXRzR0Y9LyUnYWNjZW50R0Y9LyUnbHNwYWNlR1EsMC4yNzc3Nzc4ZW1GJy8lJ3JzcGFjZUdGTC1GLDYlUShjb252ZXJ0RidGL0YyLUkobWZlbmNlZEdGJDYkLUYjNiYtRlM2Ji1GIzYlLUYsNiVRJHNlcUYnRi9GMi1GUzYkLUYjNi0tRiw2JVEmZXZhbGZGJ0YvRjItRlM2JC1GIzYmLUYsNiNRIUYnLUYjNiVGY28tSSZtZnJhY0dGJDYoLUYjNiYtRlM2JC1GIzYmLUYsNiVRImlGJ0YvRjItRjY2LVEoJm1pbnVzO0YnRjlGO0Y+RkBGQkZERkZGSC9GS1EsMC4yMjIyMjIyZW1GJy9GTkZocC1JI21uR0YkNiRRIjFGJ0Y5RjlGOS1GNjYtUScmc2RvdDtGJ0Y5RjtGPkZARkJGREZGRkgvRktRJjAuMGVtRicvRk5GYnEtRiw2JVEiTEYnRi9GMkY5LUYjNiQtRiw2JVEjbW1GJ0YvRjJGOS8lLmxpbmV0aGlja25lc3NHRl1xLyUrZGVub21hbGlnbkdRJ2NlbnRlckYnLyUpbnVtYWxpZ25HRmByLyUpYmV2ZWxsZWRHRj1GOUZjb0Y5RjktRjY2LVEiLEYnRjlGOy9GP0YxRkBGQkZERkZGSEZhcS9GTlEsMC4zMzMzMzMzZW1GJ0ZhcC1GNjYtUSI9RidGOUY7Rj5GQEZCRkRGRkZIRkpGTUZqcC1GNjYtUSMuLkYnRjlGO0Y+RkBGQkZERkZGSEZncEZjcUZpcS1GNjYtUSIrRidGOUY7Rj5GQEZCRkRGRkZIRmdwRmlwRmpwRjlGOUY5RjkvJSVvcGVuR1EiW0YnLyUmY2xvc2VHUSJdRidGZXItRiw2JVEnVmVjdG9yRidGL0YyRjlGOS1GNjYtUSI6RidGOUY7Rj5GQEZCRkRGRkZIRkpGTS8lK2V4ZWN1dGFibGVHRj1GOQ==">LUklbXJvd0c2Iy9JK21vZHVsZW5hbWVHNiJJLFR5cGVzZXR0aW5nR0koX3N5c2xpYkdGJzYnLUkjbWlHRiQ2JVEjeHhGJy8lJ2l0YWxpY0dRJXRydWVGJy8lLG1hdGh2YXJpYW50R1EnaXRhbGljRictSSNtb0dGJDYtUSomY29sb25lcTtGJy9GM1Enbm9ybWFsRicvJSZmZW5jZUdRJmZhbHNlRicvJSpzZXBhcmF0b3JHRj0vJSlzdHJldGNoeUdGPS8lKnN5bW1ldHJpY0dGPS8lKGxhcmdlb3BHRj0vJS5tb3ZhYmxlbGltaXRzR0Y9LyUnYWNjZW50R0Y9LyUnbHNwYWNlR1EsMC4yNzc3Nzc4ZW1GJy8lJ3JzcGFjZUdGTC1GLDYlUShjb252ZXJ0RidGL0YyLUkobWZlbmNlZEdGJDYkLUYjNiUtRlM2Ji1GIzYkLUYsNiVRJHNlcUYnRi9GMi1GUzYkLUYjNiwtRiw2JVEmZXZhbGZGJ0YvRjItRlM2JC1GIzYlLUYsNiNRIUYnLUYjNiRGY28tSSZtZnJhY0dGJDYoLUYjNiUtRlM2JC1GIzYlLUYsNiVRImlGJ0YvRjItRjY2LVEoJm1pbnVzO0YnRjlGO0Y+RkBGQkZERkZGSC9GS1EsMC4yMjIyMjIyZW1GJy9GTkZocC1JI21uR0YkNiRRIjFGJ0Y5RjktRjY2LVEnJnNkb3Q7RidGOUY7Rj5GQEZCRkRGRkZIL0ZLUSYwLjBlbUYnL0ZORmJxLUYsNiVRIkxGJ0YvRjItRiM2Iy1GLDYlUSNtbUYnRi9GMi8lLmxpbmV0aGlja25lc3NHRl1xLyUrZGVub21hbGlnbkdRJ2NlbnRlckYnLyUpbnVtYWxpZ25HRmByLyUpYmV2ZWxsZWRHRj1GY29GOS1GNjYtUSIsRidGOUY7L0Y/RjFGQEZCRkRGRkZIRmFxL0ZOUSwwLjMzMzMzMzNlbUYnRmFwLUY2Ni1RIj1GJ0Y5RjtGPkZARkJGREZGRkhGSkZNRmpwLUY2Ni1RIy4uRidGOUY7Rj5GQEZCRkRGRkZIRmdwRmNxRmlxLUY2Ni1RIitGJ0Y5RjtGPkZARkJGREZGRkhGZ3BGaXBGanBGOUY5LyUlb3BlbkdRIltGJy8lJmNsb3NlR1EiXUYnRmVyLUYsNiVRJ1ZlY3RvckYnRi9GMkY5LUY2Ni1RIjpGJ0Y5RjtGPkZARkJGREZGRkhGSkZN</Equation></Text-field>
</Input>
</Group>
<Group view="code" labelreference="L45447" drawlabel="true">
<Input>
<Text-field prompt="&gt; " style="Maple Input" layout="Normal"><Equation executable="true" style="2D Input" input-equation="" display="LUklbXJvd0c2Iy9JK21vZHVsZW5hbWVHNiJJLFR5cGVzZXR0aW5nR0koX3N5c2xpYkdGJzYpLUkjbWlHRiQ2JVEjdHRGJy8lJ2l0YWxpY0dRJXRydWVGJy8lLG1hdGh2YXJpYW50R1EnaXRhbGljRictSSNtb0dGJDYtUSomY29sb25lcTtGJy9GM1Enbm9ybWFsRicvJSZmZW5jZUdRJmZhbHNlRicvJSpzZXBhcmF0b3JHRj0vJSlzdHJldGNoeUdGPS8lKnN5bW1ldHJpY0dGPS8lKGxhcmdlb3BHRj0vJS5tb3ZhYmxlbGltaXRzR0Y9LyUnYWNjZW50R0Y9LyUnbHNwYWNlR1EsMC4yNzc3Nzc4ZW1GJy8lJ3JzcGFjZUdGTC1GLDYlUShjb252ZXJ0RidGL0YyLUkobWZlbmNlZEdGJDYkLUYjNiYtRlM2Ji1GIzYlLUYsNiVRJHNlcUYnRi9GMi1GUzYkLUYjNi0tRiw2JVEmZXZhbGZGJ0YvRjItRlM2JC1GIzYmLUYsNiNRIUYnLUYjNiZGY28tRiM2JUZjby1JJm1mcmFjR0YkNigtRiM2Ji1GUzYkLUYjNiYtRiw2JVEiakYnRi9GMi1GNjYtUSgmbWludXM7RidGOUY7Rj5GQEZCRkRGRkZIL0ZLUSwwLjIyMjIyMjJlbUYnL0ZORmpwLUkjbW5HRiQ2JFEiMUYnRjlGOUY5LUY2Ni1RJyZzZG90O0YnRjlGO0Y+RkBGQkZERkZGSC9GS1EmMC4wZW1GJy9GTkZkcS1GLDYlUSJURidGL0YyRjktRiM2JC1GLDYlUSNubkYnRi9GMkY5LyUubGluZXRoaWNrbmVzc0dGX3EvJStkZW5vbWFsaWduR1EnY2VudGVyRicvJSludW1hbGlnbkdGYnIvJSliZXZlbGxlZEdGPUY5RmNvRjlGY29GOUY5LUY2Ni1RIixGJ0Y5RjsvRj9GMUZARkJGREZGRkhGY3EvRk5RLDAuMzMzMzMzM2VtRidGY3AtRjY2LVEiPUYnRjlGO0Y+RkBGQkZERkZGSEZKRk1GXHEtRjY2LVEjLi5GJ0Y5RjtGPkZARkJGREZGRkhGaXBGZXFGW3ItRjY2LVEiK0YnRjlGO0Y+RkBGQkZERkZGSEZpcEZbcUZccUY5RjlGOUY5LyUlb3BlbkdRIltGJy8lJmNsb3NlR1EiXUYnRmdyLUYsNiVRJ1ZlY3RvckYnRi9GMkY5RjktRjY2LVEiOkYnRjlGO0Y+RkBGQkZERkZGSEZKRk0vJStleGVjdXRhYmxlR0Y9Rjk=">LUklbXJvd0c2Iy9JK21vZHVsZW5hbWVHNiJJLFR5cGVzZXR0aW5nR0koX3N5c2xpYkdGJzYnLUkjbWlHRiQ2JVEjdHRGJy8lJ2l0YWxpY0dRJXRydWVGJy8lLG1hdGh2YXJpYW50R1EnaXRhbGljRictSSNtb0dGJDYtUSomY29sb25lcTtGJy9GM1Enbm9ybWFsRicvJSZmZW5jZUdRJmZhbHNlRicvJSpzZXBhcmF0b3JHRj0vJSlzdHJldGNoeUdGPS8lKnN5bW1ldHJpY0dGPS8lKGxhcmdlb3BHRj0vJS5tb3ZhYmxlbGltaXRzR0Y9LyUnYWNjZW50R0Y9LyUnbHNwYWNlR1EsMC4yNzc3Nzc4ZW1GJy8lJ3JzcGFjZUdGTC1GLDYlUShjb252ZXJ0RidGL0YyLUkobWZlbmNlZEdGJDYkLUYjNiUtRlM2Ji1GIzYkLUYsNiVRJHNlcUYnRi9GMi1GUzYkLUYjNiwtRiw2JVEmZXZhbGZGJ0YvRjItRlM2JC1GIzYlLUYsNiNRIUYnLUYjNiVGY28tRiM2JEZjby1JJm1mcmFjR0YkNigtRiM2JS1GUzYkLUYjNiUtRiw2JVEiakYnRi9GMi1GNjYtUSgmbWludXM7RidGOUY7Rj5GQEZCRkRGRkZIL0ZLUSwwLjIyMjIyMjJlbUYnL0ZORmpwLUkjbW5HRiQ2JFEiMUYnRjlGOS1GNjYtUScmc2RvdDtGJ0Y5RjtGPkZARkJGREZGRkgvRktRJjAuMGVtRicvRk5GZHEtRiw2JVEiVEYnRi9GMi1GIzYjLUYsNiVRI25uRidGL0YyLyUubGluZXRoaWNrbmVzc0dGX3EvJStkZW5vbWFsaWduR1EnY2VudGVyRicvJSludW1hbGlnbkdGYnIvJSliZXZlbGxlZEdGPUZjb0Zjb0Y5LUY2Ni1RIixGJ0Y5RjsvRj9GMUZARkJGREZGRkhGY3EvRk5RLDAuMzMzMzMzM2VtRidGY3AtRjY2LVEiPUYnRjlGO0Y+RkBGQkZERkZGSEZKRk1GXHEtRjY2LVEjLi5GJ0Y5RjtGPkZARkJGREZGRkhGaXBGZXFGW3ItRjY2LVEiK0YnRjlGO0Y+RkBGQkZERkZGSEZpcEZbcUZccUY5RjkvJSVvcGVuR1EiW0YnLyUmY2xvc2VHUSJdRidGZ3ItRiw2JVEnVmVjdG9yRidGL0YyRjktRjY2LVEiOkYnRjlGO0Y+RkBGQkZERkZGSEZKRk0=</Equation></Text-field>
</Input>
</Group></Presentation-Block><Presentation-Block>
<Group view="code" labelreference="L45898" drawlabel="true">
<Input>
<Text-field prompt="&gt; " style="Maple Input" layout="Normal"><Equation executable="true" style="2D Input" input-equation="" display="LUklbXJvd0c2Iy9JK21vZHVsZW5hbWVHNiJJLFR5cGVzZXR0aW5nR0koX3N5c2xpYkdGJzYmLUkjbW9HRiQ2LVEiI0YnLyUsbWF0aHZhcmlhbnRHUSdub3JtYWxGJy8lJmZlbmNlR1EmZmFsc2VGJy8lKnNlcGFyYXRvckdGNC8lKXN0cmV0Y2h5R0Y0LyUqc3ltbWV0cmljR0Y0LyUobGFyZ2VvcEdGNC8lLm1vdmFibGVsaW1pdHNHRjQvJSdhY2NlbnRHRjQvJSdsc3BhY2VHUSYwLjBlbUYnLyUncnNwYWNlR0ZDLUkjbWlHRiQ2JVFfcCMjIyMjIyMjIyMjIyMjIyMjIyMjIyMjIyMjIyMjIyMjIyMjIyMjIyMjIyMjIyMjIyMjIyMjIyMjIyMjIyMjIyMjIyMjIyMjIyMjIyMjIyMjIyMjI0YnLyUnaXRhbGljR1EldHJ1ZUYnL0YwUSdpdGFsaWNGJy8lK2V4ZWN1dGFibGVHRjRGLw==">LUklbXJvd0c2Iy9JK21vZHVsZW5hbWVHNiJJLFR5cGVzZXR0aW5nR0koX3N5c2xpYkdGJzYkLUkjbW9HRiQ2LVEiI0YnLyUsbWF0aHZhcmlhbnRHUSdub3JtYWxGJy8lJmZlbmNlR1EmZmFsc2VGJy8lKnNlcGFyYXRvckdGNC8lKXN0cmV0Y2h5R0Y0LyUqc3ltbWV0cmljR0Y0LyUobGFyZ2VvcEdGNC8lLm1vdmFibGVsaW1pdHNHRjQvJSdhY2NlbnRHRjQvJSdsc3BhY2VHUSYwLjBlbUYnLyUncnNwYWNlR0ZDLUkjbWlHRiQ2JVFfcCMjIyMjIyMjIyMjIyMjIyMjIyMjIyMjIyMjIyMjIyMjIyMjIyMjIyMjIyMjIyMjIyMjIyMjIyMjIyMjIyMjIyMjIyMjIyMjIyMjIyMjIyMjIyMjI0YnLyUnaXRhbGljR1EldHJ1ZUYnL0YwUSdpdGFsaWNGJw==</Equation></Text-field>
</Input>
</Group>
<Group view="code" labelreference="L45901" drawlabel="true">
<Input>
<Text-field prompt="&gt; " style="Maple Input" layout="Normal"><Equation executable="true" style="2D Input" input-equation="" display="LUklbXJvd0c2Iy9JK21vZHVsZW5hbWVHNiJJLFR5cGVzZXR0aW5nR0koX3N5c2xpYkdGJzYpLUkjbWlHRiQ2JVEjUzFGJy8lJ2l0YWxpY0dRJXRydWVGJy8lLG1hdGh2YXJpYW50R1EnaXRhbGljRictSSNtb0dGJDYtUSomY29sb25lcTtGJy9GM1Enbm9ybWFsRicvJSZmZW5jZUdRJmZhbHNlRicvJSpzZXBhcmF0b3JHRj0vJSlzdHJldGNoeUdGPS8lKnN5bW1ldHJpY0dGPS8lKGxhcmdlb3BHRj0vJS5tb3ZhYmxlbGltaXRzR0Y9LyUnYWNjZW50R0Y9LyUnbHNwYWNlR1EsMC4yNzc3Nzc4ZW1GJy8lJ3JzcGFjZUdGTC1GLDYlUSRzZXFGJ0YvRjItSShtZmVuY2VkR0YkNiQtRiM2LC1GLDYlUSNFMUYnRi9GMi1GUzYkLUYjNiYtRiw2JVEjeHhGJ0YvRjItRlM2Ji1GIzYlLUYsNiVRImlGJ0YvRjIvJStleGVjdXRhYmxlR0Y9RjlGOS8lJW9wZW5HUSJbRicvJSZjbG9zZUdRIl1GJ0Zib0Y5RjktRjY2LVEiLEYnRjlGOy9GP0YxRkBGQkZERkZGSC9GS1EmMC4wZW1GJy9GTlEsMC4zMzMzMzMzZW1GJ0Zfby1GNjYtUSI9RidGOUY7Rj5GQEZCRkRGRkZIRkpGTS1JI21uR0YkNiRRIjJGJ0Y5LUY2Ni1RIy4uRidGOUY7Rj5GQEZCRkRGRkZIL0ZLUSwwLjIyMjIyMjJlbUYnL0ZORl9wLUYsNiVRI21tRidGL0YyRmJvRjlGOS1GNjYtUSI6RidGOUY7Rj5GQEZCRkRGRkZIRkpGTUZib0Y5">LUklbXJvd0c2Iy9JK21vZHVsZW5hbWVHNiJJLFR5cGVzZXR0aW5nR0koX3N5c2xpYkdGJzYnLUkjbWlHRiQ2JVEjUzFGJy8lJ2l0YWxpY0dRJXRydWVGJy8lLG1hdGh2YXJpYW50R1EnaXRhbGljRictSSNtb0dGJDYtUSomY29sb25lcTtGJy9GM1Enbm9ybWFsRicvJSZmZW5jZUdRJmZhbHNlRicvJSpzZXBhcmF0b3JHRj0vJSlzdHJldGNoeUdGPS8lKnN5bW1ldHJpY0dGPS8lKGxhcmdlb3BHRj0vJS5tb3ZhYmxlbGltaXRzR0Y9LyUnYWNjZW50R0Y9LyUnbHNwYWNlR1EsMC4yNzc3Nzc4ZW1GJy8lJ3JzcGFjZUdGTC1GLDYlUSRzZXFGJ0YvRjItSShtZmVuY2VkR0YkNiQtRiM2Ki1GLDYlUSNFMUYnRi9GMi1GUzYkLUYjNiQtRiw2JVEjeHhGJ0YvRjItRlM2Ji1GIzYjLUYsNiVRImlGJ0YvRjJGOS8lJW9wZW5HUSJbRicvJSZjbG9zZUdRIl1GJ0Y5LUY2Ni1RIixGJ0Y5RjsvRj9GMUZARkJGREZGRkgvRktRJjAuMGVtRicvRk5RLDAuMzMzMzMzM2VtRidGX28tRjY2LVEiPUYnRjlGO0Y+RkBGQkZERkZGSEZKRk0tSSNtbkdGJDYkUSIyRidGOS1GNjYtUSMuLkYnRjlGO0Y+RkBGQkZERkZGSC9GS1EsMC4yMjIyMjIyZW1GJy9GTkZdcC1GLDYlUSNtbUYnRi9GMkY5LUY2Ni1RIjpGJ0Y5RjtGPkZARkJGREZGRkhGSkZN</Equation></Text-field>
</Input>
</Group>
<Group view="code" labelreference="L45902" drawlabel="true">
<Input>
<Text-field prompt="&gt; " style="Maple Input" layout="Normal"><Equation executable="true" style="2D Input" input-equation="" display="LUklbXJvd0c2Iy9JK21vZHVsZW5hbWVHNiJJLFR5cGVzZXR0aW5nR0koX3N5c2xpYkdGJzYpLUkjbWlHRiQ2JVEjUzJGJy8lJ2l0YWxpY0dRJXRydWVGJy8lLG1hdGh2YXJpYW50R1EnaXRhbGljRictSSNtb0dGJDYtUSomY29sb25lcTtGJy9GM1Enbm9ybWFsRicvJSZmZW5jZUdRJmZhbHNlRicvJSpzZXBhcmF0b3JHRj0vJSlzdHJldGNoeUdGPS8lKnN5bW1ldHJpY0dGPS8lKGxhcmdlb3BHRj0vJS5tb3ZhYmxlbGltaXRzR0Y9LyUnYWNjZW50R0Y9LyUnbHNwYWNlR1EsMC4yNzc3Nzc4ZW1GJy8lJ3JzcGFjZUdGTC1GLDYlUSRzZXFGJ0YvRjItSShtZmVuY2VkR0YkNiQtRiM2Li1GLDYlUSNFMkYnRi9GMi1GUzYkLUYjNiYtRiw2JVEjdHRGJ0YvRjItRlM2Ji1GIzYlLUYsNiVRImpGJ0YvRjIvJStleGVjdXRhYmxlR0Y9RjlGOS8lJW9wZW5HUSJbRicvJSZjbG9zZUdRIl1GJ0Zib0Y5RjktRjY2LVEiLEYnRjlGOy9GP0YxRkBGQkZERkZGSC9GS1EmMC4wZW1GJy9GTlEsMC4zMzMzMzMzZW1GJ0Zfby1GNjYtUSI9RidGOUY7Rj5GQEZCRkRGRkZIRkpGTS1JI21uR0YkNiRRIjFGJ0Y5LUY2Ni1RIy4uRidGOUY7Rj5GQEZCRkRGRkZIL0ZLUSwwLjIyMjIyMjJlbUYnL0ZORl9wLUYsNiVRI25uRidGL0YyLUY2Ni1RIitGJ0Y5RjtGPkZARkJGREZGRkhGXHEvRk5GXXFGZXBGYm9GOUY5LUY2Ni1RIjpGJ0Y5RjtGPkZARkJGREZGRkhGSkZNRmJvRjk=">LUklbXJvd0c2Iy9JK21vZHVsZW5hbWVHNiJJLFR5cGVzZXR0aW5nR0koX3N5c2xpYkdGJzYnLUkjbWlHRiQ2JVEjUzJGJy8lJ2l0YWxpY0dRJXRydWVGJy8lLG1hdGh2YXJpYW50R1EnaXRhbGljRictSSNtb0dGJDYtUSomY29sb25lcTtGJy9GM1Enbm9ybWFsRicvJSZmZW5jZUdRJmZhbHNlRicvJSpzZXBhcmF0b3JHRj0vJSlzdHJldGNoeUdGPS8lKnN5bW1ldHJpY0dGPS8lKGxhcmdlb3BHRj0vJS5tb3ZhYmxlbGltaXRzR0Y9LyUnYWNjZW50R0Y9LyUnbHNwYWNlR1EsMC4yNzc3Nzc4ZW1GJy8lJ3JzcGFjZUdGTC1GLDYlUSRzZXFGJ0YvRjItSShtZmVuY2VkR0YkNiQtRiM2LC1GLDYlUSNFMkYnRi9GMi1GUzYkLUYjNiQtRiw2JVEjdHRGJ0YvRjItRlM2Ji1GIzYjLUYsNiVRImpGJ0YvRjJGOS8lJW9wZW5HUSJbRicvJSZjbG9zZUdRIl1GJ0Y5LUY2Ni1RIixGJ0Y5RjsvRj9GMUZARkJGREZGRkgvRktRJjAuMGVtRicvRk5RLDAuMzMzMzMzM2VtRidGX28tRjY2LVEiPUYnRjlGO0Y+RkBGQkZERkZGSEZKRk0tSSNtbkdGJDYkUSIxRidGOS1GNjYtUSMuLkYnRjlGO0Y+RkBGQkZERkZGSC9GS1EsMC4yMjIyMjIyZW1GJy9GTkZdcC1GLDYlUSNubkYnRi9GMi1GNjYtUSIrRidGOUY7Rj5GQEZCRkRGRkZIRmpwL0ZORltxRmNwRjktRjY2LVEiOkYnRjlGO0Y+RkBGQkZERkZGSEZKRk0=</Equation></Text-field>
</Input>
</Group>
<Group view="code" labelreference="L45903" drawlabel="true">
<Input>
<Text-field prompt="&gt; " style="Maple Input" layout="Normal"><Equation executable="true" style="2D Input" input-equation="" display="LUklbXJvd0c2Iy9JK21vZHVsZW5hbWVHNiJJLFR5cGVzZXR0aW5nR0koX3N5c2xpYkdGJzYpLUkjbWlHRiQ2JVEjUzNGJy8lJ2l0YWxpY0dRJXRydWVGJy8lLG1hdGh2YXJpYW50R1EnaXRhbGljRictSSNtb0dGJDYtUSomY29sb25lcTtGJy9GM1Enbm9ybWFsRicvJSZmZW5jZUdRJmZhbHNlRicvJSpzZXBhcmF0b3JHRj0vJSlzdHJldGNoeUdGPS8lKnN5bW1ldHJpY0dGPS8lKGxhcmdlb3BHRj0vJS5tb3ZhYmxlbGltaXRzR0Y9LyUnYWNjZW50R0Y9LyUnbHNwYWNlR1EsMC4yNzc3Nzc4ZW1GJy8lJ3JzcGFjZUdGTC1GLDYlUSRzZXFGJ0YvRjItSShtZmVuY2VkR0YkNiQtRiM2LS1GLDYlUSNFM0YnRi9GMi1GUzYkLUYjNiUtRiw2JVEjdHRGJ0YvRjItRlM2Ji1GIzYkLUYsNiVRImpGJ0YvRjJGOUY5LyUlb3BlbkdRIltGJy8lJmNsb3NlR1EiXUYnRjlGOS1GNjYtUSIsRidGOUY7L0Y/RjFGQEZCRkRGRkZIL0ZLUSYwLjBlbUYnL0ZOUSwwLjMzMzMzMzNlbUYnRl9vLUY2Ni1RIj1GJ0Y5RjtGPkZARkJGREZGRkhGSkZNLUkjbW5HRiQ2JFEiMUYnRjktRjY2LVEjLi5GJ0Y5RjtGPkZARkJGREZGRkgvRktRLDAuMjIyMjIyMmVtRicvRk5GXXAtRiw2JVEjbm5GJ0YvRjItRjY2LVEiK0YnRjlGO0Y+RkBGQkZERkZGSEZqcC9GTkZbcUZjcEY5RjktRjY2LVEiOkYnRjlGO0Y+RkBGQkZERkZGSEZKRk0vJStleGVjdXRhYmxlR0Y9Rjk=">LUklbXJvd0c2Iy9JK21vZHVsZW5hbWVHNiJJLFR5cGVzZXR0aW5nR0koX3N5c2xpYkdGJzYnLUkjbWlHRiQ2JVEjUzNGJy8lJ2l0YWxpY0dRJXRydWVGJy8lLG1hdGh2YXJpYW50R1EnaXRhbGljRictSSNtb0dGJDYtUSomY29sb25lcTtGJy9GM1Enbm9ybWFsRicvJSZmZW5jZUdRJmZhbHNlRicvJSpzZXBhcmF0b3JHRj0vJSlzdHJldGNoeUdGPS8lKnN5bW1ldHJpY0dGPS8lKGxhcmdlb3BHRj0vJS5tb3ZhYmxlbGltaXRzR0Y9LyUnYWNjZW50R0Y9LyUnbHNwYWNlR1EsMC4yNzc3Nzc4ZW1GJy8lJ3JzcGFjZUdGTC1GLDYlUSRzZXFGJ0YvRjItSShtZmVuY2VkR0YkNiQtRiM2LC1GLDYlUSNFM0YnRi9GMi1GUzYkLUYjNiQtRiw2JVEjdHRGJ0YvRjItRlM2Ji1GIzYjLUYsNiVRImpGJ0YvRjJGOS8lJW9wZW5HUSJbRicvJSZjbG9zZUdRIl1GJ0Y5LUY2Ni1RIixGJ0Y5RjsvRj9GMUZARkJGREZGRkgvRktRJjAuMGVtRicvRk5RLDAuMzMzMzMzM2VtRidGX28tRjY2LVEiPUYnRjlGO0Y+RkBGQkZERkZGSEZKRk0tSSNtbkdGJDYkUSIxRidGOS1GNjYtUSMuLkYnRjlGO0Y+RkBGQkZERkZGSC9GS1EsMC4yMjIyMjIyZW1GJy9GTkZdcC1GLDYlUSNubkYnRi9GMi1GNjYtUSIrRidGOUY7Rj5GQEZCRkRGRkZIRmpwL0ZORltxRmNwRjktRjY2LVEiOkYnRjlGO0Y+RkBGQkZERkZGSEZKRk0=</Equation></Text-field>
</Input>
</Group></Presentation-Block><Presentation-Block>
<Group view="code" labelreference="L45899" drawlabel="true">
<Input>
<Text-field prompt="&gt; " style="Maple Input" layout="Normal"><Equation executable="true" style="2D Input" input-equation="" display="LUklbXJvd0c2Iy9JK21vZHVsZW5hbWVHNiJJLFR5cGVzZXR0aW5nR0koX3N5c2xpYkdGJzYmLUkjbW9HRiQ2LVEiI0YnLyUsbWF0aHZhcmlhbnRHUSdub3JtYWxGJy8lJmZlbmNlR1EmZmFsc2VGJy8lKnNlcGFyYXRvckdGNC8lKXN0cmV0Y2h5R0Y0LyUqc3ltbWV0cmljR0Y0LyUobGFyZ2VvcEdGNC8lLm1vdmFibGVsaW1pdHNHRjQvJSdhY2NlbnRHRjQvJSdsc3BhY2VHUSYwLjBlbUYnLyUncnNwYWNlR0ZDLUkjbWlHRiQ2JVFfcCMjIyMjIyMjIyMjIyMjIyMjIyMjIyMjIyMjIyMjIyMjIyMjIyMjIyMjIyMjIyMjIyMjIyMjIyMjIyMjIyMjIyMjIyMjIyMjIyMjIyMjIyMjIyMjI0YnLyUnaXRhbGljR1EldHJ1ZUYnL0YwUSdpdGFsaWNGJy8lK2V4ZWN1dGFibGVHRjRGLw==">LUklbXJvd0c2Iy9JK21vZHVsZW5hbWVHNiJJLFR5cGVzZXR0aW5nR0koX3N5c2xpYkdGJzYkLUkjbW9HRiQ2LVEiI0YnLyUsbWF0aHZhcmlhbnRHUSdub3JtYWxGJy8lJmZlbmNlR1EmZmFsc2VGJy8lKnNlcGFyYXRvckdGNC8lKXN0cmV0Y2h5R0Y0LyUqc3ltbWV0cmljR0Y0LyUobGFyZ2VvcEdGNC8lLm1vdmFibGVsaW1pdHNHRjQvJSdhY2NlbnRHRjQvJSdsc3BhY2VHUSYwLjBlbUYnLyUncnNwYWNlR0ZDLUkjbWlHRiQ2JVFfcCMjIyMjIyMjIyMjIyMjIyMjIyMjIyMjIyMjIyMjIyMjIyMjIyMjIyMjIyMjIyMjIyMjIyMjIyMjIyMjIyMjIyMjIyMjIyMjIyMjIyMjIyMjIyMjI0YnLyUnaXRhbGljR1EldHJ1ZUYnL0YwUSdpdGFsaWNGJw==</Equation></Text-field>
</Input>
</Group>
<Group view="code" labelreference="L45896" drawlabel="true">
<Input>
<Text-field prompt="&gt; " style="Maple Input" layout="Normal"><Equation executable="true" style="2D Input" input-equation="" display="LUklbXJvd0c2Iy9JK21vZHVsZW5hbWVHNiJJLFR5cGVzZXR0aW5nR0koX3N5c2xpYkdGJzYpLUkjbWlHRiQ2JVEjUzRGJy8lJ2l0YWxpY0dRJXRydWVGJy8lLG1hdGh2YXJpYW50R1EnaXRhbGljRictSSNtb0dGJDYtUSomY29sb25lcTtGJy9GM1Enbm9ybWFsRicvJSZmZW5jZUdRJmZhbHNlRicvJSpzZXBhcmF0b3JHRj0vJSlzdHJldGNoeUdGPS8lKnN5bW1ldHJpY0dGPS8lKGxhcmdlb3BHRj0vJS5tb3ZhYmxlbGltaXRzR0Y9LyUnYWNjZW50R0Y9LyUnbHNwYWNlR1EsMC4yNzc3Nzc4ZW1GJy8lJ3JzcGFjZUdGTC1GLDYlUSRzZXFGJ0YvRjItSShtZmVuY2VkR0YkNiQtRiM2LC1GLDYlUSNFNEYnRi9GMi1GUzYkLUYjNiYtRiw2JVEjeHhGJ0YvRjItRlM2Ji1GIzYlLUYsNiVRImlGJ0YvRjIvJStleGVjdXRhYmxlR0Y9RjlGOS8lJW9wZW5HUSJbRicvJSZjbG9zZUdRIl1GJ0Zib0Y5RjktRjY2LVEiLEYnRjlGOy9GP0YxRkBGQkZERkZGSC9GS1EmMC4wZW1GJy9GTlEsMC4zMzMzMzMzZW1GJ0Zfby1GNjYtUSI9RidGOUY7Rj5GQEZCRkRGRkZIRkpGTS1JI21uR0YkNiRRIjJGJ0Y5LUY2Ni1RIy4uRidGOUY7Rj5GQEZCRkRGRkZIL0ZLUSwwLjIyMjIyMjJlbUYnL0ZORl9wLUYsNiVRI21tRidGL0YyRmJvRjlGOS1GNjYtUSI6RidGOUY7Rj5GQEZCRkRGRkZIRkpGTUZib0Y5">LUklbXJvd0c2Iy9JK21vZHVsZW5hbWVHNiJJLFR5cGVzZXR0aW5nR0koX3N5c2xpYkdGJzYnLUkjbWlHRiQ2JVEjUzRGJy8lJ2l0YWxpY0dRJXRydWVGJy8lLG1hdGh2YXJpYW50R1EnaXRhbGljRictSSNtb0dGJDYtUSomY29sb25lcTtGJy9GM1Enbm9ybWFsRicvJSZmZW5jZUdRJmZhbHNlRicvJSpzZXBhcmF0b3JHRj0vJSlzdHJldGNoeUdGPS8lKnN5bW1ldHJpY0dGPS8lKGxhcmdlb3BHRj0vJS5tb3ZhYmxlbGltaXRzR0Y9LyUnYWNjZW50R0Y9LyUnbHNwYWNlR1EsMC4yNzc3Nzc4ZW1GJy8lJ3JzcGFjZUdGTC1GLDYlUSRzZXFGJ0YvRjItSShtZmVuY2VkR0YkNiQtRiM2Ki1GLDYlUSNFNEYnRi9GMi1GUzYkLUYjNiQtRiw2JVEjeHhGJ0YvRjItRlM2Ji1GIzYjLUYsNiVRImlGJ0YvRjJGOS8lJW9wZW5HUSJbRicvJSZjbG9zZUdRIl1GJ0Y5LUY2Ni1RIixGJ0Y5RjsvRj9GMUZARkJGREZGRkgvRktRJjAuMGVtRicvRk5RLDAuMzMzMzMzM2VtRidGX28tRjY2LVEiPUYnRjlGO0Y+RkBGQkZERkZGSEZKRk0tSSNtbkdGJDYkUSIyRidGOS1GNjYtUSMuLkYnRjlGO0Y+RkBGQkZERkZGSC9GS1EsMC4yMjIyMjIyZW1GJy9GTkZdcC1GLDYlUSNtbUYnRi9GMkY5LUY2Ni1RIjpGJ0Y5RjtGPkZARkJGREZGRkhGSkZN</Equation></Text-field>
</Input>
</Group>
<Group view="code" labelreference="L45897" drawlabel="true">
<Input>
<Text-field prompt="&gt; " style="Maple Input" layout="Normal"><Equation executable="true" style="2D Input" input-equation="" display="LUklbXJvd0c2Iy9JK21vZHVsZW5hbWVHNiJJLFR5cGVzZXR0aW5nR0koX3N5c2xpYkdGJzYpLUkjbWlHRiQ2JVEjUzVGJy8lJ2l0YWxpY0dRJXRydWVGJy8lLG1hdGh2YXJpYW50R1EnaXRhbGljRictSSNtb0dGJDYtUSomY29sb25lcTtGJy9GM1Enbm9ybWFsRicvJSZmZW5jZUdRJmZhbHNlRicvJSpzZXBhcmF0b3JHRj0vJSlzdHJldGNoeUdGPS8lKnN5bW1ldHJpY0dGPS8lKGxhcmdlb3BHRj0vJS5tb3ZhYmxlbGltaXRzR0Y9LyUnYWNjZW50R0Y9LyUnbHNwYWNlR1EsMC4yNzc3Nzc4ZW1GJy8lJ3JzcGFjZUdGTC1GLDYlUSRzZXFGJ0YvRjItSShtZmVuY2VkR0YkNiQtRiM2Li1GLDYlUSNFNUYnRi9GMi1GUzYkLUYjNiYtRiw2JVEjdHRGJ0YvRjItRlM2Ji1GIzYlLUYsNiVRImpGJ0YvRjIvJStleGVjdXRhYmxlR0Y9RjlGOS8lJW9wZW5HUSJbRicvJSZjbG9zZUdRIl1GJ0Zib0Y5RjktRjY2LVEiLEYnRjlGOy9GP0YxRkBGQkZERkZGSC9GS1EmMC4wZW1GJy9GTlEsMC4zMzMzMzMzZW1GJ0Zfby1GNjYtUSI9RidGOUY7Rj5GQEZCRkRGRkZIRkpGTS1JI21uR0YkNiRRIjFGJ0Y5LUY2Ni1RIy4uRidGOUY7Rj5GQEZCRkRGRkZIL0ZLUSwwLjIyMjIyMjJlbUYnL0ZORl9wLUYsNiVRI25uRidGL0YyLUY2Ni1RIitGJ0Y5RjtGPkZARkJGREZGRkhGXHEvRk5GXXFGZXBGYm9GOUY5LUY2Ni1RIjpGJ0Y5RjtGPkZARkJGREZGRkhGSkZNRmJvRjk=">LUklbXJvd0c2Iy9JK21vZHVsZW5hbWVHNiJJLFR5cGVzZXR0aW5nR0koX3N5c2xpYkdGJzYnLUkjbWlHRiQ2JVEjUzVGJy8lJ2l0YWxpY0dRJXRydWVGJy8lLG1hdGh2YXJpYW50R1EnaXRhbGljRictSSNtb0dGJDYtUSomY29sb25lcTtGJy9GM1Enbm9ybWFsRicvJSZmZW5jZUdRJmZhbHNlRicvJSpzZXBhcmF0b3JHRj0vJSlzdHJldGNoeUdGPS8lKnN5bW1ldHJpY0dGPS8lKGxhcmdlb3BHRj0vJS5tb3ZhYmxlbGltaXRzR0Y9LyUnYWNjZW50R0Y9LyUnbHNwYWNlR1EsMC4yNzc3Nzc4ZW1GJy8lJ3JzcGFjZUdGTC1GLDYlUSRzZXFGJ0YvRjItSShtZmVuY2VkR0YkNiQtRiM2LC1GLDYlUSNFNUYnRi9GMi1GUzYkLUYjNiQtRiw2JVEjdHRGJ0YvRjItRlM2Ji1GIzYjLUYsNiVRImpGJ0YvRjJGOS8lJW9wZW5HUSJbRicvJSZjbG9zZUdRIl1GJ0Y5LUY2Ni1RIixGJ0Y5RjsvRj9GMUZARkJGREZGRkgvRktRJjAuMGVtRicvRk5RLDAuMzMzMzMzM2VtRidGX28tRjY2LVEiPUYnRjlGO0Y+RkBGQkZERkZGSEZKRk0tSSNtbkdGJDYkUSIxRidGOS1GNjYtUSMuLkYnRjlGO0Y+RkBGQkZERkZGSC9GS1EsMC4yMjIyMjIyZW1GJy9GTkZdcC1GLDYlUSNubkYnRi9GMi1GNjYtUSIrRidGOUY7Rj5GQEZCRkRGRkZIRmpwL0ZORltxRmNwRjktRjY2LVEiOkYnRjlGO0Y+RkBGQkZERkZGSEZKRk0=</Equation></Text-field>
</Input>
</Group></Presentation-Block><Presentation-Block>
<Group view="code" labelreference="L45900" drawlabel="true">
<Input>
<Text-field prompt="&gt; " style="Maple Input" layout="Normal"><Equation executable="true" style="2D Input" input-equation="" display="LUklbXJvd0c2Iy9JK21vZHVsZW5hbWVHNiJJLFR5cGVzZXR0aW5nR0koX3N5c2xpYkdGJzYpLUkjbWlHRiQ2JVEjUzZGJy8lJ2l0YWxpY0dRJXRydWVGJy8lLG1hdGh2YXJpYW50R1EnaXRhbGljRictSSNtb0dGJDYtUSomY29sb25lcTtGJy9GM1Enbm9ybWFsRicvJSZmZW5jZUdRJmZhbHNlRicvJSpzZXBhcmF0b3JHRj0vJSlzdHJldGNoeUdGPS8lKnN5bW1ldHJpY0dGPS8lKGxhcmdlb3BHRj0vJS5tb3ZhYmxlbGltaXRzR0Y9LyUnYWNjZW50R0Y9LyUnbHNwYWNlR1EsMC4yNzc3Nzc4ZW1GJy8lJ3JzcGFjZUdGTC1GLDYlUSRzZXFGJ0YvRjItSShtZmVuY2VkR0YkNiQtRiM2Li1GLDYlUSNFNkYnRi9GMi1GUzYkLUYjNiYtRiw2JVEjdHRGJ0YvRjItRlM2Ji1GIzYlLUYsNiVRImpGJ0YvRjIvJStleGVjdXRhYmxlR0Y9RjlGOS8lJW9wZW5HUSJbRicvJSZjbG9zZUdRIl1GJ0Zib0Y5RjktRjY2LVEiLEYnRjlGOy9GP0YxRkBGQkZERkZGSC9GS1EmMC4wZW1GJy9GTlEsMC4zMzMzMzMzZW1GJ0Zfby1GNjYtUSI9RidGOUY7Rj5GQEZCRkRGRkZIRkpGTS1JI21uR0YkNiRRIjFGJ0Y5LUY2Ni1RIy4uRidGOUY7Rj5GQEZCRkRGRkZIL0ZLUSwwLjIyMjIyMjJlbUYnL0ZORl9wLUYsNiVRI25uRidGL0YyLUY2Ni1RIitGJ0Y5RjtGPkZARkJGREZGRkhGXHEvRk5GXXFGZXBGYm9GOUY5LUY2Ni1RIjpGJ0Y5RjtGPkZARkJGREZGRkhGSkZNRmJvRjk=">LUklbXJvd0c2Iy9JK21vZHVsZW5hbWVHNiJJLFR5cGVzZXR0aW5nR0koX3N5c2xpYkdGJzYnLUkjbWlHRiQ2JVEjUzZGJy8lJ2l0YWxpY0dRJXRydWVGJy8lLG1hdGh2YXJpYW50R1EnaXRhbGljRictSSNtb0dGJDYtUSomY29sb25lcTtGJy9GM1Enbm9ybWFsRicvJSZmZW5jZUdRJmZhbHNlRicvJSpzZXBhcmF0b3JHRj0vJSlzdHJldGNoeUdGPS8lKnN5bW1ldHJpY0dGPS8lKGxhcmdlb3BHRj0vJS5tb3ZhYmxlbGltaXRzR0Y9LyUnYWNjZW50R0Y9LyUnbHNwYWNlR1EsMC4yNzc3Nzc4ZW1GJy8lJ3JzcGFjZUdGTC1GLDYlUSRzZXFGJ0YvRjItSShtZmVuY2VkR0YkNiQtRiM2LC1GLDYlUSNFNkYnRi9GMi1GUzYkLUYjNiQtRiw2JVEjdHRGJ0YvRjItRlM2Ji1GIzYjLUYsNiVRImpGJ0YvRjJGOS8lJW9wZW5HUSJbRicvJSZjbG9zZUdRIl1GJ0Y5LUY2Ni1RIixGJ0Y5RjsvRj9GMUZARkJGREZGRkgvRktRJjAuMGVtRicvRk5RLDAuMzMzMzMzM2VtRidGX28tRjY2LVEiPUYnRjlGO0Y+RkBGQkZERkZGSEZKRk0tSSNtbkdGJDYkUSIxRidGOS1GNjYtUSMuLkYnRjlGO0Y+RkBGQkZERkZGSC9GS1EsMC4yMjIyMjIyZW1GJy9GTkZdcC1GLDYlUSNubkYnRi9GMi1GNjYtUSIrRidGOUY7Rj5GQEZCRkRGRkZIRmpwL0ZORltxRmNwRjktRjY2LVEiOkYnRjlGO0Y+RkBGQkZERkZGSEZKRk0=</Equation></Text-field>
</Input>
</Group></Presentation-Block><Presentation-Block>
<Group view="code" labelreference="L45375" drawlabel="true">
<Input>
<Text-field prompt="&gt; " style="Maple Input" layout="Normal"><Equation executable="true" style="2D Input" input-equation="" display="LUklbXJvd0c2Iy9JK21vZHVsZW5hbWVHNiJJLFR5cGVzZXR0aW5nR0koX3N5c2xpYkdGJzYmLUkjbW9HRiQ2LVEiI0YnLyUsbWF0aHZhcmlhbnRHUSdub3JtYWxGJy8lJmZlbmNlR1EmZmFsc2VGJy8lKnNlcGFyYXRvckdGNC8lKXN0cmV0Y2h5R0Y0LyUqc3ltbWV0cmljR0Y0LyUobGFyZ2VvcEdGNC8lLm1vdmFibGVsaW1pdHNHRjQvJSdhY2NlbnRHRjQvJSdsc3BhY2VHUSYwLjBlbUYnLyUncnNwYWNlR0ZDLUkjbWlHRiQ2JVFfcCMjIyMjIyMjIyMjIyMjIyMjIyMjIyMjIyMjIyMjIyMjIyMjIyMjIyMjIyMjIyMjIyMjIyMjIyMjIyMjIyMjIyMjIyMjIyMjIyMjIyMjIyMjIyMjI0YnLyUnaXRhbGljR1EldHJ1ZUYnL0YwUSdpdGFsaWNGJy8lK2V4ZWN1dGFibGVHRjRGLw==">LUklbXJvd0c2Iy9JK21vZHVsZW5hbWVHNiJJLFR5cGVzZXR0aW5nR0koX3N5c2xpYkdGJzYkLUkjbW9HRiQ2LVEiI0YnLyUsbWF0aHZhcmlhbnRHUSdub3JtYWxGJy8lJmZlbmNlR1EmZmFsc2VGJy8lKnNlcGFyYXRvckdGNC8lKXN0cmV0Y2h5R0Y0LyUqc3ltbWV0cmljR0Y0LyUobGFyZ2VvcEdGNC8lLm1vdmFibGVsaW1pdHNHRjQvJSdhY2NlbnRHRjQvJSdsc3BhY2VHUSYwLjBlbUYnLyUncnNwYWNlR0ZDLUkjbWlHRiQ2JVFfcCMjIyMjIyMjIyMjIyMjIyMjIyMjIyMjIyMjIyMjIyMjIyMjIyMjIyMjIyMjIyMjIyMjIyMjIyMjIyMjIyMjIyMjIyMjIyMjIyMjIyMjIyMjIyMjI0YnLyUnaXRhbGljR1EldHJ1ZUYnL0YwUSdpdGFsaWNGJw==</Equation></Text-field>
</Input>
</Group>
<Group view="code" labelreference="L45376" drawlabel="true">
<Input>
<Text-field prompt="&gt; " style="Maple Input" layout="Normal"><Equation executable="true" style="2D Input" input-equation="" display="LUklbXJvd0c2Iy9JK21vZHVsZW5hbWVHNiJJLFR5cGVzZXR0aW5nR0koX3N5c2xpYkdGJzYpLUkjbWlHRiQ2JVEjUzdGJy8lJ2l0YWxpY0dRJXRydWVGJy8lLG1hdGh2YXJpYW50R1EnaXRhbGljRictSSNtb0dGJDYtUSomY29sb25lcTtGJy9GM1Enbm9ybWFsRicvJSZmZW5jZUdRJmZhbHNlRicvJSpzZXBhcmF0b3JHRj0vJSlzdHJldGNoeUdGPS8lKnN5bW1ldHJpY0dGPS8lKGxhcmdlb3BHRj0vJS5tb3ZhYmxlbGltaXRzR0Y9LyUnYWNjZW50R0Y9LyUnbHNwYWNlR1EsMC4yNzc3Nzc4ZW1GJy8lJ3JzcGFjZUdGTC1GLDYlUSRzZXFGJ0YvRjItSShtZmVuY2VkR0YkNiQtRiM2LUZPLUZTNiQtRiM2LS1GLDYlUSZldmFsZkYnL0YwRj1GOS1GUzYkLUYjNiUtRiw2JVEjUjFGJ0ZobkY5LUZTNiQtRiM2KC1GLDYlUSN4eEYnRmhuRjktRlM2Ji1GIzYkLUYsNiVRImlGJ0YvRjJGOUY5LyUlb3BlbkdRIltGJy8lJmNsb3NlR1EiXUYnLUY2Ni1RIixGJ0Y5RjsvRj9GMUZARkJGREZGRkgvRktRJjAuMGVtRicvRk5RLDAuMzMzMzMzM2VtRictRiw2JVEjdHRGJ0ZobkY5LUZTNiYtRiM2JC1GLDYlUSJqRidGL0YyRjlGOUZecEZhcEY5RjlGOUY5LUY2Ni1RIj1GJ0Y5RjtGPkZARkJGREZGRkhGSkZNLUkjbW5HRiQ2JFEiMEYnRjlGZHAtRiw2JUZdcEZobkY5RmZxLUZqcTYkUSIyRidGOS1GNjYtUSMuLkYnRjlGO0Y+RkBGQkZERkZGSC9GS1EsMC4yMjIyMjIyZW1GJy9GTkZpcC1GLDYlUSNtbUYnRmhuRjlGOUY5RmRwRmNxRmZxRl9yRmJyLUYsNiVRI25uRidGL0YyLUY2Ni1RIitGJ0Y5RjtGPkZARkJGREZGRkhGZXIvRk5GZnItRmpxNiRRIjFGJ0Y5RjlGOS1GNjYtUSI6RidGOUY7Rj5GQEZCRkRGRkZIRkpGTS8lK2V4ZWN1dGFibGVHRj1GOQ==">LUklbXJvd0c2Iy9JK21vZHVsZW5hbWVHNiJJLFR5cGVzZXR0aW5nR0koX3N5c2xpYkdGJzYnLUkjbWlHRiQ2JVEjUzdGJy8lJ2l0YWxpY0dRJXRydWVGJy8lLG1hdGh2YXJpYW50R1EnaXRhbGljRictSSNtb0dGJDYtUSomY29sb25lcTtGJy9GM1Enbm9ybWFsRicvJSZmZW5jZUdRJmZhbHNlRicvJSpzZXBhcmF0b3JHRj0vJSlzdHJldGNoeUdGPS8lKnN5bW1ldHJpY0dGPS8lKGxhcmdlb3BHRj0vJS5tb3ZhYmxlbGltaXRzR0Y9LyUnYWNjZW50R0Y9LyUnbHNwYWNlR1EsMC4yNzc3Nzc4ZW1GJy8lJ3JzcGFjZUdGTC1GLDYlUSRzZXFGJ0YvRjItSShtZmVuY2VkR0YkNiQtRiM2LEZPLUZTNiQtRiM2LC1GLDYlUSZldmFsZkYnL0YwRj1GOS1GUzYkLUYjNiQtRiw2JVEjUjFGJ0ZobkY5LUZTNiQtRiM2Jy1GLDYlUSN4eEYnRmhuRjktRlM2Ji1GIzYjLUYsNiVRImlGJ0YvRjJGOS8lJW9wZW5HUSJbRicvJSZjbG9zZUdRIl1GJy1GNjYtUSIsRidGOUY7L0Y/RjFGQEZCRkRGRkZIL0ZLUSYwLjBlbUYnL0ZOUSwwLjMzMzMzMzNlbUYnLUYsNiVRI3R0RidGaG5GOS1GUzYmLUYjNiMtRiw2JVEiakYnRi9GMkY5Rl5wRmFwRjlGOS1GNjYtUSI9RidGOUY7Rj5GQEZCRkRGRkZIRkpGTS1JI21uR0YkNiRRIjBGJ0Y5RmRwLUYsNiVGXXBGaG5GOUZmcS1GanE2JFEiMkYnRjktRjY2LVEjLi5GJ0Y5RjtGPkZARkJGREZGRkgvRktRLDAuMjIyMjIyMmVtRicvRk5GaXAtRiw2JVEjbW1GJ0ZobkY5RjlGZHBGY3FGZnFGX3JGYnItRiw2JVEjbm5GJ0YvRjItRjY2LVEiK0YnRjlGO0Y+RkBGQkZERkZGSEZlci9GTkZmci1GanE2JFEiMUYnRjlGOS1GNjYtUSI6RidGOUY7Rj5GQEZCRkRGRkZIRkpGTQ==</Equation></Text-field>
</Input>
</Group>
<Group view="code" labelreference="L45377" drawlabel="true">
<Input>
<Text-field prompt="&gt; " style="Maple Input" layout="Normal"><Equation executable="true" style="2D Input" input-equation="" display="LUklbXJvd0c2Iy9JK21vZHVsZW5hbWVHNiJJLFR5cGVzZXR0aW5nR0koX3N5c2xpYkdGJzYoLUkjbWlHRiQ2JVEjUzhGJy8lJ2l0YWxpY0dRJmZhbHNlRicvJSxtYXRodmFyaWFudEdRJ25vcm1hbEYnLUkjbW9HRiQ2LVEqJmNvbG9uZXE7RidGMi8lJmZlbmNlR0YxLyUqc2VwYXJhdG9yR0YxLyUpc3RyZXRjaHlHRjEvJSpzeW1tZXRyaWNHRjEvJShsYXJnZW9wR0YxLyUubW92YWJsZWxpbWl0c0dGMS8lJ2FjY2VudEdGMS8lJ2xzcGFjZUdRLDAuMjc3Nzc3OGVtRicvJSdyc3BhY2VHRkktRiM2JS1GLDYlUSRzZXFGJy9GMFEldHJ1ZUYnL0YzUSdpdGFsaWNGJy1JKG1mZW5jZWRHRiQ2JC1GIzYtRk4tRlY2JC1GIzYtLUYsNiVRJmV2YWxmRidGL0YyLUZWNiQtRiM2JS1GLDYlUSNSMkYnRi9GMi1GVjYkLUYjNigtRiw2JVEjeHhGJ0ZRRlMtRlY2Ji1GIzYkLUYsNiVRImlGJ0ZRRlNGMkYyLyUlb3BlbkdRIltGJy8lJmNsb3NlR1EiXUYnLUY2Ni1RIixGJ0YyRjkvRjxGUkY9Rj9GQUZDRkUvRkhRJjAuMGVtRicvRktRLDAuMzMzMzMzM2VtRictRiw2JVEjdHRGJ0ZRRlMtRlY2Ji1GIzYkLUYsNiVRImpGJ0ZRRlNGMkYyRmBwRmNwRjJGMkYyRjItRjY2LVEiPUYnRjJGOUY7Rj1GP0ZBRkNGRUZHRkotSSNtbkdGJDYkUSIwRidGMkZmcC1GLDYlRl9wRi9GMkZocS1GXHI2JFEiMkYnRjItRjY2LVEjLi5GJ0YyRjlGO0Y9Rj9GQUZDRkUvRkhRLDAuMjIyMjIyMmVtRicvRktGW3EtRiw2JVEjbW1GJ0YvRjJGMkYyRmZwRmVxRmhxRmFyRmRyLUYsNiVRI25uRidGUUZTLUY2Ni1RIitGJ0YyRjlGO0Y9Rj9GQUZDRkVGZ3IvRktGaHItRlxyNiRRIjFGJ0YyRjJGMkYyLUY2Ni1RIjpGJ0YyRjlGO0Y9Rj9GQUZDRkVGR0ZKLyUrZXhlY3V0YWJsZUdGMUYy">LUklbXJvd0c2Iy9JK21vZHVsZW5hbWVHNiJJLFR5cGVzZXR0aW5nR0koX3N5c2xpYkdGJzYmLUkjbWlHRiQ2JVEjUzhGJy8lJ2l0YWxpY0dRJmZhbHNlRicvJSxtYXRodmFyaWFudEdRJ25vcm1hbEYnLUkjbW9HRiQ2LVEqJmNvbG9uZXE7RidGMi8lJmZlbmNlR0YxLyUqc2VwYXJhdG9yR0YxLyUpc3RyZXRjaHlHRjEvJSpzeW1tZXRyaWNHRjEvJShsYXJnZW9wR0YxLyUubW92YWJsZWxpbWl0c0dGMS8lJ2FjY2VudEdGMS8lJ2xzcGFjZUdRLDAuMjc3Nzc3OGVtRicvJSdyc3BhY2VHRkktRiM2JC1GLDYlUSRzZXFGJy9GMFEldHJ1ZUYnL0YzUSdpdGFsaWNGJy1JKG1mZW5jZWRHRiQ2JC1GIzYsRk4tRlY2JC1GIzYsLUYsNiVRJmV2YWxmRidGL0YyLUZWNiQtRiM2JC1GLDYlUSNSMkYnRi9GMi1GVjYkLUYjNictRiw2JVEjeHhGJ0ZRRlMtRlY2Ji1GIzYjLUYsNiVRImlGJ0ZRRlNGMi8lJW9wZW5HUSJbRicvJSZjbG9zZUdRIl1GJy1GNjYtUSIsRidGMkY5L0Y8RlJGPUY/RkFGQ0ZFL0ZIUSYwLjBlbUYnL0ZLUSwwLjMzMzMzMzNlbUYnLUYsNiVRI3R0RidGUUZTLUZWNiYtRiM2Iy1GLDYlUSJqRidGUUZTRjJGYHBGY3BGMkYyLUY2Ni1RIj1GJ0YyRjlGO0Y9Rj9GQUZDRkVGR0ZKLUkjbW5HRiQ2JFEiMEYnRjJGZnAtRiw2JUZfcEYvRjJGaHEtRlxyNiRRIjJGJ0YyLUY2Ni1RIy4uRidGMkY5RjtGPUY/RkFGQ0ZFL0ZIUSwwLjIyMjIyMjJlbUYnL0ZLRltxLUYsNiVRI21tRidGL0YyRjJGZnBGZXFGaHFGYXJGZHItRiw2JVEjbm5GJ0ZRRlMtRjY2LVEiK0YnRjJGOUY7Rj1GP0ZBRkNGRUZnci9GS0Zoci1GXHI2JFEiMUYnRjJGMi1GNjYtUSI6RidGMkY5RjtGPUY/RkFGQ0ZFRkdGSg==</Equation></Text-field>
</Input>
</Group></Presentation-Block><Presentation-Block>
<Group view="code" labelreference="L45381" drawlabel="true">
<Input>
<Text-field prompt="&gt; " style="Maple Input" layout="Normal"><Equation executable="true" style="2D Input" input-equation="" display="LUklbXJvd0c2Iy9JK21vZHVsZW5hbWVHNiJJLFR5cGVzZXR0aW5nR0koX3N5c2xpYkdGJzYmLUkjbW9HRiQ2LVEiI0YnLyUsbWF0aHZhcmlhbnRHUSdub3JtYWxGJy8lJmZlbmNlR1EmZmFsc2VGJy8lKnNlcGFyYXRvckdGNC8lKXN0cmV0Y2h5R0Y0LyUqc3ltbWV0cmljR0Y0LyUobGFyZ2VvcEdGNC8lLm1vdmFibGVsaW1pdHNHRjQvJSdhY2NlbnRHRjQvJSdsc3BhY2VHUSYwLjBlbUYnLyUncnNwYWNlR0ZDLUkjbWlHRiQ2JVFfcCMjIyMjIyMjIyMjIyMjIyMjIyMjIyMjIyMjIyMjIyMjIyMjIyMjIyMjIyMjIyMjIyMjIyMjIyMjIyMjIyMjIyMjIyMjIyMjIyMjIyMjIyMjIyMjI0YnLyUnaXRhbGljR1EldHJ1ZUYnL0YwUSdpdGFsaWNGJy8lK2V4ZWN1dGFibGVHRjRGLw==">LUklbXJvd0c2Iy9JK21vZHVsZW5hbWVHNiJJLFR5cGVzZXR0aW5nR0koX3N5c2xpYkdGJzYkLUkjbW9HRiQ2LVEiI0YnLyUsbWF0aHZhcmlhbnRHUSdub3JtYWxGJy8lJmZlbmNlR1EmZmFsc2VGJy8lKnNlcGFyYXRvckdGNC8lKXN0cmV0Y2h5R0Y0LyUqc3ltbWV0cmljR0Y0LyUobGFyZ2VvcEdGNC8lLm1vdmFibGVsaW1pdHNHRjQvJSdhY2NlbnRHRjQvJSdsc3BhY2VHUSYwLjBlbUYnLyUncnNwYWNlR0ZDLUkjbWlHRiQ2JVFfcCMjIyMjIyMjIyMjIyMjIyMjIyMjIyMjIyMjIyMjIyMjIyMjIyMjIyMjIyMjIyMjIyMjIyMjIyMjIyMjIyMjIyMjIyMjIyMjIyMjIyMjIyMjIyMjI0YnLyUnaXRhbGljR1EldHJ1ZUYnL0YwUSdpdGFsaWNGJw==</Equation></Text-field>
</Input>
</Group>
<Group view="code" labelreference="L45380" drawlabel="true">
<Input>
<Text-field prompt="&gt; " style="Maple Input" layout="Normal"><Equation executable="true" style="2D Input" input-equation="" display="LUklbXJvd0c2Iy9JK21vZHVsZW5hbWVHNiJJLFR5cGVzZXR0aW5nR0koX3N5c2xpYkdGJzYoLUkjbWlHRiQ2JVEiU0YnLyUnaXRhbGljR1EldHJ1ZUYnLyUsbWF0aHZhcmlhbnRHUSdpdGFsaWNGJy1JI21vR0YkNi1RKiZjb2xvbmVxO0YnL0YzUSdub3JtYWxGJy8lJmZlbmNlR1EmZmFsc2VGJy8lKnNlcGFyYXRvckdGPS8lKXN0cmV0Y2h5R0Y9LyUqc3ltbWV0cmljR0Y9LyUobGFyZ2VvcEdGPS8lLm1vdmFibGVsaW1pdHNHRj0vJSdhY2NlbnRHRj0vJSdsc3BhY2VHUSwwLjI3Nzc3NzhlbUYnLyUncnNwYWNlR0ZMLUkobWZlbmNlZEdGJDYmLUYjNjMtRiw2JVEjUzFGJ0YvRjItRjY2LVEiLEYnRjlGOy9GP0YxRkBGQkZERkZGSC9GS1EmMC4wZW1GJy9GTlEsMC4zMzMzMzMzZW1GJy1GLDYlUSNTMkYnRi9GMkZXLUYsNiVRI1MzRidGL0YyRlctRiw2JVEjUzRGJ0YvRjJGVy1GLDYlUSNTNUYnRi9GMkZXLUYsNiVRI1M2RidGL0YyRlctRiw2JVEjUzdGJ0YvRjJGVy1GLDYlUSNTOEYnRi9GMi8lK2V4ZWN1dGFibGVHRj1GOUY5LyUlb3BlbkdRInxmckYnLyUmY2xvc2VHUSJ8aHJGJy1GNjYtUSI6RidGOUY7Rj5GQEZCRkRGRkZIRkpGTUZecEY5">LUklbXJvd0c2Iy9JK21vZHVsZW5hbWVHNiJJLFR5cGVzZXR0aW5nR0koX3N5c2xpYkdGJzYmLUkjbWlHRiQ2JVEiU0YnLyUnaXRhbGljR1EldHJ1ZUYnLyUsbWF0aHZhcmlhbnRHUSdpdGFsaWNGJy1JI21vR0YkNi1RKiZjb2xvbmVxO0YnL0YzUSdub3JtYWxGJy8lJmZlbmNlR1EmZmFsc2VGJy8lKnNlcGFyYXRvckdGPS8lKXN0cmV0Y2h5R0Y9LyUqc3ltbWV0cmljR0Y9LyUobGFyZ2VvcEdGPS8lLm1vdmFibGVsaW1pdHNHRj0vJSdhY2NlbnRHRj0vJSdsc3BhY2VHUSwwLjI3Nzc3NzhlbUYnLyUncnNwYWNlR0ZMLUkobWZlbmNlZEdGJDYmLUYjNjEtRiw2JVEjUzFGJ0YvRjItRjY2LVEiLEYnRjlGOy9GP0YxRkBGQkZERkZGSC9GS1EmMC4wZW1GJy9GTlEsMC4zMzMzMzMzZW1GJy1GLDYlUSNTMkYnRi9GMkZXLUYsNiVRI1MzRidGL0YyRlctRiw2JVEjUzRGJ0YvRjJGVy1GLDYlUSNTNUYnRi9GMkZXLUYsNiVRI1M2RidGL0YyRlctRiw2JVEjUzdGJ0YvRjJGVy1GLDYlUSNTOEYnRi9GMkY5LyUlb3BlbkdRInxmckYnLyUmY2xvc2VHUSJ8aHJGJy1GNjYtUSI6RidGOUY7Rj5GQEZCRkRGRkZIRkpGTQ==</Equation></Text-field>
</Input>
</Group>
<Group view="code" labelreference="L45379" drawlabel="true">
<Input>
<Text-field prompt="&gt; " style="Maple Input" layout="Normal"><Equation executable="true" style="2D Input" input-equation="" display="LUklbXJvd0c2Iy9JK21vZHVsZW5hbWVHNiJJLFR5cGVzZXR0aW5nR0koX3N5c2xpYkdGJzYnLUkjbWlHRiQ2I1EhRictRiM2KC1GLDYlUSNTTEYnLyUnaXRhbGljR1EldHJ1ZUYnLyUsbWF0aHZhcmlhbnRHUSdpdGFsaWNGJy1JI21vR0YkNi1RKiZjb2xvbmVxO0YnL0Y4USdub3JtYWxGJy8lJmZlbmNlR1EmZmFsc2VGJy8lKnNlcGFyYXRvckdGQi8lKXN0cmV0Y2h5R0ZCLyUqc3ltbWV0cmljR0ZCLyUobGFyZ2VvcEdGQi8lLm1vdmFibGVsaW1pdHNHRkIvJSdhY2NlbnRHRkIvJSdsc3BhY2VHUSwwLjI3Nzc3NzhlbUYnLyUncnNwYWNlR0ZRLUYsNiVRJ2Zzb2x2ZUYnL0Y1RkJGPi1JKG1mZW5jZWRHRiQ2JC1GIzYoLUYsNiVRIlNGJ0Y0RjctRjs2LVEiLEYnRj5GQC9GREY2RkVGR0ZJRktGTS9GUFEmMC4wZW1GJy9GU1EsMC4zMzMzMzMzZW1GJy1GIzYlLUZZNiYtRiM2KS1GLDYlUSRzZXFGJ0Y0RjctRlk2JC1GIzYuRmhvLUZZNiQtRiM2MC1GLDYlUSJ1RidGNEY3LUZZNiYtRiM2Jy1GLDYlUSJpRidGNEY3RmpuLUYsNiVRImpGJ0Y0RjcvJStleGVjdXRhYmxlR0ZCRj5GPi8lJW9wZW5HUSJbRicvJSZjbG9zZUdRIl1GJy1GOzYtUSI9RidGPkZARkNGRUZHRklGS0ZNRk9GUi1JI21uR0YkNiRRMzAuMDAwMDAwMDAwMDAwMDAwMUYnRj5Gam5GanBGaHEtRlxyNiRRIjFGJ0Y+LUY7Ni1RIy4uRidGPkZARkNGRUZHRklGS0ZNL0ZQUSwwLjIyMjIyMjJlbUYnL0ZTRl9vLUYsNiVRI21tRidGNEY3LUY7Ni1RIitGJ0Y+RkBGQ0ZFRkdGSUZLRk1GZXIvRlNGZnJGX3JGYHFGPkY+RmpuRl1xRmhxRl9yRmJyLUYsNiVRI25uRidGNEY3RltzRl9yRmBxRj5GPkZqbkZoby1GWTYkLUYjNi1GaG8tRlk2JC1GIzYvLUYsNiVRInZGJ0Y0RjctRlk2Ji1GIzYmRmpwRmpuRl1xRj5GPkZicUZlcUZocUZbckZqbkZqcEZocUZfckZickZockZbc0ZfckY+Rj5Gam5GXXFGaHFGX3JGYnJGX3NGW3NGX3JGPkY+RmBxRj5GPi9GY3FRInxmckYnL0ZmcVEifGhyRidGYHFGPkYrRmBxRj5GPkZgcUY+RitGYHFGPg==">LUklbXJvd0c2Iy9JK21vZHVsZW5hbWVHNiJJLFR5cGVzZXR0aW5nR0koX3N5c2xpYkdGJzYlLUkjbWlHRiQ2I1EhRictRiM2Ji1GLDYlUSNTTEYnLyUnaXRhbGljR1EldHJ1ZUYnLyUsbWF0aHZhcmlhbnRHUSdpdGFsaWNGJy1JI21vR0YkNi1RKiZjb2xvbmVxO0YnL0Y4USdub3JtYWxGJy8lJmZlbmNlR1EmZmFsc2VGJy8lKnNlcGFyYXRvckdGQi8lKXN0cmV0Y2h5R0ZCLyUqc3ltbWV0cmljR0ZCLyUobGFyZ2VvcEdGQi8lLm1vdmFibGVsaW1pdHNHRkIvJSdhY2NlbnRHRkIvJSdsc3BhY2VHUSwwLjI3Nzc3NzhlbUYnLyUncnNwYWNlR0ZRLUYsNiVRJ2Zzb2x2ZUYnL0Y1RkJGPi1JKG1mZW5jZWRHRiQ2JC1GIzYmLUYsNiVRIlNGJ0Y0RjctRjs2LVEiLEYnRj5GQC9GREY2RkVGR0ZJRktGTS9GUFEmMC4wZW1GJy9GU1EsMC4zMzMzMzMzZW1GJy1GIzYjLUZZNiYtRiM2Jy1GLDYlUSRzZXFGJ0Y0RjctRlk2JC1GIzYsRmhvLUZZNiQtRiM2Li1GLDYlUSJ1RidGNEY3LUZZNiYtRiM2JS1GLDYlUSJpRidGNEY3RmpuLUYsNiVRImpGJ0Y0RjdGPi8lJW9wZW5HUSJbRicvJSZjbG9zZUdRIl1GJy1GOzYtUSI9RidGPkZARkNGRUZHRklGS0ZNRk9GUi1JI21uR0YkNiRRMzAuMDAwMDAwMDAwMDAwMDAwMUYnRj5Gam5GanBGZnEtRmpxNiRRIjFGJ0Y+LUY7Ni1RIy4uRidGPkZARkNGRUZHRklGS0ZNL0ZQUSwwLjIyMjIyMjJlbUYnL0ZTRl9vLUYsNiVRI21tRidGNEY3LUY7Ni1RIitGJ0Y+RkBGQ0ZFRkdGSUZLRk1GY3IvRlNGZHJGXXJGPkZqbkZdcUZmcUZdckZgci1GLDYlUSNubkYnRjRGN0ZpckZdckY+RmpuRmhvLUZZNiQtRiM2LEZoby1GWTYkLUYjNi4tRiw2JVEidkYnRjRGN0ZmcEZmcUZpcUZqbkZqcEZmcUZdckZgckZmckZpckZdckY+RmpuRl1xRmZxRl1yRmByRl1zRmlyRl1yRj5GPi9GYXFRInxmckYnL0ZkcVEifGhyRidGK0Y+Ris=</Equation></Text-field>
</Input>
<Output>
<Text-field style="2D Output" layout="Maple Output"><Equation executable="false" style="2D Output" display="LUklbXJvd0c2Iy9JK21vZHVsZW5hbWVHNiJJLFR5cGVzZXR0aW5nR0koX3N5c2xpYkdGJzYoLUkjbWlHRiQ2JVEjU0xGJy8lJ2l0YWxpY0dRJXRydWVGJy8lLG1hdGh2YXJpYW50R1EnaXRhbGljRictSSNtb0dGJDYtUSM6PUYnL0YzUSdub3JtYWxGJy8lJmZlbmNlR1EmZmFsc2VGJy8lKnNlcGFyYXRvckdGPS8lKXN0cmV0Y2h5R0Y9LyUqc3ltbWV0cmljR0Y9LyUobGFyZ2VvcEdGPS8lLm1vdmFibGVsaW1pdHNHRj0vJSdhY2NlbnRHRj0vJSdsc3BhY2VHUSwwLjI3Nzc3NzhlbUYnLyUncnNwYWNlR0ZMLUkobWZlbmNlZEdGJDYmLUYjNmJ3LUYjNigtSSVtc3ViR0YkNiUtRiw2JVEidUYnRi9GMi1GIzYoLUkjbW5HRiQ2JFEiMUYnRjktRjY2LVEiLEYnRjlGOy9GP0YxRkBGQkZERkZGSC9GS1EmMC4wZW1GJy9GTlEsMC4zMzMzMzMzZW1GJ0Zobi8lK2ZvcmVncm91bmRHUShbMCwwLDBdRicvJSlyZWFkb25seUdGPUY5LyUvc3Vic2NyaXB0c2hpZnRHUSIwRictRjY2LVEiPUYnRjlGO0Y+RkBGQkZERkZGSEZKRk0tRmluNiRROzEuODQ5MzY2MTgyMzEzMzY2MjY3NTEzNjAyRidGOUZkb0Znb0Y5RlxvLUYjNigtRlc2JUZZLUYjNihGaG5GXG8tRmluNiRRIjJGJ0Y5RmRvRmdvRjlGaW9GXHAtRmluNiRROzEuMzU1NDM5NzcxODY2ODU0NTgzMTk1ODEyRidGOUZkb0Znb0Y5RlxvLUYjNigtRlc2JUZZLUYjNihGaG5GXG8tRmluNiRRIjNGJ0Y5RmRvRmdvRjlGaW9GXHAtRmluNiRRPDAuNDYwNDI1MzA1MzU4MzcwNTA1MTY0MTgxNEYnRjlGZG9GZ29GOUZcby1GIzYoLUZXNiVGWS1GIzYoRmhuRlxvLUZpbjYkUSI0RidGOUZkb0Znb0Y5RmlvRlxwLUZpbjYkUT0wLjA5ODkyMDkxODMwMzY3MjE1MjM4NDE3OTkxRidGOUZkb0Znb0Y5RlxvLUYjNigtRlc2JUZZLUYjNihGaG5GXG8tRmluNiRRIjVGJ0Y5RmRvRmdvRjlGaW9GXHAtRmluNiRRPTAuMDE0NTUzNjM3ODE2MjQ1NTUyOTM1NDM3NzNGJ0Y5RmRvRmdvRjlGXG8tRiM2KC1GVzYlRlktRiM2KEZobkZcby1GaW42JFEiNkYnRjlGZG9GZ29GOUZpb0ZccC1GaW42JFE+MC4wMDE0NjUzODkzMjgzNjk4NTQ3Mjg0NTg0MDVGJ0Y5RmRvRmdvRjlGXG8tRiM2KC1GVzYlRlktRiM2KEZobkZcby1GaW42JFEiN0YnRjlGZG9GZ29GOUZpb0ZccC1GaW42JFFAMC4wMDAwOTA1NjMxNDgxOTQyMzUxMTE2MTYwNTI3M0YnRjlGZG9GZ29GOUZcby1GIzYoLUZXNiVGWS1GIzYoRmhwRlxvRmhuRmRvRmdvRjlGaW9GXHAtRiM2JS1GNjYtUSomdW1pbnVzMDtGJ0Y5RjtGPkZARkJGREZGRkgvRktRLDAuMjIyMjIyMmVtRicvRk5GZnUtRmluNiRRPDAuODc1OTM5MTMzODU5OTcwOTcyMTc2ODk2OUYnRjlGOUZkb0Znb0Y5RlxvLUYjNigtRlc2JUZZLUYjNihGaHBGXG9GaHBGZG9GZ29GOUZpb0ZccC1GIzYlRmJ1LUZpbjYkUTwwLjY0MTk5ODYzMzY1Njc4MjE1NjAyOTkyOTFGJ0Y5RjlGZG9GZ29GOUZcby1GIzYoLUZXNiVGWS1GIzYoRmhwRlxvRmRxRmRvRmdvRjlGaW9GXHAtRiM2JUZidS1GaW42JFE8MC4yMTgwODM4NjI3Mzc2NTM4MzQxOTQ0OTIwRidGOUY5RmRvRmdvRjlGXG8tRiM2KC1GVzYlRlktRiM2KEZocEZcb0ZgckZkb0Znb0Y5RmlvRlxwLUYjNiVGYnUtRmluNiRRPTAuMDQ2ODU5MDM0NjEwMDMzMzYxMzg0Mzg5NzRGJ0Y5RjlGZG9GZ29GOUZcby1GIzYoLUZXNiVGWS1GIzYoRmhwRlxvRlxzRmRvRmdvRjlGaW9GXHAtRiM2JUZidS1GaW42JFE+MC4wMDY4OTY4NzY3MzgxMzE0MDg2NTA2OTk1NTJGJ0Y5RjlGZG9GZ29GOUZcby1GIzYoLUZXNiVGWS1GIzYoRmhwRlxvRmhzRmRvRmdvRjlGaW9GXHAtRiM2JUZidS1GaW42JFE/MC4wMDA2OTU3NTI0NjA2MzU2MTYzNTI1MzM4MjAxRidGOUY5RmRvRmdvRjlGXG8tRiM2KC1GVzYlRlktRiM2KEZocEZcb0ZkdEZkb0Znb0Y5RmlvRlxwLUYjNiVGYnUtRmluNiRRQDAuMDAwMDQzNDA3MjgyOTQ4NDM0NTQzMTg5OTAwNzFGJ0Y5RjlGZG9GZ29GOUZcby1GIzYoLUZXNiVGWS1GIzYoRmRxRlxvRmhuRmRvRmdvRjlGaW9GXHAtRiM2JUZidS1GaW42JFE8MC40MTA5OTcwOTM0MjQ1ODk4OTA1NDMyOTQ4RidGOUY5RmRvRmdvRjlGXG8tRiM2KC1GVzYlRlktRiM2KEZkcUZcb0ZocEZkb0Znb0Y5RmlvRlxwLUYjNiVGYnUtRmluNiRRPDAuMzAxMjI3Njk1MjYwODE3ODk2NjU3MjI0MUYnRjlGOUZkb0Znb0Y5RlxvLUYjNigtRlc2JUZZLUYjNihGZHFGXG9GZHFGZG9GZ29GOUZpb0ZccC1GIzYlRmJ1LUZpbjYkUTwwLjEwMjMyMjE3NjMxOTk2OTEwNzY4ODIzMDlGJ0Y5RjlGZG9GZ29GOUZcby1GIzYoLUZXNiVGWS1GIzYoRmRxRlxvRmByRmRvRmdvRjlGaW9GXHAtRiM2JUZidS1GaW42JFE9MC4wMjE5ODI4MDQzOTg5NTgwOTg3ODk0NzAzMEYnRjlGOUZkb0Znb0Y5RlxvLUYjNigtRlc2JUZZLUYjNihGZHFGXG9GXHNGZG9GZ29GOUZpb0ZccC1GIzYlRmJ1LUZpbjYkUT4wLjAwMzIzMzcxNjg5OTY5Nzg1ODgyMTIyODE5MkYnRjlGOUZkb0Znb0Y5RlxvLUYjNigtRlc2JUZZLUYjNihGZHFGXG9GaHNGZG9GZ29GOUZpb0ZccC1GIzYlRmJ1LUZpbjYkUT8wLjAwMDMyNTM4MTI0NjY4MDYyMjQ4MjQ5NzQyMDBGJ0Y5RjlGZG9GZ29GOUZcby1GIzYoLUZXNiVGWS1GIzYoRmRxRlxvRmR0RmRvRmdvRjlGaW9GXHAtRiM2JUZidS1GaW42JFFAMC4wMDAwMjAwNDgzNTY1OTc3MDIxMzMyNzAwMjE3M0YnRjlGOUZkb0Znb0Y5RlxvLUYjNigtRlc2JUZZLUYjNihGYHJGXG9GaG5GZG9GZ29GOUZpb0ZccC1GaW42JFE9MC4wNDgxNjkyNTIwMDQ0MDU2NzE0MDc4MDQzMkYnRjlGZG9GZ29GOUZcby1GIzYoLUZXNiVGWS1GIzYoRmByRlxvRmhwRmRvRmdvRjlGaW9GXHAtRmluNiRRPTAuMDM1MzA4MzUzMjc1MzAwMjU5MjAzNzI2NThGJ0Y5RmRvRmdvRjlGXG8tRiM2KC1GVzYlRlktRiM2KEZgckZcb0ZkcUZkb0Znb0Y5RmlvRlxwLUZpbjYkUT0wLjAxMTk5ODk0ODQ1MjA2Njk5ODkyMTAyMDY3RidGOUZkb0Znb0Y5RlxvLUYjNigtRlc2JUZZLUYjNihGYHJGXG9GYHJGZG9GZ29GOUZpb0ZccC1GaW42JFE+MC4wMDI1ODIzMDYyODI1NzgyNTE2NjA2ODYzMDNGJ0Y5RmRvRmdvRjlGXG8tRiM2KC1GVzYlRlktRiM2KEZgckZcb0Zcc0Zkb0Znb0Y5RmlvRlxwLUZpbjYkUT8wLjAwMDM4MjcyMjY1OTE1MDIyMDIwMjExMTg5OTZGJ0Y5RmRvRmdvRjlGXG8tRiM2KC1GVzYlRlktRiM2KEZgckZcb0Zoc0Zkb0Znb0Y5RmlvRlxwLUZpbjYkUUAwLjAwMDAzOTg3MDQzMjg3MzM2NTA4Mjg4OTcxMzQ4RidGOUZkb0Znb0Y5RlxvLUYjNigtRlc2JUZZLUYjNihGYHJGXG9GZHRGZG9GZ29GOUZpb0ZccC1GaW42JFFBMC4wMDAwMDI4ODk1OTA2MzYyNDIzOTI0MjU5MDc5NjdGJ0Y5RmRvRmdvRjlGXG8tRiM2KC1GVzYlRlktRiM2KEZcc0Zcb0ZobkZkb0Znb0Y5RmlvRlxwLUZpbjYkUT4wLjAwOTE5NzYyNTc4NTkwNjc3ODQ1NDIyNDQ4OUYnRjlGZG9GZ29GOUZcby1GIzYoLUZXNiVGWS1GIzYoRlxzRlxvRmhwRmRvRmdvRjlGaW9GXHAtRmluNiRRPjAuMDA2NzQxNzUwOTY1MDYwNTY4OTE1MjQwMjEwRidGOUZkb0Znb0Y5RlxvLUYjNigtRlc2JUZZLUYjNihGXHNGXG9GZHFGZG9GZ29GOUZpb0ZccC1GaW42JFE+MC4wMDIyOTA4MTIzNjUzOTc2ODE1NjA2ODEyNDRGJ0Y5RmRvRmdvRjlGXG8tRiM2KC1GVzYlRlktRiM2KEZcc0Zcb0ZgckZkb0Znb0Y5RmlvRlxwLUZpbjYkUT8wLjAwMDQ5Mjc1NTY3NTQyNTExNTE2NDE0NDQwMzFGJ0Y5RmRvRmdvRjlGXG8tRiM2KC1GVzYlRlktRiM2KEZcc0Zcb0Zcc0Zkb0Znb0Y5RmlvRlxwLUZpbjYkUUAwLjAwMDA3Mjg1MDk2NzYxNDY3MDk2NjQwMjEyMzE5RidGOUZkb0Znb0Y5RlxvLUYjNigtRlc2JUZZLUYjNihGXHNGXG9GaHNGZG9GZ29GOUZpb0ZccC1GaW42JFFBMC4wMDAwMDc0OTgwNzk1MTg2MzQ2NzE1MTMzMzY2MjRGJ0Y5RmRvRmdvRjlGXG8tRiM2KC1GVzYlRlktRiM2KEZcc0Zcb0ZkdEZkb0Znb0Y5RmlvRlxwLUYjNiYtRmluNiRROzUuMTMyMDYyNTEyNzMyNDQ1Njc3ODc0MzMzRidGOS1GNjYtUTEmSW52aXNpYmxlVGltZXM7RidGOUY7Rj5GQEZCRkRGRkZIRmBvL0ZORmFvLUklbXN1cEdGJDYlLUZpbjYkUSMxMEYnRjktRmluNiRRIy03RidGOS8lMXN1cGVyc2NyaXB0c2hpZnRHRltwRjlGZG9GZ29GOUZcby1GIzYoLUZXNiVGWS1GIzYoRmhzRlxvRmhuRmRvRmdvRjlGaW9GXHAtRiM2JUZidS1GaW42JFE/MC4wMDA0OTM0MzQ3MDgzODU3NTQwOTU5MTgxNDI1RidGOUY5RmRvRmdvRjlGXG8tRiM2KC1GVzYlRlktRiM2KEZoc0Zcb0ZocEZkb0Znb0Y5RmlvRlxwLUYjNiVGYnUtRmluNiRRPzAuMDAwMzYwMzg3MjA0NTQ4MTcyODY5MjgwNjc2M0YnRjlGOUZkb0Znb0Y5RlxvLUYjNigtRlc2JUZZLUYjNihGaHNGXG9GZHFGZG9GZ29GOUZpb0ZccC1GIzYlRmJ1LUZpbjYkUT8wLjAwMDEyMDg3Njg5MDQ3ODM0MzE4MTk2NDYxMjBGJ0Y5RjlGZG9GZ29GOUZcby1GIzYoLUZXNiVGWS1GIzYoRmhzRlxvRmByRmRvRmdvRjlGaW9GXHAtRiM2JUZidS1GaW42JFFAMC4wMDAwMjQ2OTQ1NzUyOTA4NjY2NTMxMDUyNDA4NUYnRjlGOUZkb0Znb0Y5RlxvLUYjNigtRlc2JUZZLUYjNihGaHNGXG9GXHNGZG9GZ29GOUZpb0ZccC1GIzYlRmJ1LUZpbjYkUUEwLjAwMDAwMjgzNDcyMTAwMDY5MTMxOTEwNjA1NDk0MEYnRjlGOUZkb0Znb0Y5RlxvLUYjNigtRlc2JUZZLUYjNihGaHNGXG9GaHNGZG9GZ29GOUZpb0ZccC1GIzYmLUZpbjYkUTs4Ljc3NDI3OTU0ODMxNTUzNTQyNDgyMjY5MUYnRjlGamZsLUZfZ2w2JUZhZ2wtRmluNiRRIy04RidGOUZnZ2xGOUZkb0Znb0Y5RlxvLUYjNigtRlc2JUZZLUYjNihGaHNGXG9GZHRGZG9GZ29GOUZpb0ZccC1GIzYmLUZpbjYkUTsxLjIwODQyNzczOTc2Mjg1NDEzMjI5NjIyMUYnRjlGamZsRl5nbEY5RmRvRmdvRjlGXG8tRiM2KC1GVzYlRlktRiM2KEZkdEZcb0ZobkZkb0Znb0Y5RmlvRlxwLUYjNiVGYnUtRmluNiRRQDAuMDAwMDM4OTc5Njc4ODg5MTAzMjM5MzU3MTUxNjZGJ0Y5RjlGZG9GZ29GOUZcby1GIzYoLUZXNiVGWS1GIzYoRmR0RlxvRmhwRmRvRmdvRjlGaW9GXHAtRiM2JUZidS1GaW42JFFAMC4wMDAwMjg0NjkzNzc4OTk5MDc5OTUxNDYyMjcwOEYnRjlGOUZkb0Znb0Y5RlxvLUYjNigtRlc2JUZZLUYjNihGZHRGXG9GZHFGZG9GZ29GOUZpb0ZccC1GIzYlRmJ1LUZpbjYkUUEwLjAwMDAwOTU0ODYxNzg1ODYxMDA1MTkxMDE0MzYxMkYnRjlGOUZkb0Znb0Y5RlxvLUYjNigtRlc2JUZZLUYjNihGZHRGXG9GYHJGZG9GZ29GOUZpb0ZccC1GIzYlRmJ1LUZpbjYkUUEwLjAwMDAwMTk1MDIxODY5NTIzNjkzOTU2MjI0NjU5MkYnRjlGOUZkb0Znb0Y5RlxvLUYjNigtRlc2JUZZLUYjNihGZHRGXG9GXHNGZG9GZ29GOUZpb0ZccC1GIzYlRmJ1LUYjNiYtRmluNiRROzIuMjMzOTAxMTY0NTU1NTU1MjQ4MTQ5NTA5RidGOUZqZmxGXmdsRjlGOUZkb0Znb0Y5RlxvLUYjNigtRlc2JUZZLUYjNihGZHRGXG9GaHNGZG9GZ29GOUZpb0ZccC1GIzYmLUZpbjYkUTs3LjI2MTY5NTU3NzA5NDAxMzk5MDI2OTU4N0YnRjlGamZsLUZfZ2w2JUZhZ2wtRmluNiRRIy05RidGOUZnZ2xGOUZkb0Znb0Y5RlxvLUYjNigtRlc2JUZZLUYjNihGZHRGXG9GZHRGZG9GZ29GOUZpb0ZccC1GIzYmLUZpbjYkUTs5LjY0NzMzODUyOTA0OTE5NDg4NjMwNzYxMUYnRjlGamZsRl9hbUY5RmRvRmdvRjlGXG8tRiM2KC1GVzYlLUYsNiVRInZGJ0YvRjJGZm5GaW9GXHAtRmluNiRROzEuMTg3NDY0NTc4NzgzMTYyODcxOTQ1Nzk2RidGOUZkb0Znb0Y5RlxvLUYjNigtRlc2JUZjYm1GZnBGaW9GXHAtRmluNiRRPDAuODcwMzE4MTE5MzM1Mzg0NzQ3NjEzMDUxNEYnRjlGZG9GZ29GOUZcby1GIzYoLUZXNiVGY2JtRmJxRmlvRlxwLUZpbjYkUTwwLjI5NTYzNTY1MzcwOTI3ODQxMTA1MTI3NDRGJ0Y5RmRvRmdvRjlGXG8tRiM2KC1GVzYlRmNibUZeckZpb0ZccC1GaW42JFE9MC4wNjM1MTYxMzIxMTg0MTU4NDU1NTMyNzA2N0YnRjlGZG9GZ29GOUZcby1GIzYoLUZXNiVGY2JtRmpyRmlvRlxwLUZpbjYkUT4wLjAwOTM0NDQ4NTIyNzYwNDYxMTI5OTM5MzU1MUYnRjlGZG9GZ29GOUZcby1GIzYoLUZXNiVGY2JtRmZzRmlvRlxwLUZpbjYkUT8wLjAwMDk0MDcyMTA5NTM2MDI5NzA0NTIxMjI4NDdGJ0Y5RmRvRmdvRjlGXG8tRiM2KC1GVzYlRmNibUZidEZpb0ZccC1GaW42JFFAMC4wMDAwNTgwNjUyMDU1Mzg3NjE2NDExNzY0NTY0N0YnRjlGZG9GZ29GOUZcby1GIzYoLUZXNiVGY2JtRl51RmlvRlxwLUZpbjYkUTsxLjM2NDE5NDY5NzI1Njk0OTI5NDQwMzI2NUYnRjlGZG9GZ29GOUZcby1GIzYoLUZXNiVGY2JtRl92RmlvRlxwLUZpbjYkUTwwLjk5OTg1Mzg5MjQxMDc5MjUxNDc4Mzg2MDJGJ0Y5RmRvRmdvRjlGXG8tRiM2KC1GVzYlRmNibUZqdkZpb0ZccC1GaW42JFE8MC4zMzk2NDUzOTM4NzEwODYwNjQ3NzEyNjcxRidGOUZkb0Znb0Y5RlxvLUYjNigtRlc2JUZjYm1GZXdGaW9GXHAtRmluNiRRPTAuMDcyOTc4MzI4MDkyMzIxMjE3NDczMDU5NjhGJ0Y5RmRvRmdvRjlGXG8tRiM2KC1GVzYlRmNibUZgeEZpb0ZccC1GaW42JFE9MC4wMTA3NDA5NDQ0MjEzMDUxMTM5OTQ2Mzk5OUYnRjlGZG9GZ29GOUZcby1GIzYoLUZXNiVGY2JtRlt5RmlvRlxwLUZpbjYkUT4wLjAwMTA4MzM4NTI0NzA0MDA4NjYyMjg5OTg1NUYnRjlGZG9GZ29GOUZcby1GIzYoLUZXNiVGY2JtRmZ5RmlvRlxwLUZpbjYkUUAwLjAwMDA2NzUyMjE3MDk0OTUyMzQwNzYxNzI4NTcwRidGOUZkb0Znb0Y5RlxvLUYjNigtRlc2JUZjYm1GYXpGaW9GXHAtRiM2JUZidS1GaW42JFE8MC4yNjM4OTgzNTM0OTcxMzc2MzU0MzkxMDc5RidGOUY5RmRvRmdvRjlGXG8tRiM2KC1GVzYlRmNibUZcW2xGaW9GXHAtRiM2JUZidS1GaW42JFE8MC4xOTM0MTYyNTUzNDQ5MzkxNzEyNzk4NDQ2RidGOUY5RmRvRmdvRjlGXG8tRiM2KC1GVzYlRmNibUZnW2xGaW9GXHAtRiM2JUZidS1GaW42JFE9MC4wNjU3MDAyODU1MjYyNTY0MDk1MDY1MzQyN0YnRjlGOUZkb0Znb0Y5RlxvLUYjNigtRlc2JUZjYm1GYlxsRmlvRlxwLUYjNiVGYnUtRmluNiRRPTAuMDE0MTE0ODExNjU0MjgxMTYzODI1OTQwODhGJ0Y5RjlGZG9GZ29GOUZcby1GIzYoLUZXNiVGY2JtRl1dbEZpb0ZccC1GIzYlRmJ1LUZpbjYkUT4wLjAwMjA3NjEzNTYyNjY5Njk0NzY0NDQ0MDc4M0YnRjlGOUZkb0Znb0Y5RlxvLUYjNigtRlc2JUZjYm1GaF1sRmlvRlxwLUYjNiVGYnUtRmluNiRRPzAuMDAwMjA4Nzg4MzQxNzg2OTY2MjM4OTc5MDIwNkYnRjlGOUZkb0Znb0Y5RlxvLUYjNigtRlc2JUZjYm1GY15sRmlvRlxwLUYjNiVGYnUtRmluNiRRQDAuMDAwMDEyODEzNjcwNDA2MDEwMTIxMDcwMzc0OTdGJ0Y5RjlGZG9GZ29GOUZcby1GIzYoLUZXNiVGY2JtRl5fbEZpb0ZccC1GIzYlRmJ1LUZpbjYkUT0wLjA3NTAxOTYxMzgzODIyODIxNzMxNDAyNzk0RidGOUY5RmRvRmdvRjlGXG8tRiM2KC1GVzYlRmNibUZnX2xGaW9GXHAtRiM2JUZidS1GaW42JFE9MC4wNTQ5ODk4NjQwMjU4MDg0MTM4Mjc2NDc0OEYnRjlGOUZkb0Znb0Y5RlxvLUYjNigtRlc2JUZjYm1GYGBsRmlvRlxwLUYjNiVGYnUtRmluNiRRPTAuMDE4Njg3MTE4NTc5MzQ2NTI4MDMyODkxMDlGJ0Y5RjlGZG9GZ29GOUZcby1GIzYoLUZXNiVGY2JtRmlgbEZpb0ZccC1GIzYlRmJ1LUZpbjYkUT4wLjAwNDAyMTI5NTgwNjg1NDA2ODE1ODM5MjQ3NUYnRjlGOUZkb0Znb0Y5RlxvLUYjNigtRlc2JUZjYm1GYmFsRmlvRlxwLUYjNiVGYnUtRmluNiRRPzAuMDAwNTk1NjMyODM1MDQ3NDU2NDk2MTc4NDAxOEYnRjlGOUZkb0Znb0Y5RlxvLUYjNigtRlc2JUZjYm1GW2JsRmlvRlxwLUYjNiVGYnUtRmluNiRRQDAuMDAwMDYxODM3OTUyMDc3OTE3NTU2NDkzMjcxNDBGJ0Y5RjlGZG9GZ29GOUZcby1GIzYoLUZXNiVGY2JtRmRibEZpb0ZccC1GIzYlRmJ1LUZpbjYkUUEwLjAwMDAwNDM4ODQwNjM1MDQzODQ0MjcyOTc2NjM1MEYnRjlGOUZkb0Znb0Y5RlxvLUYjNigtRlc2JUZjYm1GXWNsRmlvRlxwLUZpbjYkUT4wLjAwNTkwNTc0OTgzMjMwMTEwMjk1MjA2NDEzMUYnRjlGZG9GZ29GOUZcby1GIzYoLUZXNiVGY2JtRmZjbEZpb0ZccC1GaW42JFE+MC4wMDQzMjg4MzUyMDU3MTA0NTk4NTMwMjE2ODNGJ0Y5RmRvRmdvRjlGXG8tRiM2KC1GVzYlRmNibUZfZGxGaW9GXHAtRmluNiRRPjAuMDAxNDcwOTA0NTc0NTA1Nzg2NjM0MTY2NjI2RidGOUZkb0Znb0Y5RlxvLUYjNigtRlc2JUZjYm1GaGRsRmlvRlxwLUZpbjYkUT8wLjAwMDMxNjM4Mjk5ODY5NjI2Mzk1ODQyODU1MzBGJ0Y5RmRvRmdvRjlGXG8tRiM2KC1GVzYlRmNibUZhZWxGaW9GXHAtRmluNiRRQDAuMDAwMDQ2NzY5MDU5ODI4MDczMTg0MTUyNTQ4NzZGJ0Y5RmRvRmdvRjlGXG8tRiM2KC1GVzYlRmNibUZqZWxGaW9GXHAtRmluNiRRQTAuMDAwMDA0ODEwNTE1Mjc3MzE1MzMyMTYzOTQyNjAwRidGOUZkb0Znb0Y5RlxvLUYjNigtRlc2JUZjYm1GY2ZsRmlvRlxwLUYjNiYtRmluNiRROzMuMjgzMjI0ODA3MzYwNzU1NjIzNTc1OTc1RidGOUZqZmxGXmdsRjlGZG9GZ29GOUZcby1GIzYoLUZXNiVGY2JtRl1obEZpb0ZccC1GaW42JFE/MC4wMDA3Njg0NzUwMTI2MTcwOTA1MzE4MTIyOTkzRidGOUZkb0Znb0Y5RlxvLUYjNigtRlc2JUZjYm1GaGhsRmlvRlxwLUZpbjYkUT8wLjAwMDU2MTI2Njk4MzEwMzUxOTE1NzgxMjkxMThGJ0Y5RmRvRmdvRjlGXG8tRiM2KC1GVzYlRmNibUZjaWxGaW9GXHAtRmluNiRRPzAuMDAwMTg4MjU2MzY5NTkwODg0MDUyNzA2MzgwNkYnRjlGZG9GZ29GOUZcby1GIzYoLUZXNiVGY2JtRl5qbEZpb0ZccC1GaW42JFFAMC4wMDAwMzg0NjI3NzA5NTE5MjA4MjcxNzM5NTE1MEYnRjlGZG9GZ29GOUZcby1GIzYoLUZXNiVGY2JtRmlqbEZpb0ZccC1GaW42JFFBMC4wMDAwMDQ0MTc1NzMzNDI2OTExMzY3Njc0ODQ4OTVGJ0Y5RmRvRmdvRjlGXG8tRiM2KC1GVzYlRmNibUZkW21GaW9GXHAtRiM2JUZidS1GIzYmLUZpbjYkUTsxLjM1MzAzMDExODgxNDkxMzUxNDgyMjAyNkYnRjlGamZsRl5nbEY5RjlGZG9GZ29GOUZcby1GIzYoLUZXNiVGY2JtRmRcbUZpb0ZccC1GIzYlRmJ1LUYjNiYtRmluNiRROzEuODc2MDI3MzU3MTYxNTAwODg2ODI0NDc1RidGOUZqZmxGXmdsRjlGOUZkb0Znb0Y5RlxvLUYjNigtRlc2JUZjYm1GX11tRmlvRlxwLUYjNiVGYnUtRmluNiRRQDAuMDAwMDI1MDI4MzE0OTA0NDU5ODc0MDMyNjQxNDdGJ0Y5RjlGZG9GZ29GOUZcby1GIzYoLUZXNiVGY2JtRmpdbUZpb0ZccC1GIzYlRmJ1LUZpbjYkUUAwLjAwMDAxODI3OTkzNTI3ODU1MjM0NzQwMjY5MjA4RidGOUY5RmRvRmdvRjlGXG8tRiM2KC1GVzYlRmNibUZlXm1GaW9GXHAtRiM2JUZidS1GaW42JFFBMC4wMDAwMDYxMzExOTA2MjI4NzAwNTM1MzM3NzM5MzhGJ0Y5RjlGZG9GZ29GOUZcby1GIzYoLUZXNiVGY2JtRmBfbUZpb0ZccC1GIzYlRmJ1LUZpbjYkUUEwLjAwMDAwMTI1MjMzNjYxNzM5OTUxODAyOTY2OTc4OUYnRjlGOUZkb0Znb0Y5RlxvLUYjNigtRlc2JUZjYm1GW2BtRmlvRlxwLUYjNiVGYnUtRiM2Ji1GaW42JFE7MS40MzUwMzIwNzU1NzIyMjkxNjczNDE0NTFGJ0Y5RmpmbEZeZ2xGOUY5RmRvRmdvRjlGXG8tRiM2KC1GVzYlRmNibUZoYG1GaW9GXHAtRiM2Ji1GaW42JFE7NC42Mjg2NzEwODU0Mzk1ODgwODA5Nzc2MzlGJ0Y5RmpmbEZfYW1GOUZkb0Znb0Y5RlxvLUYjNigtRlc2JUZjYm1GaGFtRmlvRlxwLUYjNiYtRmluNiRROzYuMTkzMDM3MjY5ODY1MDA3OTAwNDEzNTM4RidGOUZqZmxGX2FtRjlGZG9GZ29GOUZkb0Znb0Y5RjkvJSVvcGVuR1EifGZyRicvJSZjbG9zZUdRInxockYnRmRvRmdvRjk=">PF5xLyZJInVHNiI2JCIiIkYoJCI6LU9ebmlPOEI9bSRcPSEjQy8mRiU2JEYoIiIjJCI6N2U+JGVhbyc9eFJhTiJGKy8mRiU2JEYoIiIkJCI6OT1rXl1xJGVgSUQvWSEjRC8mRiU2JEYoIiIlJCI6Iip6VFFfQG4uJD00IyopKiEjRS8mRiU2JEYoIiImJCI6dFBhJEhiWGkieWpgWCJGPy8mRiU2JEYoIiInJCI6MCVlJUdaJilwJEckKlFsOSEjRi8mRiU2JEYoIiIoJCI6dF9naDZeQiU+W0pjISohI0gvJkYlNiRGL0YoJCE6cCpvPHM0KCpmUThSZigpRjgvJkYlNiRGL0YvJCE6IkgqSGc6I3ljT2opKj5rRjgvJkYlNiRGL0Y1JCE6P1wlPk1RbFBGJ1EzPSNGOC8mRiU2JEYvRjwkITp1KlElUWhMLjVZLmZvJUY/LyZGJTYkRi9GQyQhOl8mKnBdJzM5OFFuKG8qb0ZMLyZGJTYkRi9GSSQhOiwjUWBfamhOMVlfZHAhI0cvJkYlNiRGL0ZQJCE6cisqKj1WWFZbSEcyTSVGUy8mRiU2JEY1RigkITpbSFYwKikqZUNNNCgqNFRGOC8mRiU2JEY1Ri8kITpUQWRtKnkiM0UmcEY3SUY4LyZGJTYkRjVGNSQhOjRCKW8yInAqPmo8QUI1RjgvJkYlNiRGNUY8JCE6SXElKnkpNGUqKVIvRyk+I0Y/LyZGJTYkRjVGQyQhOiM+RzcjKWV5cCoqb3JMS0ZMLyZGJTYkRjVGSSQhOitVKFwjW0Exb1k3UUQkRlxwLyZGJTYkRjVGUCQhOnRAK0ZMQHEoZmMkWysjRlMvJkYlNiRGPEYoJCI6Sy95U3JjUy8/RHAiW0Y/LyZGJTYkRjxGLyQiOmVFUD9mLUl2S04zYCRGPy8mRiU2JEY8RjUkIjpuPzUjKikqcDFfJVsqKSo+IkY/LyZGJTYkRjxGPCQiOi5qb2c7RHlERzFCZSNGTC8mRiU2JEY8RkMkIjonKio9Ni0tQV0iZkVzI1FGXHAvJkYlNiRGPEZJJCI6WzgoKilHM2xMKEdWcSlSRlMvJkYlNiRGPEZQJCI6bnohZlUjUlVpaiFmKilHISNJLyZGJTYkRkNGKCQiOipbQ1VYeW4hZnlEdz4qRkwvJkYlNiRGQ0YvJCI6NS1DOipvMDFsNHZUbkZMLyZGJTYkRkNGNSQiOlc3b2c6byhSbEIiM0gjRkwvJkYlNiRGQ0Y8JCI6SlNXVDs6XlV2Y3YjXEZccC8mRiU2JEZDRkMkIjo+QkBTbTRuOXcnNCZHKEZTLyZGJTYkRkNGSSQiOkNtTDg6bk0nPSZ6ISlcKEZodC8mRiU2JEZDRlAkIjpMVih5blhDdDdEMUteISNKLyZGJTYkRklGKCQhOkQ5PWY0YWRRM1pWJFxGXHAvJkYlNiRGSUYvJCE6am4hR3BHPFtYPyhRZyRGXHAvJkYlNiRGSUY1JCE6P2hrPj1WJHkvKm8oMzdGXHAvJkYlNiRGSUY8JCE6JjNDMEpsbTNIdlhwQ0ZTLyZGJTYkRklGQyQhOlNcMDEiPjhwKzVzTUdGaHQvJkYlNiRGSUZJJCI6InBBW1VOYkpbJnpVeCkhI0svJkYlNiRGSUZQJCI6QGlIS1QmR3dSeFUzN0Zcdy8mRiU2JEZQRigkITptXnJOUks1KikpeSd6KlFGUy8mRiU2JEZQRi8kITozRmk5Jip6ISoqKnlQcCVHRlMvJkYlNiRGUEY1JCE6N085NT4wNSdleWhbJipGaHQvJkYlNiRGUEY8JCE6I2ZZQWNScEImcD0tJj5GaHQvJkYlNiRGUEZDJCE6NCZcIltfYmJYOyxSQiNGXHcvJkYlNiRGUEZJJCI6KGVwLSpSLCU0eGJwaHMhI0wvJkYlNiRGUEZQJCI6NndJJylbPlwhSCZRdGsqRl9bbC8mSSJ2R0YmRickIjonelg+KEc7JHl5WFkoPSJGKy8mRmdbbEYuJCI6OTA4d3UlUU4kPiI9LigpRjgvJkZnW2xGNCQiOldGXjVUeSM0UGxOY0hGOC8mRmdbbEY7JCI6bnFLYlhlVD1AODtOJ0Y/LyZGZ1tsRkIkIjpeTlIqSDZZZ0ZfW1ckKkZMLyZGZ1tsRkgkIjpaRzdfLyhIZ2A0QDIlKkZccC8mRmdbbEZPJCI6WmNrPFQ7d1FiP2whZUZTLyZGZ1tsRlYkIjpsS1MlSFxwRChwJT5rOEYrLyZGZ1tsRmVuJCI6LSdReTlEejVDKlEmKSoqKkY4LyZGZ1tsRmpuJCI6ckVyWjEnM3JRUlgnUiRGOC8mRmdbbEZfbyQiOm9mSVo8N0sjNEckeUgoRj8vJkZnW2xGZG8kIjoqKlJZKlI2MDhVVzR1NUY/LyZGZ1tsRmlvJCI6YikqKkdpJzNTcUMmUSQzIkZMLyZGZ1tsRl9wJCI6cSZHPHdTQiZcNDxBdidGUy8mRmdbbEZkcCQhOno1UmFqUHJcYCQpKlFFRjgvJkZnW2xGaXAkITpZJSl6NzxSXE1iaVQkPkY4LyZGZ1tsRl5xJCE6Rk1sXTRrREViRytkJ0Y/LyZGZ1tsRmNxJCE6KTMlZiNROyJHYTsiWzY5Rj8vJkZnW2xGaHEkITokeVNXa1pwcEVjOHc/RkwvJkZnW2xGXXIkIToxLXoqUWkncHlUJCl5MyNGXHAvJkZnW2xGYnIkITooXFBxNTc1Z1NxTyJHIkZTLyZGZ1tsRmdyJCE6JXotOXRARyNRUWg+XShGPy8mRmdbbEZccyQhOltadyNRVDNlLWspKilcJkY/LyZGZ1tsRmFzJCE6NCIqRy5HbE16Jj1ybz1GPy8mRmdbbEZmcyQhOnZDUmUib1MmbyFlSEBTRkwvJkZnW2xGW3QkITo9U3loXGN1L05HaiZmRlxwLyZGZ1tsRmB0JCE6U3JLXGN2InoyX3okPSdGUy8mRmdbbEZldCQhOl1qd0hGV1EvTjElKVElRmh0LyZGZ1tsRlt1JCI6SlQxX0g1LEIkKVxkIWZGTC8mRmdbbEZgdSQiOiRvQEkmKWYvcjBfJClHVkZMLyZGZ1tsRmV1JCI6RW07TW15MFhkLzRaIkZMLyZGZ1tsRmp1JCI6SWJHJWVSRSdwKSpIUTskRlxwLyZGZ1tsRl92JCI6d1tEOiU9dCFHKWYhcG4lRlMvJkZnW2xGZHYkIjorRSVSO0tgSnhfXjVbRmh0LyZGZ1tsRml2JCI6dmZkQmN2Z3QhW0EkRyRGXHcvJkZnW2xGX3ckIjokKkg3PWAhNDxFLHYlbyhGXHAvJkZnW2xGZHckIjo9IkgieTo+TjUkKXBFaCZGXHAvJkZnW2xGaXckIjoxUTFGMCUpM2ZwakQpPUZccC8mRmdbbEZeeCQiOl1eUjxGMyM+JjR4aSVRRlMvJkZnW2xGY3gkIjomKltbbm44InBVTGQ8V0ZodC8mRmdbbEZoeCQhOkU/I1teOFwiKT0sLmA4Rlx3LyZGZ1tsRl55JCE6dlcjbykzXWhyTkZnKD1GXHcvJkZnW2xGY3kkITpaVEUudSlmVyFcSkddI0ZTLyZGZ1tsRmh5JCE6MyNwLXVNXyZ5XyQqeiM9RlMvJkZnW2xGXXokITpRUnhMTjBxR2khPkpoRmh0LyZGZ1tsRmJ6JCE6KnlwJ0ghPSYqUjxtTF83Rmh0LyZGZ1tsRmd6JCE6XjlNbiJIQWR2Py5OOUZcdy8mRmdbbEZcW2wkIjpSdyg0MyllUmEzcidHWUZfW2wvJkZnW2xGYltsJCI6UU5UK3orbClwcy4kPidGX1ts</Equation></Text-field>
</Output>
</Group></Presentation-Block><Presentation-Block>
<Group labelreference="L45402" drawlabel="true">
<Input>
<Text-field prompt="&gt; " style="Maple Input" layout="Normal"><Equation executable="true" style="2D Input" input-equation="" display="LUklbXJvd0c2Iy9JK21vZHVsZW5hbWVHNiJJLFR5cGVzZXR0aW5nR0koX3N5c2xpYkdGJzYnLUkjbWlHRiQ2JVEnYXNzaWduRicvJSdpdGFsaWNHUSV0cnVlRicvJSxtYXRodmFyaWFudEdRJ2l0YWxpY0YnLUkobWZlbmNlZEdGJDYkLUYjNiUtRiw2JVEjU0xGJ0YvRjIvJStleGVjdXRhYmxlR1EmZmFsc2VGJy9GM1Enbm9ybWFsRidGQC1JI21vR0YkNi1RIjpGJ0ZALyUmZmVuY2VHRj8vJSpzZXBhcmF0b3JHRj8vJSlzdHJldGNoeUdGPy8lKnN5bW1ldHJpY0dGPy8lKGxhcmdlb3BHRj8vJS5tb3ZhYmxlbGltaXRzR0Y/LyUnYWNjZW50R0Y/LyUnbHNwYWNlR1EsMC4yNzc3Nzc4ZW1GJy8lJ3JzcGFjZUdGVkY9RkA=">LUklbXJvd0c2Iy9JK21vZHVsZW5hbWVHNiJJLFR5cGVzZXR0aW5nR0koX3N5c2xpYkdGJzYlLUkjbWlHRiQ2JVEnYXNzaWduRicvJSdpdGFsaWNHUSV0cnVlRicvJSxtYXRodmFyaWFudEdRJ2l0YWxpY0YnLUkobWZlbmNlZEdGJDYkLUYjNiMtRiw2JVEjU0xGJ0YvRjIvRjNRJ25vcm1hbEYnLUkjbW9HRiQ2LVEiOkYnRj0vJSZmZW5jZUdRJmZhbHNlRicvJSpzZXBhcmF0b3JHRkUvJSlzdHJldGNoeUdGRS8lKnN5bW1ldHJpY0dGRS8lKGxhcmdlb3BHRkUvJS5tb3ZhYmxlbGltaXRzR0ZFLyUnYWNjZW50R0ZFLyUnbHNwYWNlR1EsMC4yNzc3Nzc4ZW1GJy8lJ3JzcGFjZUdGVA==</Equation></Text-field>
</Input>
</Group>
<Group view="code" labelreference="L45398" drawlabel="true">
<Input>
<Text-field prompt="&gt; " style="Maple Input" layout="Normal"><Equation executable="true" style="2D Input" input-equation="" display="LUklbXJvd0c2Iy9JK21vZHVsZW5hbWVHNiJJLFR5cGVzZXR0aW5nR0koX3N5c2xpYkdGJzYlLUkjbWlHRiQ2I1EhRicvJStleGVjdXRhYmxlR1EmZmFsc2VGJy8lLG1hdGh2YXJpYW50R1Enbm9ybWFsRic=">LUklbXJvd0c2Iy9JK21vZHVsZW5hbWVHNiJJLFR5cGVzZXR0aW5nR0koX3N5c2xpYkdGJzYjLUkjbWlHRiQ2I1EhRic=</Equation></Text-field>
</Input>
</Group>
<Group view="code" labelreference="L45403" drawlabel="true">
<Input>
<Text-field prompt="&gt; " style="Maple Input" layout="Normal"><Equation executable="true" style="2D Input" input-equation="" display="LUklbXJvd0c2Iy9JK21vZHVsZW5hbWVHNiJJLFR5cGVzZXR0aW5nR0koX3N5c2xpYkdGJzYmLUkjbWlHRiQ2JVEncGxvdDNkRicvJSdpdGFsaWNHUSV0cnVlRicvJSxtYXRodmFyaWFudEdRJ2l0YWxpY0YnLUkobWZlbmNlZEdGJDYkLUYjNjItRiw2JVEjVVVGJ0YvRjItRjY2JC1GIzYnLUYsNiVRInhGJ0YvRjItSSNtb0dGJDYtUSIsRicvRjNRJ25vcm1hbEYnLyUmZmVuY2VHUSZmYWxzZUYnLyUqc2VwYXJhdG9yR0YxLyUpc3RyZXRjaHlHRkwvJSpzeW1tZXRyaWNHRkwvJShsYXJnZW9wR0ZMLyUubW92YWJsZWxpbWl0c0dGTC8lJ2FjY2VudEdGTC8lJ2xzcGFjZUdRJjAuMGVtRicvJSdyc3BhY2VHUSwwLjMzMzMzMzNlbUYnLUYsNiVRInRGJ0YvRjIvJStleGVjdXRhYmxlR0ZMRkhGSEZERkEtRkU2LVEiPUYnRkhGSi9GTkZMRk9GUUZTRlVGVy9GWlEsMC4yNzc3Nzc4ZW1GJy9GZ25GY28tSSNtbkdGJDYkUSIwRidGSC1GRTYtUSMuLkYnRkhGSkZhb0ZPRlFGU0ZVRlcvRlpRLDAuMjIyMjIyMmVtRicvRmduRmVuLUYsNiVRIkxGJ0YvRjJGREZpbkZeb0Zlb0Zpby1GLDYlUSJURidGL0YyRlxvRkhGSEZcb0ZI">LUklbXJvd0c2Iy9JK21vZHVsZW5hbWVHNiJJLFR5cGVzZXR0aW5nR0koX3N5c2xpYkdGJzYkLUkjbWlHRiQ2JVEncGxvdDNkRicvJSdpdGFsaWNHUSV0cnVlRicvJSxtYXRodmFyaWFudEdRJ2l0YWxpY0YnLUkobWZlbmNlZEdGJDYkLUYjNjAtRiw2JVEjVVVGJ0YvRjItRjY2JC1GIzYlLUYsNiVRInhGJ0YvRjItSSNtb0dGJDYtUSIsRicvRjNRJ25vcm1hbEYnLyUmZmVuY2VHUSZmYWxzZUYnLyUqc2VwYXJhdG9yR0YxLyUpc3RyZXRjaHlHRkwvJSpzeW1tZXRyaWNHRkwvJShsYXJnZW9wR0ZMLyUubW92YWJsZWxpbWl0c0dGTC8lJ2FjY2VudEdGTC8lJ2xzcGFjZUdRJjAuMGVtRicvJSdyc3BhY2VHUSwwLjMzMzMzMzNlbUYnLUYsNiVRInRGJ0YvRjJGSEZERkEtRkU2LVEiPUYnRkhGSi9GTkZMRk9GUUZTRlVGVy9GWlEsMC4yNzc3Nzc4ZW1GJy9GZ25GYW8tSSNtbkdGJDYkUSIwRidGSC1GRTYtUSMuLkYnRkhGSkZfb0ZPRlFGU0ZVRlcvRlpRLDAuMjIyMjIyMmVtRicvRmduRmVuLUYsNiVRIkxGJ0YvRjJGREZpbkZcb0Zjb0Znby1GLDYlUSJURidGL0YyRkg=</Equation></Text-field>
</Input>
<Output>
<Text-field style="Maple Plot" layout="Maple Plot"><Plot height="400.0" type="three-dimensional" width="400.0" plot-scale="1.0" plot-xtrans="0.0" plot-ytrans="0.0" gridlinevisibility="1" legendvisibility="false">LSUnUExPVDNERzYsLSUlR1JJREc2JTskIiIhISIiJCIjNSEiIjskIiIhISIiJCIjNSEiIjdTN1MkISNCISNFJCExXjNSJ2YnKilRQSEjUyQhMTlXVyNHMjJBIyEjUyQhMWUnMyIqKXlVS0EhI1MkITFtTzs+KilHakEhI1MkITF6PEpFS2AvQiEjUyQhMlZtIW9zUT9cQiEjVCQhLyRSWjtVPlIjISNRJCExJylvaW5lekdDISNTJCEyJm9ZKnlmUHFYIyEjVCQhMSlvZ1lSJCpcWiMhI1MkITJ1V3gicDkpPVsjISNUJCEvRCJHOGh3WiMhI1EkITJsJj5XLj4qR1kjISNUJCExOXBEIXotJ1FDISNTJCExLkcpcHZyaFMjISNTJCEwbTZOTzpzTyMhI1IkITE0dCVmZSlbQkIhI1MkITJsWmpdIlt6d0EhI1QkITE9WzxMZyEqR0EhI1MkITJ3JzNVcEpcIj0jISNUJCExMUhZTG0xT0AhI1MkITFeUGZGcSNSNCMhI1MkITFwL0VQZzdjPyEjUyQhKXZWQj8hI0skITJAcih5XydRaio+ISNUJCEyJ3ApKXpkOit2PiEjVCQhMUJJZTFaSGY+ISNTJCEyL0teRSFbels+ISNUJCEyb3R3Q3MzRyU+ISNUJCEybUEyXGwwLyU+ISNUJCEyRXoiKio9JWYvJT4hI1QkITIoeSU+LSc0cVQ+ISNUJCEwR3JeLSJ5VT4hI1IkITJWKFxlOUlNVT4hI1QkITJZKEckWywxIlI+ISNUJCEvRCJ5K2U+JD4hI1EkITJzO10jZiNmKyM+ISNUJCEyUV08YSllJkghPiEjVCQhMiV6M0UpZi4yKT0hI1QkITInZVAlKkc7K2E9ISNUJCEyRyg+ISlIb0xDPSEjVCQhMlQiPnJhejgleiIhI1QkITFaOyh5NlNwdyIhI1MkITI8JVwqNFZmdnUiISNUJCEyI0cjPSo9eUZVPCEjVCQhMiNvL2k4IVEhZjwhI1QkITInXGZsRShbdyE9ISNUJCEjPiEjRTdTJCIybUpeJVwjSGU7JSEjPSQiMSNwIzRHTGRhUiEjPCQiMkQpPSg0ZCIqUnYkISM9JCIxcCc+ImVOYmpOISM8JCIxdCxUbk92I1EkISM8JCIxMmU+Myw2NkshIzwkIjIwWkx4KFI7W0khIz0kIjIvKy0vTXlNKkchIz0kIjJBKDNySHRqWUYhIz0kIjA6K0pGWHNnIyEjOyQiMigpb0omUmUjXFojISM9JCIyJCplcik0N0tcQiEjPSQiMS1SMXE3NElBISM8JCIyTGUmNEZHInA2IyEjPSQiMjFxX3glKXklND8hIz0kIjEjKnk7P3hcMj4hIzwkIjJRMmYiUURwNT0hIz0kIjI4U2YkMy8hKT08ISM9JCIwW1EseXI6aiIhIzskIjJhI1tKKXpwKFs6ISM9JCIxeiZmJ3kncCxaIiEjPCQiMXI5PjEiZWJSIiEjPCQiMU5JRWNFdEM4ISM8JCIyYDJRJVE3XWQ3ISM9JCIyUlFnSmMibyQ+IiEjPSQiMTNQQEoxNUw2ISM8JCIyMihIKGZDJWZ2NSEjPSQiMVRuV1tsK0A1ISM8JCIxXCY0NnYmKj1wKiEjPSQiMSYpKVFgUUcrPyohIz0kIjE5USN6SUhKdCkhIz0kIjA3JHonXEoqKkcpISM8JCIwQUJxWkojcHkhIzwkIjFYenRRZykpcHUhIz0kIjE6MyNIPTQzNCghIz0kIjFCKVJeSHA0dCchIz0kIjFWWj1abFEqUSchIz0kIjFPcGhFMDhsZyEjPSQiMXQ7QiU0PXR2JiEjPSQiMWtIVnA5NmxhISM9JCIxMDRfVmxyKD0mISM9JCIxRjoqM1UiUUNcISM9JCIwO1wiKT0mUnVZISM8JCIxNDg4NnAzUFchIz0kIjFSZyUpZlsjPUAlISM9JCIxbj1LaGYsKSpSISM9JCIyMjxxLlswXnokISM+JCIxLixFR3BkLU8hIz0kIjI4LTEkKj5fKj5NISM+N1MkIjFPcCswJjNVSykhIzwkIjFMImUmXGEvLXohIzwkIjFgZ3F0IT43XSghIzwkIjFfLjElPm8xNyghIzwkIjFccUhROFFmbiEjPCQiMUQiZTghW1I7ayEjPCQiMXpkcFoyeiE0JyEjPCQiMXM4Y2ZgcCJ5JiEjPCQiMjktUjgueCMpWyYhIz0kIjF0USMqNFl1NF8hIzwkIjJNL1g2b1hgJVwhIz0kIjFIS0ItXE8lcCUhIzwkIjEmKUhMIVFBaFglISM8JCIyMW5mcTRzKkhVISM9JCIxbzU1ei5JOlMhIzwkIjInb08nW1RDOiJRISM9JCIxRU87PDM0PU8hIzwkIjBRaT5CdVdWJCEjOyQiMWBwOSQqZjxnSyEjPCQiMmkhXE5CR3MlNCQhIz0kIjIjeVIlM2VsdyRIISM9JCIyKXlqU18heSYpeSMhIz0kIjFpeEsjemJxayMhIzwkIjJNJzNSMl1yN0QhIz0kIjIoM1EjelsiPiZRIyEjPSQiMicpMyQqW2VSVEUjISM9JCIxMjcvTDdCXEAhIzwkIjJNKipvKy1iLC8jISM9JCIyJyllaT1JOm0kPiEjPSQiMnc0bFBPSiRRPSEjPSQiMi8iSCp5aU9ddSIhIz0kIjEmcCdcMXpaYzshIzwkIjJpMG44cTlDZCIhIz0kIjJtJ1tHXCY9RVwiISM9JCIyS0U7TlRzb1QiISM9JCIybUpfODdxXE0iISM9JCIybk8kcFplcnc3ISM9JCIyI0gheVlrQj5AIiEjPSQiMihwb048cVRdNiEjPSQiMiRbMlRYJkc/NCIhIz0kIjFLUSI0YipmTzUhIzwkIjF1RlRAIil6UikqISM9JCIxPWVATUtGUyQqISM9JCIwLk8uLCIzbSkpISM8JCIxJVwjW14uJ2ZUKSEjPSQiMXkkWyJ5eXMpKXohIz0kIjE8NyMqcHRGJGUoISM9JCIxcilSaW16Jik+KCEjPSQiMD4pZkZJb0xvISM8N1MkIjJUJDRwXygqelk3ISM8JCIyMXNhWUlrTj0iISM8JCIybFFUIWVjX0I2ISM8JCIyRyE+PSdwQ2wxIiEjPCQiMjQ+diVwKDRDLCIhIzwkIjEkUV9gLWsuaCohIzwkIjFVKy0kM3FFNyohIzwkIjFFNjsiNDEoZicpISM8JCIxcExkWmNBPyMpISM8JCIxOShvVzJWSSF5ISM8JCIxTlI4UTMuMnUhIzwkIjFQIkgjUXE2SnEhIzwkIjFrVHNtSEd1bSEjPCQiMXlHWk8yY05qISM8JCIxYGBVejQuOWchIzwkIjI7JHpaOTEjKTNkISM9JCIxLTcnXG8rIj5hISM8JCIxW2V3bFUzV14hIzwkIjEjUjEsV0NJKVshIzwkIjAlRyNmTTdfaiUhIzskIjEvLSM+SHYqKlIlISM8JCIxQ2ZDVlxud1QhIzwkIjElPTBvZDBaJ1IhIzwkIjJjNTlpUyNcalAhIz0kIjJDJjNSdyoqW3NOISM9JCIxM1l5RjE9IlIkISM8JCIxZENDSUkyPkshIzwkIjI6OjlseStkMCQhIz0kIjIocFpSMDZpK0ghIz0kIjIob19dV05UYEYhIz0kIjFENHJBKXlPaCMhIzwkIjInb3c8LXguIlsjISM9JCIyeEltKyUqSF5OIyEjPSQiMk5rayk0TGhOQSEjPSQiMih6dU4jcGlANyMhIz0kIjIoPVhCTyNwVywjISM9JCIyTTpPJCllUkEiPiEjPSQiMnk5UE4+Jj46PSEjPSQiMTQjb1VtcklzIiEjPCQiMkJYdic+Iz1jaiIhIz0kIjJYdjxXPihmXzohIz0kIjJIKy1yaCR5dDkhIz0kIjIxQmMkZVsnKilSIiEjPSQiMndrUyZbLiV6SyIhIz0kIjBjJzRsOF9nNyEjOyQiMkE9TCYqKTNgJz4iISM9JCIyKVJCME1OIWU4IiEjPSQiMlYxNnlgJj15NSEjPSQiMid5PyNHJFtgQjUhIz03UyQiMk1Hbmo/MSFmOyEjPCQiMiRvTjQpemZbZCIhIzwkIjJaQS56RW9cXCIhIzwkIjItTF0pKW8+Ij45ISM8JCIxUCVRXTQ3ck0iISM7JCIyJXk0IyoqM2AoeTchIzwkIjEudSVSWWZRQCIhIzskIjJXLmI6I29EXzYhIzwkIjI9bTF2QHpQNCIhIzwkIjIoZVFkLSlvI1E1ISM8JCIxeS1tJnlhZCYpKiEjPCQiMWU8MEZjY2IkKiEjPCQiMWlUWThZdyEpKSkhIzwkIjEmKj5XSU4xSSUpISM8JCIwc1UnNClRQSspISM7JCIxTE9UWSZHaGYoISM8JCIxM2cjM2hIMUAoISM8JCIxUmw7X1twV28hIzwkIjFVZylvUkl0XCchIzwkIjBaMCsvJGZuaCEjOyQiMXkieipIeGVhZSEjPCQiMSdbOnE5bHViJiEjPCQiMidHWCZbUD5hRiYhIz0kIjIvUC5nbSZvMl0hIz0kIjE8JUcvSVFOdiUhIzwkIjJDNTB4YClHN1ghIz0kIjJrJltpaUVHJEclISM9JCIxZSRmVTcrZjElISM8JCIxbj9bbzxiZlEhIzwkIjFUcSVSO3lPbSQhIzwkIjFHXV9AIVt4WiQhIzwkIjI5Jm8+Mm5ELEwhIz0kIjFpU1NbW3NMSiEjPCQiMSgpbyZRLihwdUghIzwkIjFcJSp6MTF1QkchIzwkIjJhRks8YlcvbyMhIz0kIjI4MyNmdSU9V2EjISM9JCIyRyUpKVF3O0g6QyEjPSQiMlk5Ky5LN0ZIIyEjPSQiMloiR0EjcFlqPCMhIz0kIjJ3JD15YSZ5ZTEjISM9JCIyMmIneiVmMzUnPiEjPSQiMkQ3L1UnUlhoPSEjPSQiMkJKU1cieiVwdyIhIz0kIjIzXnhVX1JzbiIhIz0kIjJXMT82XyQ0I2YiISM9JCIyJnpvdiY+IUg2OiEjPSQiMEpyMFREWVYiISM7JCIxRCQzN3E1Pk8iISM8N1MkIjJOYGsoZipHJG8/ISM8JCIxL1VSRmlUaj4hIzskIjJuMCIqPVo0USc9ISM8JCIyVzBhPERXI3A8ISM8JCIxY2k9cyZvJXo7ISM7JCIybycpM1hSVVVmIiEjPCQiMnkuOnQ6UExeIiEjPCQiMTFNTzRgYE85ISM7JCIyW1E2VSYpSE9PIiEjPCQiMiMpPillMVJVJUgiISM8JCIyKWZ3XWctdEc3ISM8JCIyJCpwPyJwNFBtNiEjPCQiMkZqMmokcDwyNiEjPCQiMil6LCw/dik0MCIhIzwkIjFwQS50OV13KiohIzwkIjBNaj9UKj5xJSohIzskIjEpKilcQmYkZiopKikhIzwkIi9oInBWeUxgKSEjOiQiMCRHJ3AkW0orIikhIzskIjEtRWQqKW9BKm8oISM8JCIxTD4iR3YpKiopSCghIzwkIjFfNkI9O2RHcCEjPCQiMSJvaDIhMyVwZCchIzwkIjI6eDVnJUg6VmkhIz0kIjEqb2BcTi5qI2YhIzwkIjI7T0JnVUxiaSYhIz0kIjElWyhmOSNHK00mISM8JCIxdEkpKTRULHBdISM8JCIxJ1spPkhtdjZbISM8JCIyRCpHbEgkZXZjJSEjPSQiMS1LQVBvdk5WISM8JCIxWyVHSypIczpUISM8JCIyRGosIz0iZm8hUiEjPSQiMUAhZkpSKGYzUCEjPCQiMSoqb0VlJClSP04hIzwkIjEjeTAqRyZcPE0kISM8JCIxIzNLIkhUO3NKISM8JCIyWkJQRCUqejYsJCEjPSQiMXZVXSFHZSRlRyEjPCQiMid5PSd5MSRHOEYhIz0kIjI8JmUkZi9nYmQjISM9JCIySzMpKkg0O1tXIyEjPSQiMi8mSDZpJylwP0IhIz0kIjI3PSJRT2AoRz8jISM9JCIyTDwiZSxOLiI0IyEjPSQiMXJ4P08sKVspPiEjPCQiMm1cMyo9PDklKT0hIz0kIjImUnNKYFVjKXkiISM9JCIxLGFHNU0ienAiISM8N1MkIjEiM0tpWWdTWiMhIzskIjJZZEt5RWkmW0IhIzwkIjIzeS5wRTclSEEhIzwkIjFRS04zUkg7QCEjOyQiMiU+bS5iYiEqMz8hIzwkIjAkKWYmKSopZnAhPiEjOiQiMmI9PFVRJD01PSEjPCQiMllubCtsOiQ9PCEjPCQiL2A4ISkqMzZqIiEjOSQiMmlddjx4RiRbOiEjPCQiMSZvUHIsWyhwOSEjOyQiMW5Qeil6Y15SIiEjOyQiMSMqM1wqel5WSyIhIzskIjJWO1VnIzM5ZDchIzwkIjEpW2B0TVRMPiIhIzskIjJiWydlWSt5SzYhIzwkIjIiKVxkdVEjSHY1ISM8JCIyKW9FbiU+QTItIiEjPCQiMW81KlxbNyMqbyohIzwkIjFbOHNNKilbKD4qISM8JCIxdmhRN21ySSgpISM8JCIxTlBPdiFId0cpISM8JCIxJm8nNExZLW55ISM8JCIxMHpnKipId251ISM8JCIxenFQKDNpKCkzKCEjPCQiMSY0eUQlXCoqR24hIzwkIjBFeDsjb1soUSchIzskIjFXQlI0Q0pqZyEjPCQiMVlDLHlKZmJkISM8JCIybW55ISkpW1xqYSEjPSQiMi9tRC9CRGk9JiEjPSQiMXJRZTQ7LkJcISM8JCIxdkZhbyEqPnRZISM8JCIxMVsoW05bZ1YlISM8JCIyTTo/I0dUJDRAJSEjPSQiMSJRSyI0TEMoKlIhIzwkIjJ2JltHcE5SJXokISM9JCIxPCFRSSc+JD1nJCEjPCQiMnZWbi5xTCE+TSEjPSQiMVFGOmg1XVhLISM8JCIyO0lGM1hpMjMkISM9JCIyLiMpKVEoZnJWI0ghIz0kIjFkMXgqKW8hZngjISM8JCIxTFNkZDMoXGojISM8JCIyXy5oQHoqPSxEISM9JCIyYFczIjROQHVCISM9JCIyOVJBP0Q6UEQjISM9JCIxPVFyUDxSUkAhIzwkIjJDeU1GTWo0LiMhIz03UyQiMUMtOXQkKVx2RyEjOyQiMSZmO1ZbSidIRiEjOyQiMTc1KSllVTkiZiMhIzskIjJOWHY9YG8nZkMhIzwkIjJPRCZIMk4mW0wjISM8JCIyV11bMzJsakAjISM8JCIyYzxUIz5eKVE1IyEjPCQiMkMleilmITQ2KCo+ISM8JCIyKUgoW1BTYWQqPSEjPCQiMmUnND4kb1QmKnoiISM8JCIyKVt2UDNCQDM8ISM8JCIxRzBvWyg9OmkiISM7JCIxJFw/cyFlQVI6ISM7JCIyOW9KZTE1NlkiISM8JCIyQ3pfbE1mcFEiISM8JCIyJT1Oayo9c2xKIiEjPCQiMlp5RSJbdHZcNyEjPCQiMltxYykpSExqPSIhIzwkIjFZQTZxeDdFNiEjOyQiMiI0bXImR3gqbzUhIzwkIjIpPUJvRG5zOTUhIzwkIjF1LSNRLipHSycqISM8JCIxOy5YI2ZUTTkqISM8JCIxMF16NCgqUnonKSEjPCQiMWpUPy5lISpRIykhIzwkIjEjR0tJT20yI3khIzwkIjF5QGpdJltRVSghIzwkIjFyZGdocDJacSEjPCQiMSgqPkphMFYqbychIzwkIjFKPWpWKFIqXGohIzwkIjFYLyoqZk9vRmchIzwkIjJtW09PZCh5QGQhIz0kIjBbeVRbPzlWJiEjOyQiMWAkeWAoR3piXiEjPCQiMiUqMy1famFUKlshIz0kIjI6XUY2OSR6WFkhIz0kIjI7ODQyXkorVCUhIz0kIjF0LVM8cUEnPSUhIzwkIjI5N0s7bnBQKFIhIz0kIjJFL11yJzQzc1AhIz0kIjAocGcjejcxZSQhIzskIjFFUlQzbCUpKVIkISM8JCIxa3clKSk9I0hFSyEjPCQiMnZWOiVIISlbaUkhIz0kIjElKm9aPioqKnAhSCEjPCQiMSI0Qiw9QCVmRiEjPCQiMU5FSm5DUD5FISM8JCIxXlxFUz1dJ1sjISM8JCIyam01XipcW2dCISM9N1MkIjJFX2h6J3AlPkYkISM8JCIxbT83MlAnZjUkISM7JCIyYSdROHIqeSRbSCEjPCQiMSwtOCpldCgpeiMhIzskIjFETlElPVtubCMhIzskIjIoKTRvKSpRQT5fIyEjPCQiMlEkSHMjM01SUiMhIzwkIjFRXWhQJ1FDRiMhIzskIjFjSCsqPjNyOiMhIzskIjJraCtCKDRqWj8hIzwkIjEjW1RSYDVQJT4hIzskIjEnKkhNZ14xWD0hIzskIjFOOHh2clVePCEjOyQiMWlrNT5CYWk7ISM7JCIyJHp1XUgicCJ5OiEjPCQiMnhHeTROeSEpXCIhIzwkIjI7YUxlTl8/VSIhIzwkIjIpNFwxKGUlKSlcOCEjPCQiMnhqMic+IXo4RyIhIzwkIjIiNHVdUydcakAiISM8JCIyNF4oKXolKj5ZOiIhIzwkIjIwSTslcEMtJzQiISM8JCIySyhcPClIKVJTNSEjPCQiMEtjVVxtZigpKiEjOyQiMSdmJ3paVnV1JCohIzwkIjEzUm1lJmUqKSopKSEjPCQiMCkzLW8sS1olKSEjOyQiMXZAZmJiZz0hKSEjPCQiMXYtT1VIbDZ3ISM8JCIxKkdrQTNmYEEoISM8JCIxZDwhSDl3J2VvISM8JCIxI1xMX3gzMV4nISM8JCIxRzlIczhAIT0nISM8JCIxJ1sqKW9eJmVtZSEjPCQiMmFYUCQ9dygpb2IhIz0kIjEtejpRbkYnRyYhIzwkIjJ3MjFbZzchPV0hIz0kIjFmR1I8UU5qWiEjPCQiMSlwNSVRaWdAWCEjPCQiMSJmaWFkNkBIJSEjPCQiMkUxJSo+OllVMiUhIz0kIjFvIkdxJyk+dSdRISM8JCIyRV4uUk12NW4kISM9JCIyJylHOiFvc28lWyQhIz0kIjJhS2ZOIj53MkwhIz0kIjFpInojZm8kKVJKISM8JCIwODtLKjNbISlIISM7JCIxakNZMVRISEchIzwkIjItVDxmPDNmbyMhIz03UyQiMnRARjplPUZtJCEjPCQiMnRqJylvTzFwWiQhIzwkIjJCeUhSNihcK0whIzwkIjFteltaOC1MSiEjOyQiMm1oZDB5SlMoSCEjPCQiMjBcclBWLUojRyEjPCQiMVI/N3d4Iyl6RSEjOyQiMiVccCRwKT0jUWEjISM8JCIyPCVvNVJ3cjlDISM8JCIyOjhsTiFmOyNIIyEjPCQiMiZlKy12WiRlPCMhIzwkIjJVKClRKj0pM2ExIyEjPCQiMSg+JXlSJCllZz4hIzskIjFGRF1xJykzaD0hIzskIjImR1xFJFtSbXciISM8JCIyOCgpZjk3JSlwbiIhIzwkIjInUiNRSCYqeT1mIiEjPCQiMS0wXldGNDY6ISM7JCIyWS8ncGRnU005ISM8JCIyJ3BZc2wxaGg4ISM8JCIxYy16IioqM0RIIiEjOyQiMSRlYyZvTiJwQSIhIzskIjIpPWAiKj1sa2s2ISM8JCIyODwnKnowUmI1IiEjPCQiMS4jSGssSiVcNSEjOyQiMSUzJGZbUXFoKiohIzwkIjFuJkdyekdoWCohIzwkIjFkXDstYEB3KikhIzwkIjEzN29tR20/JikhIzwkIjAyKycqXE8jKTMpISM7JCIxSjVhQkt3eHchIzwkIjFCXDQmekciKUcoISM8JCIxRixpUFlGPXAhIzwkIjFSL2MnKVw+bmwhIzwkIjFlWEdaVSRSQichIzwkIjIxQFphYyVlPGYhIz0kIjJNIj4oKTRPRzxjISM9JCIxamAmemM3QUwmISM8JCIxb01mYFZmaF0hIzwkIjE4IUh3LSNwL1shIzwkIjFgNCMzVjIzYyUhIzwkIjJtTU4kSCtHSFYhIz0kIjFBenZzZls0VCEjPCQiMEdHWU9QMyFSISM7JCIya3MmXFg8eS1QISM9JCIxWG5cKXksW14kISM8JCIxKDRhdT86a0wkISM8JCIxbXZceFs8bkohIzwkIjJZSzEjbyJwbSskISM9N1MkIjEyKGUlW1w4WlMhIzskIjJFIj0nKSl5Oj0lUSEjPCQiMjtRSmAieSlvayQhIzwkIjEuUS1YPyQ9WSQhIzskIjI7Kio9NS9haEckISM8JCIxciZbcSRIUT5KISM7JCIyWEcpeiZbcTUnSCEjPCQiMiY+WXlJLHo1RyEjPCQiMmxrMD01TyJvRSEjPCQiMSYzbVJgQUZgIyEjOyQiMjFldy1oIz0vQyEjPCQiMkU/RnlzbkBHIyEjPCQiMk87TnZvWWo7IyEjPCQiMV5uWTJcU2M/ISM7JCIyPFtMKGZPL18+ISM8JCIyWFppNEx6SCY9ISM8JCIyJVE1TTFGJSplPCEjPCQiMkJbTnNGeSdwOyEjPCQiMVRUUXNOJVxlIiEjOyQiMUBZbTcmM1hdIiEjOyQiMWpfVip5YSJHOSEjOyQiMmMjM1htX25iOCEjPCQiMk1RX2BTdG9HIiEjPCQiMnRXSlpyaTpBIiEjPCQiMjBJb0ZBbSZmNiEjPCQiMl5iV00oZnIrNiEjPCQiMlkjKkhqYV9bLyIhIzwkIjA8SyUqKmZDPSoqISM7JCIxXmEob1ElKVtUKiEjPCQiMV92ZkxnMlAqKSEjPCQiMVwyTV9bXyRbKSEjPCQiMSV5Kj5QJyoqSDApISM8JCIxNkYlZm5JVmsoISM8JCIwIlIyKWYxa0QoISM7JCIwSlInZTk8KSlvISM7JCIxclB4ZD9pUWwhIzwkIjJYbSEqZlwwbz8nISM9JCIwajhfJ3AiPSplISM7JCIxQzBidnh6I2YmISM8JCIyOWE0eWhMKjNgISM9JCIxS3Z2aElYUl0hIzwkIjEkXD8sSEVPeSUhIzwkIjJ0Q0Ukb1N3U1ghIz0kIjE2JCopKlxwQDVWISM8JCIxTHo4PVpQIjQlISM8JCIxSEw9aWdtJClRISM8JCIxKTRKMVxlbG8kISM8JCIxOltgeiVlJipcJCEjPCQiMT09cGM9QEFMISM8N1MkIjJjM3VaX0dYVSUhIzwkIjImKipIVVklZSs/JSEjPCQiMVwkKkc4KVxwKVIhIzskIjFwYSNRLU5ZeSQhIzskIjFaaCxSTGQjZiQhIzskIjFDKVJSIilcLVQkISM7JCIxXigqPWJVPFBLISM7JCIyJio0YlQ/ISlHMiQhIzwkIjIwLmloJVIjcCJIISM8JCIxNlpaWE4pKW9GISM7JCIxIkhjaCF6TkdFISM7JCIyXyQpKnllZSdcXCMhIzwkIjJaP2ZJRlgkb0IhIzwkIjImKiopKj0nPl8iW0EhIzwkIjIxJilccyxnUzgjISM8JCIyLTw1dGxlZC0jISM8JCIyWSZlWSZ5YEgjPiEjPCQiMkVXOzIxbWAjPSEjPCQiMGoxKCpSSUZ0IiEjOiQiMU5vS3Ffelc7ISM7JCIxQlA8Nj9LaDohIzskIjJDb3FvPCUzI1siISM8JCIyeERbIzRwJ29TIiEjPCQiMU5YUU1qWU44ISM7JCIxJlswYikqKW9uNyEjOyQiMnBEWDxEXkw/IiEjPCQiMUtrd18peUE5IiEjOyQiMnRBUyNSakklMyIhIzwkIjJsbCc9Pm1GSDUhIzwkIjFaa3UsXlNxKCohIzwkIjAqNCNRPGpYRiohIzskIjFAJGZeUCUqUSEpKSEjPCQiMTovI2YpKT5yTikhIzwkIjFVQ3ZiWS1MeiEjPCQiMVs7ej1VWEl2ISM8JCIxJ3lnc3c2JFtyISM8JCIxL3JtJFtiYnknISM8JCIxaikqZkpoPlRrISM8JCIxRnU3MFxIOWghIzwkIjIncFF6TzonUiFlISM9JCIxX15Aa0VONGIhIzwkIjAlW0ZiL25IXyEjOyQiMm1PPj5caFQnXCEjPSQiMCVHYjdmNjdaISM7JCIyJjM5LjhvJ0daJSEjPSQiMjo7ZGkhKip5WFUhIz0kIjEkZXIuVy4uLiUhIzwkIjFhJltiUG9lI1EhIzwkIjEmKm9RPikpKT5qJCEjPDdTJCIxUChwRXdWVXolISM7JCIyJzN3JFE8NzViJSEjPCQiMWgkKikqM0U0P1YhIzskIjF1Z1lFKXAzNSUhIzskIjBtUHpyZEYqUSEjOiQiMV5oZVsiKT4mcCQhIzskIjEmUSNSRClmd10kISM7JCIwMkVOPlAnSEwhIzokIjFcI1IzT1wxOyQhIzskIjJsOWovMFItKyQhIzwkIjImNCUzOmVyeiVHISM8JCIxUChveShRVi5GISM7JCIyJioqeTcwTkJtRCEjPCQiMmk5cWJ0KCpmViMhIzwkIjExU0hURVA3QiEjOyQiMXYlSGFAQV0+IyEjOyQiMmBmZTlfRk8zIyEjPCQiMk1VUjEoZSl5KD4hIzwkIjJ5UUx2LTV2KD0hIzwkIjFQZ2pWdUEjeSIhIzskIjJ0PDYiPiZ6PHAiISM8JCIyM1NHRSozI2ZnIiEjPCQiMSxTSWYoPVdfIiEjOyQiMj1HWG5AX3FXIiEjPCQiMk1EKT5SO2h0OCEjPCQiMT4oKXp6ISkqUUkiISM7JCIyO3ZFNHFBeEIiISM8JCIyKWZYbUtpIVw8IiEjPCQiMlp1ZCRmJXlfNiIhIzwkIjFYKnpVdHgnZTUhIzskIjF0M1NBMCZcKyIhIzskIjEudWQ3KDQmUiYqISM8JCIwdCskKjQwYTAqISM7JCIxbSJ6Nnd1ZWYpISM8JCIxOFZCOHhtZiIpISM8JCIxayhlOFcmZlh4ISM8JCIwJikqPjshSEROKCEjOyQiMSdHeCEpWydSenAhIzwkIjExWiRIYyE9RG0hIzwkIjEvXktmbCIqKUcnISM8JCIxIj1Ja2shcHBmISM8JCIybGM4Sk9RbW0mISM9JCIxaXorPU0lKnlgISM8JCIyJm9oanFuJGU1JiEjPSQiMTxnYyQqZmZZWyEjPCQiMm0+KmY6XGErWSEjPSQiMClSKmZhYHFPJSEjOyQiMmslPXN6I1FiOSUhIz0kIjJtK2VQUWlhJFIhIz03UyQiMSYqcFpVJFFjOiYhIzskIjJFPiJIUXQxJSpbISM8JCIxVUlYImVQZGslISM7JCIxJUdUY0QoKSo0VyEjOyQiMTxsUikqZT0nPSUhIzskIjFNXCI+OkxQKFIhIzskIjI5NFRUYWQ/eCQhIzwkIjE7KGYsSToxZSQhIzskIjFSbClRPSopKSlSJCEjOyQiMihwImUrUChRRUshIzwkIjJYKjRfWUJraUkhIzwkIjJWNj5vJSk0cyFIISM8JCIyTkoiMzh5bWZGISM8JCIyTTEyIypROic+RSEjPCQiMkRiXlYlPm4nWyMhIzwkIjIsdzRuN3cvTyMhIzwkIjJGYipmWlxvU0EhIzwkIjIjPlElZSpHKHA3IyEjPCQiMiRRO1gjM0ohPj8hIzwkIjJ4WilmOmtjOz4hIzwkIjJrVTBmITNJPj0hIzwkIjIxWTw/U3FwcyIhIzwkIjFWMltjW0tSOyEjOyQiMlYmKj0+aUVoYiIhIzwkIjJsbDN2Rl1yWiIhIzwkIjJBcGBkKT09LTkhIzwkIjJYaGUmeiQ9NUwiISM8JCIyMzosJ3pwWWo3ISM8JCIyKilwLj9rVyQqPiIhIzwkIjFkUUlPdlpRNiEjOyQiMmgpUnNgMHEhMyIhIzwkIjJgISlSZCVvJmUtIiEjPCQiMTEtW0hSKHp0KiEjPCQiMWopSEIvMVFDKiEjPCQiMSMqUktpJT5aeCkhIzwkIjFsLS1KZ1ZIJCkhIzwkIjFkWXpsO3UxeiEjPCQiMSRRcE1jJFswdiEjPCQiMWY2JHBxblg3KCEjPCQiMS0pUlpuY0h3JyEjPCQiMVtyc2B4bT5rISM8JCIyRUknZWE4eCQ0JyEjPSQiMjtCXi90KlEleSYhIz0kIjFubVkpKmZwIVwmISM8JCIxYyRbVlk4PkAmISM8JCIxRk8kKlxfSlpcISM8JCIxKEhBUEFDaXAlISM8JCIyJyoqeVNNSyxlVyEjPSQiMV4jKlJaYzVLVSEjPDdTJCIxX1F6aFYzM2IhIzskIjFNOzxyemlHXyEjOyQiMWBIUmohPkwnXCEjOyQiMVg1KHBSXTlyJSEjOyQiMiRSZEldI1tCWiUhIzwkIjJtTGlfM3JgQyUhIzwkIjFGQj5WIzMqSFMhIzskIjJtJ2ZSdCd5YCNRISM8JCIyJylwRVNwSDdqJCEjPCQiMUR1ViZ5TnBXJCEjOyQiMUsnb2ZUKCo+RiQhIzskIjIlZiR5LCEqUmY1JCEjPCQiMUJTXipHNyRbSCEjOyQiMSkzRWFIJ28peiMhIzskIjInKWVCXENibWwjISM8JCIyJypcciZvSSQ9XyMhIzwkIjIoZSpINEtgUVIjISM8JCIybExOTUJvQkYjISM8JCIydTpCKCp6WnE6IyEjPCQiMi8oR1IkKil5di8jISM8JCIxcFdAPVdtVj4hIzskIjFpcHghXEFdJT0hIzskIjJEcHlibCZRXjwhIzwkIjEzJmZEOCtEbSIhIzskIjIyeXVxNEQieTohIzwkIjJjRjZCKj4uKVwiISM8JCIxcls5dVErQTkhIzskIjJfN1MlKXlNKVw4ISM8JCIxKXAieiE9SDhHIiEjOyQiMnJoMihROEk7NyEjPCQiMnhSTWknW2RhNiEjPCQiMic0Uy0iPiMpZjQiISM8JCIyZHBVUTVrLi8iISM8JCIxKlI7X0kkcHYpKiEjPCQiMVJbXGo4YXUkKiEjPCQiMWFwMUgnPikpKikpISM8JCIxVXlUdDRCWiUpISM8JCIxLVAqM3VWJj0hKSEjPCQiMSMqNEkhNCplNnchIzwkIjEpNEM0bWVfQSghIzwkIjEoXGhIYy0mZW8hIzwkIjE7L1EjcEYuXichIzwkIjJYKioqPXFqenpoISM9JCIyJlJIODFgLW1lISM9JCIydm4meicpWz1vYiEjPSQiMTlxOCl5KVwmRyYhIzwkIjF5X1Y3UkM8XSEjPCQiMXZSbFwxdmlaISM8JCIyOiRmQWpNU0BYISM9N1MkIjFWPHoiW3A0JmUhIzskIjF1OGhlRzZhYiEjOyQiMT07S3lgR3NfISM7JCIxX2UnXGdOWismISM7JCIyRkhYKkh4dV1aISM8JCIyWCY9dF0sazRYISM8JCIxNyMzVDNrMkclISM7JCIxLV4kUkAtTjElISM7JCIxX2VXdHRFZFEhIzskIjJgOG8/RSw6bSQhIzwkIjAmSHgnPnRjWiQhIzokIjFLMyZ6Kil5IypIJCEjOyQiMSpHOik0JFI9OCQhIzskIjIob01MYiUqKkcoSCEjPCQiMVtTb0R0LUFHISM7JCIyOk5VVSFHIil5RSEjPCQiMS9GNERtJ0dhIyEjOyQiMSoqejFtJD5RVCMhIzskIjJRXTtqWj84SCMhIzwkIjIjKSllUlF0LnZAISM8JCIxI1slKltPYVkxIyEjOyQiMiVmKHomSEAoKWY+ISM8JCIwMHVJYDEvJz0hIzokIjF6dTAuISkpZnciISM7JCIyWjgpKipHMk93OyEjPCQiMWklNDkkPkciZiIhIzskIjElKVtqbDZfNTohIzskIjFgJ2YsbWZRViIhIzskIjJgIypcJSpvKjNoOCEjPCQiMW8hPjgpUiwjSCIhIzskIjJ6PUApZV5XRTchIzwkIjJSKj1uO18/azYhIzwkIjI3Ryc+S103MDYhIzwkIjJ3OS8zIlIvXDUhIzwkIjFUViMqZjs0ZSoqISM8JCIxVipbKFF0dl8lKiEjPCQiMUAqKlFBI2VJKCopISM8JCIxWi1JVGZvPCYpISM8JCIxYVppZikpUiYzKSEjPCQiMT1mZSwnPl1uKCEjPCQiMVE+OUJIViZHKCEjPCQiMWtxIipHUmU6cCEjPCQiMUVVU01tWmtsISM8JCIyMCMqUk0oRzxKaSEjPSQiMllQXjRiIno5ZiEjPSQiMkUqZig0QzNYaCYhIz0kIjImcEkmKkheYkhgISM9JCIxJXkoRzA4QWZdISM8JCIxaXU9KlFgRyFbISM8N1MkIjBQKHBJISlwJD0nISM6JCIwcChHImZjKnBlISM6JCIxJmU5KlEpKjRzYiEjOyQiMVx2Ol9NTCpHJiEjOyQiMEg/P3krNC0mISM6JCIxKDQqR1s4M21aISM7JCIxUUBXcyQqPUNYISM7JCIya3E0ck1zWEglISM8JCIyRFQmM1UnNG0yJSEjPCQiMTMkKSlvOTYocFEhIzskIjFlZigpXGZKdE8hIzskIjFlJTNSMCIqb1skISM7JCIxI1FqJkcsJCo0TCEjOyQiMkNvLCopSF8+OSQhIzwkIjFGWHlxNF0jKUghIzskIjF6NXUjcFU2JEchIzskIjE9c1FhZ1kobyMhIzskIjEvX1JAMTNeRCEjOyQiMj1HOXEhZmhAQyEjPCQiMUVBOSFRPygpSCMhIzskIjJDJHklKjQwMSM9IyEjPCQiMmZNV3ElKT44MiMhIzwkIjJOJFFAVCIpPm0+ISM8JCIyeVwjbyZcNWsnPSEjPCQiMjokcCV6YidvcjwhIzwkIjJkSl5ydXA8byIhIzwkIjIjZWIsPWxUJ2YiISM8JCIyUVA5OG0mUjo6ISM8JCIydkkyNGsoW1E5ISM8JCIyeXA+dCdSW2w4ISM8JCIyRWV1eWcnPSdIIiEjPCQiMnlhdkxWMi9CIiEjPCQiMmBeUzhxbno7IiEjPCQiMltaJ3l2dnAzNiEjPCQiMmo6bE5vTkMwIiEjPCQiMV9rXHNxRyEqKiohIzwkIjEkUT5kOTVMWyohIzwkIjE3VzZXSy8tISohIzwkIjEmNFdMNHVeYSkhIzwkIjBIVm9NZTk2KSEjOyQiL0NCVXRyKnAoISM6JCIxPCtDQmkkKTN0ISM8JCIxIipcOEZDd1BwISM8JCIwI3ptUFhdJmUnISM7JCIxWD9fLjo4XmkhIzwkIjF4TkZBQXhMZiEjPCQiMi9WaCkqWzpFaiYhIz0kIjF6amM6LiJwTSYhIzwkIjFKJypcLW0nZjImISM8N1MkIi8nXFcxI3AwbCEjOSQiMT01W3QwaHZoISM7JCIxN3ZpMTxDaWUhIzskIjFqWVJUJ1xaYyYhIzskIjBbNW4/UUJHJiEjOiQiMTpHZipIXFUsJiEjOyQiMSkqZUtTOHdmWiEjOyQiMkMrWWh3KD09WCEjPCQiMEJPTWN2KSlHJSEjOiQiMm5VSSVRUT9yUyEjPCQiMllARWtVI2VrUSEjPCQiMDsyJlIwWG9PISM6JCIxYVN4X2FGI1skISM7JCIwTCYzSDdiMEwhIzokIjEoZjFCWyh6UEohIzskIjIwSXAheiJlJnlIISM8JCIwXlEhei9TRkchIzokIjImSCkqbzhPIlJvIyEjPCQiMkVWJmYueXFaRCEjPCQiMlpBPlVAOCU9QyEjPCQiMUU2QV0qeWNIIyEjOyQiMSVbcSMpM3MiekAhIzskIjJtZ28kW25kbz8hIzwkIjJOVSFvLktmaj4hIzwkIjIncF8oKUdxJFInPSEjPCQiMmF6d3BHUSRwPCEjPCQiMjIrQVp2UyZ6OyEjPCQiMSVSSGs9LFZmIiEjOyQiMm1Gd2poKVE4OiEjPCQiMjA6Jm8qcCRlTzkhIzwkIjJIRD48NHlPTyIhIzwkIjJWQCgpZidRWiVIIiEjPCQiMjslb2JxSHlHNyEjPCQiMUUheUhzRWs7IiEjOyQiMmh4OVBNTnM1IiEjPCQiMmFQJzNHdi9eNSEjPCQiMVxtPG4wNXgqKiEjPCQiMS5YKVxXdTJaKiEjPCQiMVcuXyFHOywqKikhIzwkIjFLKEdyInAiUWApISM8JCIxKWVMLEtPMTUpISM8JCIxXnN6MTtTKm8oISM8JCIxKHpxOFkwISpIKCEjPCQiMSpmTl8kXFNHcCEjPCQiMU5oOEsxaXdsISM8JCIxXlNdeWl0VWkhIzwkIjFuTSgpeScpKmUjZiEjPCQiMUZ2UWMhPWBpJiEjPCQiMEAnUnkoby1NJiEjOzdTJCIxPDlgJVEjUjtvISM7JCIxOThSIipSYXFrISM7JCIxLXRjN3I/VWghIzskIjF6QUkiKWVdSWUhIzskIjAuNjwqZmdNYiEjOiQiMW9AY1FJcmBfISM7JCIyY0pldSozMigpXCEjPCQiMnZfOWE5Z1J0JSEjPCQiMlgkXCQ9XydwJFwlISM8JCIyZGooKSlIJUhjRSUhIzwkIjJjInlGeS85XFMhIzwkIjEuIj5NMVVPJVEhIzskIjFoSisjKmZkW08hIzskIjE3didSOTdNWSQhIzskIjIlKmZoZTxad0ckISM8JCIxJTM2WUUuMzckISM7JCIyRFAhbyIqb1VpSCEjPCQiMSZRTHdtKDM3RyEjOyQiMWBENCg+eCRwRSEjOyQiMWRnNCUpeiFSYCMhIzskIjJYSGB5UDdgUyMhIzwkIjJqZSkqKWU6QyRHIyEjPCQiMmE2VmNja3Q7IyEjPCQiMkU1RDhPbnQwIyEjPCQiMldAZTglPiZIJj4hIzwkIjIpNCN5NVtOUSY9ISM8JCIydiJ5KVFfXChmPCEjPCQiMjMmKSp6NCNSL24iISM8JCIydWJ5VmFpY2UiISM8JCIyRT96ITMoKj0wOiEjPCQiMSkpZSlmUy0pRzkhIzskIjJmZ1p6RCRIYzghIzwkIjJyXzciSF9ZKEciISM8JCIyYF9nMzVKQEEiISM8JCIyVyRSOCMpSDZnNiEjPCQiMkZhbTYnPUMsNiEjPCQiMjIjM2goPmRgLyIhIzwkIjFPUWpdYjFCKiohIzwkIjEscCkpUkZYPiUqISM8JCIwdTQvJj1PVCopISM7JCIxTVQleWkkXChbKSEjPCQiMTxgNik+Pm0wKSEjPCQiMWUkKWY3JXl2ayghIzwkIjEiKW9FKGZ5I2ZzISM8JCIxVlQjZXEkcCEqbyEjPCQiMVZrIm8oUSczYSchIzwkIjEtKkdaUiYqKTNpISM8JCIyY2RqXTBoUiplISM9JCIxQCoqUkw0SSZmJiEjPDdTJCIxTnAoSF5mXzYoISM7JCIxb0NyU1pDYW4hIzskIjFic2hSKjQ6VCchIzskIjFUayFcc1NoMychIzskIjElZmsjNGhFeGQhIzskIjFLLW9vbjAlWyYhIzskIjEoUSZcXUxzMF8hIzskIjJjPXFPI1teVFwhIzwkIjFsQ0Vyb3IhcCUhIzskIjIoM0M3RC5sX1chIzwkIjE5QSFHa3BtQSUhIzskIjEieSFvRTk7N1MhIzskIjFPTUkmKUhhM1EhIzskIjI8bk9wJDRFOk8hIzwkIjJYI3pMYikqeUpNISM8JCIwUFN4JjRqZEshIzokIjImXEYwTjNKIzQkISM8JCIxQVVGQy1RTkghIzskIjJaQ0NKI0dUJ3kjISM8JCIydVooKW85L11rIyEjPCQiMk9ydHVVcTJeIyEjPCQiMkUlR3Bhdk0kUSMhIzwkIjJOJFt1ZitSaUEhIzwkIjJ2dUM0OXF2OSMhIzwkIjF5RmFKbmRRPyEjOyQiMmVKZitoOV4kPiEjPCQiMVVdVl9OIXAkPSEjOyQiMnMvJ3BFdm5WPCEjPCQiMXlSckhSPWI7ISM7JCIyIzQ3P21HPXI6ISM8JCIyQS9AKnBrVyJcIiEjPCQiMU1INm4jZWRUIiEjOyQiMm11S0BlN1JNIiEjPCQiMilHITNgKVJydjchIzwkIjI9SzNJeXc0QCIhIzwkIjEjXEkqXFhfXDYhIzskIjIsNCpmLigqPSI0IiEjPCQiMihRPDNASiJlLiIhIzwkIjBXJj56elZLKSohIzskIjFoYHMjXCZRTCQqISM8JCIxZDghR2A8J2YpKSEjPCQiMXBrT204Jik0JSkhIzwkIjFreCJRLXdHKXohIzwkIjE6PTEqKjRieHYhIzwkIjE7L3NyYCFHPighIzwkIjEnZidbXnRqRm8hIzwkIjF1M2pXVTYiWychIzwkIjI7IXlsVUdQX2ghIz0kIjFjRjZMLWlTZSEjPDdTJCIxbE1iQ1l4LHUhIzskIjFlWlk4LkFFcSEjOyQiMEY7ZW0jb3BtISM6JCIxJzRCOVA1N0wnISM7JCIxcFk9eXMqKTRnISM7JCIwdkxxZSEpW3EmISM6JCIxRj4lMzRSYFQmISM7JCIxYTtHZDlcU14hIzskIjJjeldjYiVmelshIzwkIjJWcjx3Iz0lPmolISM8JCIyRCdHLC08J29SJSEjPCQiMk0icFhgZ3J0VCEjPCQiMTJhLjAoKSo9J1IhIzskIjFCUipbKFIkM3ckISM7JCIxdmR6bV8oKnBOISM7JCIyQ0JPWXEuKSlRJCEjPCQiMWZLIjQibyNvQCQhIzskIjEneWEiSHNkYEkhIzskIjJNXC0uXDYnKSpHISM8JCIxTUAwQikzOnYjISM7JCIyOk9dIjMrKD1oIyEjPCQiMnM0W21GOyR6QyEjPCQiMkdUNUBEKVtgQiEjPCQiMilRSHlPXC9NQSEjPCQiMmt6OTx1aTE3IyEjPCQiMkIwUTNjTUksIyEjPCQiMicqcC4hKikpbzMiPiEjPCQiMWZUKFIpKikpUSI9ISM7JCIyYklzQjJLPXMiISM8JCIyKD1xZSpmW1dqIiEjPCQiMm5ETk9fLDpiIiEjPCQiMV8xKUhsbEZaIiEjOyQiMlZqMyRHcS0pUiIhIzwkIjJRMmUjW0IzRjghIzwkIjFcJTQiUiVRKGY3ISM7JCIyJVImSCVvPCJlPiIhIzwkIjIva3NFK0deOCIhIzwkIjJDSVEoMztfeDUhIzwkIjJNZiZbKlxORy0iISM8JCIxWylRP0IyIzQoKiEjPCQiMUA7U3E+TzsjKiEjPCQiMXcmR1ElW1tbKCkhIzwkIjEjM0E/OztWSSkhIzwkIjFjOFpqJnBFKXkhIzwkIjEzbCl6NUpDWyghIzwkIjAjeXozKWVENSghIzskIjFtLUEvRTNVbiEjPCQiMEUkKSlvWjUrayEjOyQiMVdjX2syIWUyJyEjPDdTJCIxXyc9aFZTYW4oISM7JCIxX2AzVycpKmZHKCEjOyQiMDIjKipvckY7cCEjOiQiMGQ2N1YqR2xsISM6JCIwRHEzcCY0S2khIzokIjE+IiozdjYhZSJmISM7JCIxTVolM0RhYmgmISM7JCIxXixYVllhSWAhIzskIjAmZWwrPCtnXSEjOiQiMjttcUJxIz4uWyEjPCQiMSNvLWdAQCVmWCEjOyQiMXcsVShcRCFHViEjOyQiMXNDYFBwUDNUISM7JCIxXDNcYSZ5KSoqUSEjOyQiMmRUNDpgaj5xJCEjPCQiMmooZkkrUTQ5TiEjPCQiMSopRztxJ2VkTCQhIzskIjE+emctTlptSiEjOyQiMXZdckoleWQrJCEjOyQiMkxXRCs4UEsmRyEjPCQiMCwpMz9jVjNGISM6JCIyPFo/OzgiKTRkIyEjPCQiMVYrSC81XVNDISM7JCIyeUM5aGpUbUojISM8JCIxMjxbeHUxKj4jISM7JCIyWiJIenErWSgzIyEjPCQiMlYrQGQ4PDopPiEjPCQiMnZdIzQrPCY0KT0hIzwkIjJNNSlRdzdcJnkiISM8JCIyd05qUTN4W3AiISM8JCIyR1gqRztMJykzOyEjPCQiMTZSSmJrQEY6ISM7JCIyWUlUJUhZclw5ISM8JCIyLidSaj1xOXc4ISM8JCIyR2xLWEk4akkiISM8JCIyJSpHKEhtSi1TNyEjPCQiMmJlbj8jZTR4NiEjPCQiMjt0VmdoZnQ2IiEjPCQiMihccT1eO2xnNSEjPCQiMjtrU3ZZPG8rIiEjPCQiMSdHKzxtMnJiKiEjPCQiMSl6UHN5Sj4yKiEjPCQiMVU4OUUzTTYnKSEjPCQiMTNoPD1ZNXUiKSEjPCQiMTpoJkg4byFmeCEjPCQiMVUsTiEqNDpsdCEjPCQiMWx2M1B1TSIqcCEjPCQiMTBUY3puc09tISM8JCIwW1pHRk0vSSchIzs3UyQiMWlFOmA/eU56ISM7JCIxXm94OSpHSmAoISM7JCIxayVbRVxsMzooISM7JCIxd0QqUWxyenknISM7JCIxZjxKMGRaVmshIzskIjFBWT9jQ1g7aCEjOyQiMV5zUUc4LTFlISM7JCIxcnZUOFhNNmIhIzskIjEuRS14XmlKXyEjOyQiMmJrRzJyMGgnXCEjPCQiMWZWcElnMTlaISM7JCIxY251Qj4jW1olISM7JCIxOCxpU01zWlUhIzskIjImeXhST0w6S1MhIzwkIjEucDplYl9GUSEjOyQiMDI7KXpQR0xPISM6JCIyRCVlPSUpKioqKVtNISM8JCIxPUFBIzR0UUYkISM7JCIxIipIW1J3czJKISM7JCIxR3F5Klw3KyZIISM7JCIyRVh3Z2wqSCtHISM8JCIxUjxbPUk9ZUUhIzskIjJsciplKkd4S18jISM8JCIxI1s5cChvQCZSIyEjOyQiMUU3ZF9bbHRBISM7JCIyaSdIOmc+RWVAISM8JCIyJCo9NSlvY3NbPyEjPCQiMm1TTFhGXFolPiEjPCQiMnNoUSdbNTBZPSEjPCQiMjdvYk1WakJ2IiEjPCQiMk5nPl9HS01tIiEjPCQiMm9za1Q7OyF6OiEjPCQiMmIkPSM9biYpKSlcIiEjPCQiMng7PWIkRyNHVSIhIzwkIjBNITNTMGldOCEjOiQiMiZ6LHUxPzMjRyIhIzwkIjJtWVYjPi4tPDchIzwkIjEqZWhyKnpEYjYhIzskIjJKNTFraEVtNCIhIzwkIjIjM2klcFptNC8iISM8JCIxeDdIeEpFIikpKiEjPCQiMUpTLil5SSd6JCohIzwkIjFgNFgxclQuKikhIzwkIjF5Km9vSV04WCkhIzwkIjEoZSwwRk9BLSkhIzwkIjFMIil6JTRlXGgoISM8JCIxZEEjWzJ3JUdzISM8JCIxOiVmbTpHPSdvISM8JCIxJ1xgRyczODlsISM8N1MkIjFHYVl0eE0jPSkhIzskIjEkKVE2P0I9bnghIzskIjFYbTV0MC90dCEjOyQiMXAyaj4xKCkpKnAhIzskIjF6IykzLTBuVm0hIzskIjEpKil5KT5pWzFqISM7JCIxVWQpKXooNGspZiEjOyQiMXBSbSZIeERvJiEjOyQiMXlCTE5yOyVSJiEjOyQiMXR6Oz0iKVI/XiEjOyQiMFkuKmZ4X2dbISM6JCIxSnhzbTAmUWglISM7JCIyMUYqKXpQJ3B6ViEjPCQiMGEtd3ZHdTolISM6JCIyQ0lkVFZWayVSISM8JCIyUCI0dCp5bWh1JCEjPCQiMWNOUyhSYWdiJCEjOyQiMmpWd3VnKmV2TCEjPCQiMVBIUiM9I0cvSyEjOyQiMm5yaS4pcG1USSEjPCQiMi54KW8oby10KUchIzwkIjJOVyh6KmZxMnUjISM8JCIyQlNyNFh0O2cjISM8JCIyRGImeSNITSdwQyEjPCQiMjgjZkNAYUhXQiEjPCQiMSlbSkVOPGBBIyEjOyQiMXMqUSFbeVA3QCEjOyQiMmNkSW0pNDwwPyEjPCQiMiV6WWUoRzFNIT4hIzwkIjJlXFwyKXkhbyE9ISM8JCIyVm4qKmZzOF5yIiEjPCQiMkonZUgiKVsyRzshIzwkIjJYQVolPltYWDohIzwkIjJrIXBkJHpHcVkiISM8JCIyd1khSF5LZSNSIiEjPCQiMWRzYShIOj5LIiEjOyQiMi52TWk/S1tEIiEjPCQiMiJRZVchKTQ6Ij4iISM8JCIyNDJmOSd6cEk2ISM8JCIyKGU9VSdbM0wyIiEjPCQiMlZpT1pmRSk9NSEjPCQiMUIiKlxKeS9yJyohIzwkIjBgV2E0USs9KiEjOyQiMSZ6VFZYRFJyKSEjPCQiMTs/aXIoeTlGKSEjPCQiMUx0LGVsYV55ISM8JCIxWSgqZmRwMGB1ISM8JCIxKVxcM0E9XTIoISM8JCIxJylIdmsnPmxyJyEjPDdTJCIxbCp5IVspNFpUKSEjOyQiMU94ITR6X3gpeiEjOyQiMTwwIXojcFQjZSghIzskIjFAPWUkUj93PighIzskIjFwZ04xRkxLbyEjOyQiMWRjdDdGZCZbJyEjOyQiMXhwbyJlMWs6JyEjOyQiMUBXNFxlJVIlZSEjOyQiME1VQl5YdGEmISM6JCIwKVwsdkAhZUUmISM6JCIxJ1E5PENfJikqXCEjOyQiMXJpKkg7cVt1JSEjOyQiMWVRVUluMS9YISM7JCIybG9SPFUoW3ZVISM8JCIwUmJoejUmZVMhIzokIjFVJWYoUnBhX1EhIzskIjIkcEcvaGYuZE8hIzwkIjFPSGFPbFdyTSEjOyQiMlh6L21ddV9IJCEjPCQiMmQ1aDdfVCFHSiEjPCQiMUYnSGl0JEhwSCEjOyQiMHhHIWYwZz1HISM6JCIxRjZAWE1idkUhIzskIjFrXHJXWndSRCEjOyQiMShvTCQpZm0zVCMhIzskIjInb0tJJSkpNCYpRyMhIzwkIjJRbDJdQGpCPCMhIzwkIjJhNy1RKT42aT8hIzwkIjJEa2E+WWR1Jj4hIzwkIjFbXnFYZjZlPSEjOyQiMjklR1dgeiJRdyIhIzwkIjJOVSxJWjJWbiIhIzwkIjEzQjJmN00qZSIhIzskIjJGIWV0IT0pbzM6ISM8JCIyeUQ1Ij4nR0BWIiEjPCQiMmA9Pl4iUlhmOCEjPCQiMk9Nd3QnZVkhSCIhIzwkIjJXeik9IUd3XEEiISM8JCIxRHpuaGwhRzsiISM7JCIyPVc9P1AoeS42ISM8JCIxSmB6QCRleC8iISM7JCIxcnl5L3NuWCoqISM8JCIxSDY8XVBzUyUqISM8JCIxW2VaJlF1OCcqKSEjPCQiMSQqR0QjNGpqXSkhIzwkIjBFKnAiejBYMikhIzskIjE3ZUlOLnFrdyEjPCQiMShvJW8nKnAjZkYoISM8JCIxKVJ3WFlccyFwISM8N1MkIjFMWkcqPmxDaikhIzskIjFPIUh0bmRXPikhIzskIjFuZ1UwOGp5eCEjOyQiMVBTXVZoKFFRKCEjOyQiMW0kR1soXDg0cSEjOyQiMUVZQyc+LE1sJyEjOyQiMUR1JylmbnI6aiEjOyQiMU9fQG0sPCYqZiEjOyQiMDsiejNYKjNwJiEjOiQiMVgnNCxkbD9TJiEjOyQiMU8icCJwKioqeTcmISM7JCIyTW5xLk9gdydbISM8JCIxS0MpUW89MWklISM7JCIybD9ddVlDaFElISM8JCIxTlFsekpgalQhIzskIjFsJjRZalJBJlIhIzskIjFwJD0iWyVwO3YkISM7JCIyRD5nX2F4N2MkISM8JCIyYTpNJT5uYSFRJCEjPCQiMShvV0dDJykqM0shIzskIjE0T1ZHMDhZSSEjOyQiMiZmImVLJXlgIipHISM8JCIwJ1xKdCEqeVdGISM6JCIyYCMqNClSbFswRSEjPCQiMl82dW8nR0R0QyEjPCQiMUpicysqSHhNIyEjOyQiMV5vRiFveCZHQSEjOyQiMkE2Kj1mTVo6QCEjPCQiMU04UHoyNjM/ISM7JCIxJDNFZmYpPjE+ISM7JCIyOSk0YWAvWTQ9ISM8JCIyKGZoSzlQajw8ISM8JCIxXHc0UClvL2oiISM7JCIxPW41MyhHeGEiISM7JCIyRjo6Sy0pPXA5ISM8JCIxemteQEZqJVIiISM7JCIyYDcuL1pmUUsiISM8JCIyRmB6Pz92bUQiISM8JCIxLjdfLG4qRz4iISM7JCIyPnB6ZUNdQjgiISM8JCIyYWFMYEhyWzIiISM8JCIycjwmUU5VST81ISM8JCIxJCpvLjE8LSZvKiEjPCQiMXNqOClwbks+KiEjPCQiMVJ0SEY7W0UoKSEjPCQiMTRdUCEpKVtNRykhIzwkIjEqZSk+SCpRSSd5ISM8JCIxQG1IU2U/a3UhIzwkIjFmPDMqSCopZjMoISM8N1MkIjAyd2U0T18kKSkhIzokIjF1JSlHIlJRcFEpISM7JCIxYFolZUhWOCd6ISM7JCIxOVhgP1pKZHYhIzskIjEmW1l4YXFQPCghIzskIjFeKHk2WiFvNG8hIzskIjFiUlYpKVExa2shIzskIjBgKkhZeSlmOCchIzokIjEqKkdyUV1jQ2UhIzskIjEmbzZ1Jj0mKkdiISM7JCIxOSpvX1xZJFtfISM7JCIyWEA4QjUoKT4pXCEjPCQiMTJTViUqKlwiSFohIzskIjEqcHJaIno5KlslISM7JCIydydHelokRzhFJSEjPCQiMVUvMCcpPTJYUyEjOyQiMjkpKUcnXDF6UlEhIzwkIjFbVkZlbiNcayQhIzskIjF3KTRpJjMmKmZNISM7JCIxTmJqKm9nVkckISM7JCIyWGY4cHR6dzYkISM8JCIxeCdROSplWGZIISM7JCIyOiJIPig+ZyM0RyEjPCQiMjkzJylwaiZvbUUhIzwkIjIocDJRdGZNSkQhIzwkIjEpXC1Ca3VHUyMhIzskIjI8J1tMKnBCNEcjISM8JCIyQ20qcD1HO2xAISM8JCIyXy5BXE15XzAjISM8JCIyOmQhPShSczQmPiEjPCQiMVFDTUU/Jz4mPSEjOyQiMkJcJG9DJXl6diIhIzwkIjEjUiRIKT1tKG87ISM7JCIyUHFsQGojMyVlIiEjPCQiMj4rdHo6KHAuOiEjPCQiMjIocF91MVJGOSEjPCQiMSdcQjQyYlxOIiEjOyQiMWFGUFVGPidHIiEjOyQiL1Zyb2giNEEiISM5JCIydjk8Y2FaKmU2ISM8JCIyaCVbWW8lPSw1IiEjPCQiMl5iRCpvJ3BVLyIhIzwkIjE7NjJVITNEIioqISM8JCIxZjQoKiopSD80JSohIzwkIjFAKnkzU185JCopISM8JCIxVnUnb0I4IXklKSEjPCQiMSgzM1RiR3gvKSEjPCQiMUI/bkghRyZSdyEjPCQiMWkvPTohSENEKCEjPDdTJCIwbmJieXFFLSohIzokIjF6YjIzNSdbYykhIzskIjFXNEMuZkJJIikhIzskIjE+KUhKP053cighIzskIjEwQSVld2BmSyghIzskIjFEdyEpbyRSVCZwISM7JCIxWGcjZmIhPixtISM7JCIxb0BhUVg6bWkhIzskIjFiSURdXjdbZiEjOyQiMU8iXGImM0NZYyEjOyQiMVgmKUc3R29mYCEjOyQiMUxbKykpSG4oMyYhIzskIjJaLVsrTHMlSFshIzwkIjJQLmYmKikqeVZlJSEjPCQiMU51RipmRTxOJSEjOyQiMkRmIz0wRSkzOCUhIzwkIjFRIm8+bFk3I1IhIzskIjE3KVxCLVxBcyQhIzskIjFibT9JIlxMYCQhIzskIjFkYmJuUy5hTCEjOyQiMjI7ZmA/PFE9JCEjPCQiMUNyO1tvQkFJISM7JCIxTDJmVVwmKW9HISM7JCIxczNoUmVEQkYhIzskIjFhJD4yNlhdZSMhIzskIjEoZiQqeVRbUVgjISM7JCIyc20vdVY1JEhCISM8JCIybm1ldSRRNDZBISM8JCIya1tyJzQkeSkpNCMhIzwkIjJsIXBQYSdmQio+ISM8JCIyJGYhbyg+Kls3Kj0hIzwkIjI5Q3NbZnJfeiIhIzwkIjJpM2ZqJm87LzwhIzwkIjIjKjMjPXBvbzw7ISM8JCIwXGA1OSdmTjohIzokIjIkNER2STRuZDkhIzwkIjFVcEU1KClwJFEiISM7JCIxMCJvMm94TUoiISM7JCIyPTk+Q007b0MiISM8JCIyLm87IT1KYCQ9IiEjPCQiMVxlWUlnWEI2ISM7JCIyd2spM01DVW01ISM8JCIyNm5sKCp6eUEsIiEjPCQiMU8+NlJiISkzJyohIzwkIjFNZyJHcj40NyohIzwkIjFoPjw7Nyd5bCkhIzwkIjFNSzwsKFslPSMpISM8JCIxYSopWzwkKmUseSEjPCQiMS1DKVF6emlTKCEjPDdTJCIxUiI9WDNXVz4qISM7JCIxSGJERm8ienMpISM7JCIxJlFMIXpnLCZHKSEjOyQiMUI3PC8lZlgneSEjOyQiMU85SF8wVWx1ISM7JCIxa3IjKTNzXyczKCEjOyQiMS4mPi8hKWVvcychIzskIjFjUz9iVlcmUSchIzskIjFEbyl6VGc4MSchIzskIjFSJTQuLUhQdiYhIzskIjFIUFMwZHJoYSEjOyQiMU9jLjN3XyU9JiEjOyQiMmpZUSMqZTY5I1whIzwkIjEjW05mVV87biUhIzskIjJrJD1YYjVkTVchIzwkIjFXZSJcKEdfNFUhIzskIjEoZlxiNCcqZSpSISM7JCIxPCpbPTo1SnokISM7JCIyOWxfYzs5MWckISM8JCIxMjg1bGEpeVQkISM7JCIyYS0mW2UiR1dDJCEjPCQiMSoqMylId3IoekkhIzskIjJjaXojKSkpcE0jSCEjPCQiMTE6NXYqKTR2RiEjOyQiMih6PGcpM2RVaiMhIzwkIjJDSWxtd2kwXSMhIzwkIjFrMDRCUmx0QiEjOyQiMVdJbTBvPWBBISM7JCIySCJ6NjRdJClRQCEjPCQiMnMxIypIYSlHST8hIzwkIjI3XmxWJkhERj4hIzwkIjJYMiNcMCZbJUg9ISM8JCIxcyU+alM0bXQiISM7JCIyWHEpKj01JFtbOyEjPCQiMnN6I285J0hbYyIhIzwkIjEkKVtyVDRVJlsiISM7JCIyOGkwbl1TK1QiISM8JCIyMycqKipwbSNbUTghIzwkIjIyQ0xhRl8wRiIhIzwkIjJFandxSGtnPyIhIzwkIjJVIz4oM1tWWzkiISM8JCIxVGM6JzNDbjMiISM7JCIyLF5zU21cOi4iISM8JCIxVEV5USpHPHoqISM8JCIxW3lKVFpiJUgqISM8JCIxdGV3KG8hb0EpKSEjPCQiMWJrNiIzLlxQKSEjPCQiMXBiXlklMywmeiEjPCQiMXgvd1FZRlp2ISM8N1MkIjElZjJVI3pEXSQqISM7JCIxNFMjRypHI2UoKSkhIzskIjEicFNtQDphVSkhIzskIjFaV0JUQiR5KnohIzskIjEqPWYnZilHPmYoISM7JCIxRmItQ1VoMXMhIzskIjBwSkheXTMlbyEjOiQiMCJldWEtbCRcJyEjOiQiMVEmUm5JdVM7JyEjOyQiLnQrekg3JmUhIzgkIjE5NmohM29VYiYhIzskIjFHN3JiR1FzXyEjOyQiMDdpbD4zWysmISM6JCIwTHVudTszdiUhIzokIjFWPV9FenI0WCEjOyQiMjw2YkU/YzNHJSEjPCQiMURhazklNE8xJSEjOyQiMToxUWNyUWRRISM7JCIxPEAiUUBIO20kISM7JCIxa0xYZVMhZVokISM7JCIxRyZIblIyJSpIJCEjOyQiMTMneV54Zz44JCEjOyQiMWZRXVQtLHRIISM7JCIwY3g5MURAI0chIzokIjJtOCdwIlwnKil5RSEjPCQiMTttPTNtJEhhIyEjOyQiMkxWazM+eFFUIyEjPCQiMmlkVVFtbzhIIyEjPCQiMiV5P2YiNHpdPCMhIzwkIjI6JlEmNEIkcGs/ISM8JCIyVSc9K1I7IipmPiEjPCQiMlFtZG4kKVwvJz0hIzwkIjIwQ2MoR3YubTwhIzwkIjJzQmoleXlUdzshIzwkIjIyXVYmUm9NImYiISM8JCIyKHo0KUhhI2Y1OiEjPCQiMjsnKlwrdU1SViIhIzwkIjFldzgsVjtoOCEjOyQiMjo4PS94IzMjSCIhIzwkIjJOY3hqKD5dRTchIzwkIjFzMz4pcFZVOyIhIzskIjJubVx6UVJeNSIhIzwkIjI2YlQoWypIIVw1ISM8JCIxd3chZW9idyYqKiEjPCQiMWU9IT41Yz9YKiEjPCQiMVhqTW1iPXMqKSEjPCQiMSR5YiFHLCNvXikhIzwkIjFgOGRGdyNbMykhIzwkIjFCVyQqRylvXm4oISM8N1MkIjFLLkRiPSUpKlsqISM7JCIxQixpc0NLMyEqISM7JCIxIiozUzInKj1eJikhIzskIjFpUi1xRUE8IikhIzskIjFIZSQ9M2ZfcSghIzskIjFsX29ePj45dCEjOyQiMWYjRyM0eSdIJXAhIzskIjFuMiZcUiVlIWYnISM7JCIxKUc0cF0pM2NpISM7JCIxWCMqPS9SZFFmISM7JCIxKj4iM24jenJqJiEjOyQiMXVbKFJAJzNeYCEjOyQiMSYqNChcUDwmel0hIzskIjIoZTRAQVh0QFshIzwkIjEvViNwdk9xZCUhIzskIjImPVM+YChlWk0lISM8JCIxWydSJWUhcFU3JSEjOyQiMmBCPTFYb1wiUiEjPCQiMXNJOV8kKUc7UCEjOyQiMnZFPzBJKm9GTiEjPCQiMjI5LmRaZidbTCEjPCQiMURXOyVHOCh5SiEjOyQiMSRIJ28qKioqUTxJISM7JCIyTj9vM1lfVSdHISM8JCIxZkRORGUpKT1GISM7JCIxKT1vMlEnKjNlIyEjOyQiMj1rIlI3LyIqXEMhIzwkIjE2al9GSmREQiEjOyQiMi9PKmZPd2EyQSEjPCQiMiV6ayg0KlJeJjQjISM8JCIyWlglXHgjbyIqKT4hIzwkIjInZTpycDxBKSk9ISM8JCIyV3Z2ZTgrQ3oiISM8JCIyUXM1T3FVOXEiISM8JCIyJDMoPjh5LF5oIiEjPCQiMXJySU8/OUw6ISM7JCIydEY9J0gqUmBYIiEjPCQiMjA+J2YyS1siUSIhIzwkIjItPmQsWHE4SiIhIzwkIjJQZyR5djEiW0MiISM8JCIyMmNNSytCOz0iISM8JCIyPGN1KnBqakA2ISM8JCIyeCcpPnRJKm9rNSEjPCQiMmxxLUJ4SDEsIiEjPCQiMXZIYGkuOiRmKiEjPCQiMCZwKjRJO2g1KiEjOyQiMFxhUVlgUmspISM7JCIxWzMwISlIXjAjKSEjPCQiMTNTZE8udSp5KCEjPDdTJCIxW0RjM04mSGgqISM7JCIxT3QqcFwmPUQiKiEjOyQiMSgpXHVkMzdpJykhIzskIjE6PSg0M0JEQSkhIzskIjE3WSc0VjlfIXkhIzskIjFEPHMiZnQhNHUhIzskIi85LnFMLkxxISM5JCIxeXQuYyV5Z24nISM7JCIxbTxIVEtDUGohIzskIjFrXkglcDRjLCchIzskIjAxQ05IMC5yJiEjOiQiMXRhJXosLDBVJiEjOyQiMSYpKT1dUjRhOSYhIzskIjBUJj0xRUclKVshIzokIjFSVSUpXDFUT1khIzskIjFaaiI9Yz42UyUhIzskIjIkZWFIJHBweDwlISM8JCIxIkcnR1lTdmxSISM7JCIxKSoqSGxtJ1xrUCEjOyQiMkwtPFI0Xk1kJCEjPCQiMUFxUXEpKTQjUiQhIzskIjEjPjtgNVsqPkshIzskIjIvIj1SKTRLbDAkISM8JCIxUFMoKj4hMzkhSCEjOyQiMCpcJSpbYzphRiEjOiQiMkwyWCFvaFA5RSEjPCQiMiR5bHA7NXAiWyMhIzwkIjJ3YDk4ITN1YkIhIzwkIjAmWzVqVT1PQSEjOiQiMkNtXExJKHBBQCEjPCQiMik9Kz1tPyhcLCMhIzwkIjInb2QkKXlncjc+ISM8JCIyLHU3JVw5bDo9ISM8JCIyZjwoNEFUXkI8ISM8JCIyLlYoKSkqPWBnaiIhIzwkIjI6JEghW0VJSWIiISM8JCIyWFMhZTAqPVVaIiEjPCQiMWV0Jkc1LyUqUiIhIzskIjJYJEclPSM9UUc4ISM8JCIyLVV2Q2dlNEUiISM8JCIySF9vcUBecD4iISM8JCIydCFIVyZRJz1PNiEjPCQiMnNcWXZhKyZ5NSEjPCQiMndWaE5wUlAtIiEjPCQiMTpVKVxeI2Y8KCohIzwkIjEmeSN5QS5DQyMqISM8JCIxbSMzSUsjM2MoKSEjPCQiMWwpNF0kXCY+SikhIzwkIjBmQCozLXohKnkhIzs3UyQiMUdKajgheiQ+KCohIzskIjFzQ3ZjKjNpQSohIzskIjFpWGluaSxlKCkhIzskIjEiKjQrZjFiOCQpISM7JCIxQTBPejdpIip5ISM7JCIxJ29kOkwlNCJcKCEjOyQiMSJmSCdcMiozNighIzskIjFUNHdMUikqXG4hIzskIjFsc1NWdlIyayEjOyQiME53JltMPyMzJyEjOiQiL3pFUiI+TngmISM5JCIxdzgyJHAxMFsmISM7JCIxIjNBNCEpcEI/JiEjOyQiMkVVOjVOXyRRXCEjPCQiMmNTejNaT3hvJSEjPCQiMndLMHdzUylcVyEjPCQiMSVvT2lRPVNBJSEjOyQiMSRHO2pzYic0UyEjOyQiMGQiZjsvPDFRISM6JCIyTjt5eSUqNEloJCEjPCQiMSpmIjNDLGxITSEjOyQiMSNHeDhoJGZiSyEjOyQiMk5sW2Jhby40JCEjPCQiMWlOWyg+Rk4kSCEjOyQiMmolKUdvcFdZeSMhIzwkIjA4LlEieUpWRSEjOiQiMUF5Oyp6aiI0RCEjOyQiMUdqTiNHPj1RIyEjOyQiMmlaaHhBUjRFIyEjPCQiMlQ5Ij1cZj5ZQCEjPCQiMS1AVSM9eXMuIyEjOyQiMkwxaWdAISpRJD4hIzwkIjJjJSpwLjNeZCQ9ISM8JCIyJlJWUSV6JGZVPCEjPCQiMikqPV02bmtUbCIhIzwkIjJRbzg2b0EtZCIhIzwkIjFfYG50KVEwXCIhIzskIjF2OCFwJmUqW1QiISM7JCIyVTUkUk50M1Y4ISM8JCIyIyl5OWpxPFxGIiEjPCQiMkFeek5yLC1AIiEjPCQiMlZNJD5nVHdbNiEjPCQiMlBwZCh5J1IvNCIhIzwkIjJwKClILGNzXS4iISM8JCIxYSo9Q1NtXiMpKiEjPCQiMTNVeF1DTkUkKiEjPCQiMT0qcCFRPixgKSkhIzwkIjA+OTNnb1JTKSEjOyQiMTdTJFsiSDl5eiEjPDdTJCIxJFsiKVJQTCozKSohIzskIjFgRkpnc0A2JCohIzskIjE4TT5xIjQoUSkpISM7JCIxOUxYMXM5IVIpISM7JCIxJFI/a1lIVid6ISM7JCIxT1V0UDs2Z3YhIzskIjFqKSkpR2wvazwoISM7JCIxPlpdLUM8N28hIzskIjAqKUh0XUhrWSchIzokIjE9MCgqWyJSI1FoISM7JCIxTS9OZjRyRWUhIzskIjE6KyEqbyopKjRgJiEjOyQiMU1VWjgnKkhdXyEjOyQiMlAlKioqKip6XFEpXCEjPCQiMjpPXzMuRDR0JSEjPCQiMnZ3Z3BlUDNcJSEjPCQiMUNNa3BaJEhFJSEjOyQiMSpwcjY/KGZZUyEjOyQiMFRqUz1QNyVRISM6JCIxeWA1PnJIWU8hIzskIjEiPjBAKXpDaE0hIzskIjEkPnMkZnllJkckISM7JCIyMG5GPmFTKT1KISM8JCIxalVXeVRiZ0ghIzskIjEkZTlwKSoqSDVHISM7JCIxXyFcXS1yd20jISM7JCIxWEhTPjVHS0QhIzskIjJHbEtLRGpQUyMhIzwkIjJaOiIzOCZwPEcjISM8JCIybHEjNCU0cGY7IyEjPCQiMVRuMGt5L2M/ISM7JCIyLik0PSdRMjwmPiEjPCQiMWtQZitUbV89ISM7JCIwZnZYY1snZTwhIzokIjJkJyk+OnYvJXA7ISM8JCIydShHaTMlKm8lZSIhIzwkIjIkb0hJdDlGLzohIzwkIjJOJCpbJFs6JHpVIiEjPCQiMl9pKHpOOVliOCEjPCQiMXUyYUhQbSdHIiEjOyQiMjctaG1ZXjhBIiEjPCQiMl87KFxQeU1mNiEjPCQiMkFpUVcmZlsrNiEjPCQiMSk0XCV6JzNZLyIhIzskIjFiWj4uXm86KiohIzwkIjFNIipcY19GNyUqISM8JCIxKWY2YylRZE0qKSEjPCQiMHldODQlUiJbKSEjOyQiMWVRJWVsWTswKSEjPDdTJCIxZC96KnpnOSkpKiEjOyQiMSUpMz1dRDEhUSohIzskIjFBS3VLI2ZTISopISM7JCIxeT09SCZ6QFgpISM7JCIxOlZfcURAQiEpISM7JCIxJCp5RDliKzt3ISM7JCIxamJtIT1oJUhzISM7JCIxKFJnJFtkYGlvISM7JCIxZSo9ITRsQjlsISM7JCIxOU5KIm8+Tz0nISM7JCIxKjNWU0cpeXBlISM7JCIxYkxZbysqPWQmISM7JCIxbGAiKTRiNipHJiEjOyQiMUNKMGVlcD9dISM7JCIxMCt4WjchZnclISM7JCIxMVNLbilRU18lISM7JCIyJlE9Oyg9XldIJSEjPCQiMWw9TVpVXndTISM7JCIxdmVEL2dqcFEhIzskIjEqcFxsdGFLbiQhIzskIjImb0VDNXYkb1skISM8JCIybCFmLy4oeSk0TCEjPCQiMidvJXp5ZSkqPTkkISM8JCIxQCQpZXY+VyMpSCEjOyQiMlA6ZG8icDJKRyEjPCQiMVdTS2pNUihvIyEjOyQiMkYmSCp5Wy01YiMhIzwkIjJHMVhVY006VSMhIzwkIjFmKltiISpRJylIIyEjOyQiMilbJ3BCTyMpPj0jISM8JCIxQGt4eiVbNzIjISM7JCIyKFsmXE9oT2gnPiEjPCQiMncjZT0xNk9tPSEjPCQiMi8nSGc/MGxyPCEjPCQiMmp4VV0kcHUibyIhIzwkIjEmSHRjSDBrZiIhIzskIjIoRycqKSpHR1I6OiEjPCQiMUVQSjgmKVtROSEjOyQiMlgmSFw0RVtsOCEjPCQiMl9fKHpdaTwnSCIhIzwkIjJ5djs/NCJRSTchIzwkIjJXPWF4LD56OyIhIzwkIjJgXEAqND5pMzYhIzwkIjJcS0pXWkpCMCIhIzwkIjF1KCkpM0YiKiopKSoqISM8JCIxTFIjb1FmPVsqISM8JCIxcFhzI1JFMSsqISM8JCIxTDkhbyJvNFcmKSEjPCQiMWUrdVRPPDYiKSEjPDdTJCIxKEc5eCpcJG8kKiohIzskIjEkPVEneVxpSyUqISM7JCIxZksqKT1GJlImKikhIzskIjE7ITNlb1ImKlwpISM7JCIxUSRHZjlvIm8hKSEjOyQiMW1Sb0YoeSdldyEjOyQiMVcxaVYhbypwcyEjOyQiMTZ6PnNqKTQhcCEjOyQiMXVEOipSTjJiJyEjOyQiMUR5VT1nRT1pISM7JCIxTSFvRT53RSFmISM7JCIxJD56SygpM0pnJiEjOyQiMUpdMCEpKlwoPWAhIzskIjF2KG8uV0UpW10hIzskIjEtMSR6Ry9FeiUhIzskIjJPcjU2I29RXFghIzwkIjEzIkczI0dePVYhIzskIjElKlwrR1tOKjQlISM7JCIxb29lIVs8OCpRISM7JCIyOUVHLCJmJFFwJCEjPCQiMVVUJXo+dWpdJCEjOyQiMXpwIzMqUVVHTCEjOyQiMXQlSGpkLSZmSiEjOyQiMjglSGg8RDoqKkghIzwkIjI5UGh5TVJwJUchIzwkIjFMNkVDM1gtRiEjOyQiMV5qYVRjSGxEISM7JCIyVyUqNF5JLV5WIyEjPCQiMig9Lm9qIT06SiMhIzwkIjI0dGo6IXo/JT4jISM8JCIyb0lfL2ZgRzMjISM8JCIyanMoeitHOng+ISM8JCIyYGNdRkY9byg9ISM8JCIyV0lsbS94OnkiISM8JCIyXyo0PGAocDZwIiEjPCQiMi9mMkcnKlxgZyIhIzwkIjJoJHpBJmYkKVFfIiEjPCQiMUNhJ3pRW2xXIiEjOyQiMmJJblpVTEpQIiEjPCQiMi5uJFxCKFFNSSIhIzwkIjEkMyNlJClbRlA3ISM7JCIyTyl5MiR6aVc8IiEjPCQiMihcLEImUkxbNiIhIzwkIjImPUxsOXZBZTUhIzwkIjJSWmFJdSZcLzUhIzwkIjAjSEVYUSlcYCohIzskIjEsbDAvWTBeISohIzwkIjFvKnlwdG4+ZikhIzwkIjFZeW1JLmljIikhIzw3UyQiMUA7J3lUZlwoKiohIzskIjFeZHFVSCIpbyUqISM7JCIxQVQuN0ZJKSkqKSEjOyQiMS5HOStfOUsmKSEjOyQiMWUlW1kjejYqNCkhIzskIjFjaCQqKSpwMClvKCEjOyQiMVdhVldaJnlIKCEjOyQiMVhZc2l0WEZwISM7JCIxQE1ZbkUnZWQnISM7JCIxbE46d3k2VWkhIzskIjFOIUc8WTxgI2YhIzskIjFhI29SMSxZaSYhIzskIjFHJ1wyWV4iUmAhIzskIjFEYDYqZiM+b10hIzskIjJDSHlobygpNCJbISM8JCIyO19eKVJ0JG9jJSEjPCQiMkViMSUqenhdTCUhIzwkIjFHLSdlPnpdNiUhIzskIjEobyo9IylRQzFSISM7JCIxNGNQQlsrM1AhIzskIjJZcHRpL0MpPk4hIzwkIjEoUjkkXDY+VEwhIzskIjEmKjMucz1pckohIzskIjIvSjpXc2MxLCQhIzwkIjI7PC5obmZ5JkchIzwkIjIlPWhRMHAiR3IjISM8JCIyUCZHMDNjOHZEISM8JCIyLk1lZydHV1dDISM8JCIxUTctd1hRP0IhIzskIjEqZVx2VkNFPyMhIzskIjJvdSVSLEklMzQjISM8JCIxW05WeG50JSk+ISM7JCIyMnR5Q1M8Uyk9ISM8JCIyWGY8eiczVCl5IiEjPCQiMnYhKnlyIW9sKHAiISM8JCIyajBHSSV5XTY7ISM8JCIyMFchcCUqKkcoSDohIzwkIjI8Ni5bOSg0XzkhIzwkIjJzbCU+bTBTeTghIzwkIjJ2SyRcMyZRJTM4ISM8JCIyJDNNY1czLVU3ISM8JCIxUClwbnhuKnk2ISM7JCIyUDFySWc0Ij42ISM8JCIybDpTSGEnR2k1ISM8JCIyMjo5SmlbJDM1ISM8JCIxRmtySmliciYqISM8JCIwSCdRNDN4JjMqISM7JCIwKWVBeE4jXGkpISM7JCIxeiFbUGoyej0pISM8N1MkIjEvTyZ6WG5kKioqISM7JCIxJXBqJHlLYylbKiEjOyQiMTBiLSskXHErKiEjOyQiMSo0dG5CUipcJikhIzskIjEsZkwkKXorOyIpISM7JCIxJlJpPTsqMy94ISM7JCIxIykqRyVHRjI4dCEjOyQiMXJSYFJFIT4lcCEjOyQiMUVuZHlYZCplJyEjOyQiMWA+S1VQOGJpISM7JCIxUiJcdG9zdyRmISM7JCIxSnJbTyNIamomISM7JCIxZlFCWFdHXWAhIzskIjFANztHMXd5XSEjOyQiMi40MGBXPjUjWyEjPCQiMSNcUyZbK093WCEjOyQiMTI+JXpHPFRNJSEjOyQiMU4oRyJ5KmZPNyUhIzskIjJXKmVmQyMqUTlSISM8JCIyJnkmSCsib3Q6UCEjPCQiMVgiMzFranJfJCEjOyQiMWsiKUdfI2UiW0whIzskIjJXZ3ZxUE4jeUohIzwkIjJrOyNHcFgkcCwkISM8JCIxbW53IiopPVEnRyEjOyQiMDtpQG10JT1GISM6JCIxPm4zZl9dIWUjISM7JCIyZE1UJCkpKlImXEMhIzwkIjI9YSI0NElBREIhIzwkIjE9WS4/dEAyQSEjOyQiMjMwX2IhRz8mNCMhIzwkIjJ3KXAlPU12KSkpPiEjPCQiMlkqbzFqZiV6KT0hIzwkIjFgOFQoM1NAeiIhIzskIjEsXUEubz4sPCEjOyQiMjhpdl1Ab1toIiEjPCQiMllQPClcKT1IYCIhIzwkIjIxPVJFN0ReWCIhIzwkIjFWIyk0altGIlEiISM7JCIxQShRNiFwOzY4ISM7JCIySGImNDgyaFc3ISM8JCIyLVQkb0ZoVSI9IiEjPCQiMiY9Myg+NFY5NyIhIzwkIjEzJVJ0XCxYMSIhIzskIjIkPSRHYTFeLywiISM8JCIxa3VqU0heImYqISM8JCIxQGt0SllyLyIqISM8JCIxJFt2bysySGspISM8JCIwKmVAJTMiKVw/KSEjOzdTJCIxOXFsQ0VBKioqKiEjOyQiMFJHU1RUPVwqISM6JCIxMiFbNnNmLCwqISM7JCIxPEAiKVIyKkdiKSEjOyQiMShvVl4oKTMpPSIpISM7JCIxTnBfKUdabnEoISM7JCIxdW5kLWJmOnQhIzskIjFySjltcUhXcCEjOyQiMTsvTnpzJT1mJyEjOyQiMSZIcid5NEhkaSEjOyQiMSU9Tz9RPyhSZiEjOyQiMVhxKFIqSEZRYyEjOyQiMVBqITNkSEBOJiEjOyQiMUwzJGU5NzAzJiEjOyQiMnROK1k2I29BWyEjPCQiMic9OT4hUVF6ZCUhIzwkIjFwZF9lYmhYViEjOyQiMCdRc1ZBM0RUISM6JCIyMUEkXEwkUmQiUiEjPCQiMnd0XlhUPXFyJCEjPCQiMiZcZTMzLVFHTiEjPCQiMWBPQ3ZJSlxMISM7JCIxOUhtI2VKJHpKISM7JCIxKipSLkdeKHosJCEjOyQiMS94cERtIVsnRyEjOyQiMnQreUFENiU+RiEjPCQiMkNzXEJEJlIiZSMhIzwkIjFvNTkvW1FdQyEjOyQiMlY5cl8lXC1FQiEjPCQiMkZLQSZlJnl6PyMhIzwkIjFYdms8YSNmNCMhIzskIjFLREAkSGgmKik+ISM7JCIyZSFIWj1yZikpPSEjPCQiMT1pRzojZUZ6IiEjOyQiMSQqKWUrZSR5LDwhIzskIjIneSFHKEhfVTo7ISM8JCIyJDQleXhnWk1gIiEjPCQiMid5T0hdcWliOSEjPCQiMkFVVj9KXjxRIiEjPCQiMkBUL0U6PjtKIiEjPCQiMjsxPEQpKlJdQyIhIzwkIjIoUm5acE4kPT0iISM8JCIybyoqZlghKUg9NyIhIzwkIjIycSZbRyZvWzEiISM8JCIySjM2elQqejU1ISM8JCIxc3BpPCQ+W2YqISM8JCIxW0ctd0omeTUqISM8JCIxWmJGIXknKWVrKSEjPCQiMTcoeTUoNCJ5PykhIzw3UyQiMWlDNF8nPWApKiohIzskIjEieihHJFtUJ3klKiEjOyQiMXMqMzhaR3cqKikhIzskIjFQWCJbYCUqNGEpISM7JCIxIlwlZUVkXjIiKSEjOyQiMWonUTd5RWdwKCEjOyQiMUo2JEhzPWFJKCEjOyQiMS8yLUxsak1wISM7JCIxdXVyeG9uI2UnISM7JCIxRmFxJiplZVtpISM7JCIxQzZ1WHFYSmYhIzskIjFNJUdVLEgvaiYhIzskIjFWJHBGbyRvV2AhIzskIjFEM3BiVFd0XSEjOyQiMmt3WnYlRyhmIlshIzwkIjJsJz5nSSdwOmQlISM8JCIxKD54QS9xJlJWISM7JCIxQy5mX05NPlQhIzskIjJXXGU6Kj1INVIhIzwkIjBSI2VPdSU9ciQhIzokIjFQYiEpZjtaQk4hIzskIjEqb1xhamBZTSQhIzskIjFuaTcyJzNcPCQhIzskIjFuUTc6bXg4SSEjOyQiMm4jPW4kPUAzJ0chIzwkIjFqKXoibyFHY3IjISM7JCIyZHdgQzEveWQjISM8JCIyRTsoKWUnZShwVyMhIzwkIjFUJEgxLCp5QUIhIzskIjFSIkgoW28hXD8jISM7JCIyZSpbRCpmNEk0IyEjPCQiMi9aIVJiTXonKT4hIzwkIjImPnRdXihwZik9ISM8JCIxV0VAIT5rLXoiISM7JCIyVmZ0JEhoVCpwIiEjPCQiMkxhPCJIejw4OyEjPCQiMjhVMyllVkpKOiEjPCQiMmQ2KipSMS1PWCIhIzwkIjJEJCpmTDRIKXo4ISM8JCIxREplJlslejQ4ISM7JCIyRVtqaSJ6SVY3ISM8JCIyailcdi8lKj0hPSIhIzwkIjJlXy41M3AtNyIhIzwkIjJGb2JCLChRajUhIzwkIjJbZFYuNCRSNDUhIzwkIjFsd1h1KHA5ZSohIzwkIjBVVSNRNj0mNCohIzskIjE9V1BTeSZRaikhIzwkIjFYT0hQQ1InPikhIzw3UyQiMVx3XngmelMmKiohIzskIjEkeSUqb1InKSpbJSohIzskIjFlQl1zdFpwKikhIzskIjFbaCZRUnJVXikhIzskIjEneXokKkhbQDMpISM7JCIxdGNKSmslPm4oISM7JCIxIypIV10tYyNHKCEjOyQiMCVHZzUhUUgicCEjOiQiMXkvLiRcej9jJyEjOyQiMXlZXCtRLkhpISM7JCIxKD5XN0AoKkciZiEjOyQiMWQ4dyM0NkdoJiEjOyQiMVZGS3YpZnpLJiEjOyQiMSgqcE8mM3B2MCYhIzskIjFeKHAnUU0hNCFbISM7JCIxWWNLJCpcRWRYISM7JCIyOFtQRE8iKmZLJSEjPCQiMFo3cylSWDFUISM6JCIxMGNPb2swKSpRISM7JCIyJ1EsTGZIQitQISM8JCIyMT12eGhZQ14kISM8JCIxKFJJdjYpPU1MISM7JCIxTHlAP1UoXDskISM7JCIyOiUzcDFrTS9JISM8JCIxQixHbyZwPSZHISM7JCIxKClvJXl2SXJxIyEjOyQiMkQ2VjErUShwRCEjPCQiMUwqeVw7PiRSQyEjOyQiMm03KHAjKjNfOkIhIzwkIjI4c2ElKmUyISk+IyEjPCQiMkZyNltaZ2szIyEjPCQiMkYqbzcjcHcwKT4hIzwkIjJGemcjeSVvKyk9ISM8JCIyc3QmMyRSaVl5IiEjPCQiMjssLikzJyk0JXAiISM8JCIxVHIxZi04MzshIzskIjJDRzx6JUdfRTohIzwkIjImR2RePVAwXDkhIzwkIjJhXyRwImU2YlAiISM8JCIyMT8uVjUncDA4ISM8JCIyX2d5dGI8JVI3ISM8JCIyeCc9NUNsXHc2ISM8JCIyLll4dm1qbjYiISM8JCIyJnlMVGUmZisxIiEjPCQiMjZWNEBjTWkrIiEjPCQiMWBrX2l5W14mKiEjPCQiMTt5PnYzc20hKiEjPCQiMVAncFtRVG9nKSEjPCQiMD1rQ2FYMjwpISM7N1MkIjEqbyY9dShmYiEqKiEjOyQiMSNlPVMoeSNIUyohIzskIjBsQURnYmQjKikhIzokIjFGIXlQMW9GWikhIzskIjEmRyt0LF5GLykhIzskIjFuZ2VXJVtYaighIzskIjFeXz12LDFacyEjOyQiMW4nKkhzJlIjem8hIzskIjFSJDN6RiI0SWwhIzskIjEoSD51LHAnKT4nISM7JCIxLXolUVl0UyllISM7JCIxUjxfaCxYJmUmISM7JCIwLjckNHYpPkkmISM6JCIxNDtSLlsiSC4mISM7JCIxSyU+JlIuXXhaISM7JCIxQTsmW2RcXWAlISM7JCIyJW8heiNcTCFcSSUhIzwkIjJiYyJIbWhWJzMlISM8JCIxKVtvTGBhIXpRISM7JCIxPWcqPU8mPiNvJCEjOyQiMTI0aEVXSyZcJCEjOyQiMSZ5cVgpWyR6SiQhIzskIjE2NWxgZWFcSiEjOyQiMWwhbzAwLCgqKUghIzskIjElW0glKVtueiRHISM7JCIyPE01UUJNUnAjISM8JCIxbWlOQjdAZEQhIzskIjExSSIqUiJHdVUjISM7JCIxTkQ9W0xCL0IhIzskIjJCcTAqKilHSCg9IyEjPCQiMjlVciZRJipHdz8hIzwkIjExQ2w4PiM0KD4hIzskIjFYdU9hTyE0KD0hIzskIjJOQXFIbGlmeCIhIzwkIjEkb2t2TVNlbyIhIzskIjJjI3BXdTVIKzshIzwkIjFpTygqejkzPjohIzskIjEscyY+KioqKT5XIiEjOyQiMjIpcGVdaiEpbzghIzwkIjJZa3gpKT5KJCpIIiEjPCQiMndsVkV0dkxCIiEjPCQiMnVZKytUaDI8IiEjPCQiMmw/I1I/KD44NiIhIzwkIjJ3JGY5OD8qWzAiISM8JCIxVENiJlFIOCsiISM7JCIxa2F0L2ojXF0qISM8JCIxVyt3TUNfQSEqISM8JCIxSyE+XCpbKVtjKSEjPCQiMXRpMCFIOjQ4KSEjPDdTJCIwW3k4JVIlKVIpKiEjOiQiMXhUdktrYVMkKiEjOyQiMS1HJGZvUmwnKSkhIzskIjFkX2Zkc2I7JSkhIzskIjFqdyp6JkhSKil6ISM7JCIuRE9WKSpRZSghIzgkIi93KCozMykqKT4oISM5JCIwViFcKFErTyRvISM6JCIxPl9lNiVvblsnISM7JCIxKlFiPSlbYWRoISM7JCIxPlFRTmsuWGUhIzskIjFBTT4kRyVSW2IhIzskIjFVMCRvPzdvRSYhIzskIjEjPSIzOVlfKipcISM7JCIybS4/UWwvZXUlISM8JCIxaUIqKipRaVxdJSEjOyQiMV8nR1ouVmpGJSEjOyQiMmE5I2ZTX0tmUyEjPCQiMVwiZj5YPkwmUSEjOyQiMjs9S2JKbXhsJCEjPCQiMCVmKSpcXjhzTSEjOiQiMSQzWVpaQWZIJCEjOyQiMjAlMyF6Zl0nR0ohIzwkIjFUYUNqaScpcEghIzskIjJgTmZrTlIiPkchIzwkIjIuUDsvbmhnbiMhIzwkIjF2dWlIZENTRCEjOyQiMXNsIlFuQjhUIyEjOyQiMTEhSDE/WSopRyMhIzskIjJ0Ikhabjp5c0AhIzwkIjJDVCRcX1leaT8hIzwkIjJ0YnpZMll5Jj4hIzwkIjIlKj0vSlAiXGU9ISM8JCIxYGxIWC09azwhIzskIjJEdlpaJWVsdTshIzwkIjJ5LVx2OHUnKmUiISM8JCIxXkc7PUwrNDohIzskIjFVb0slR0JDViIhIzskIjJjXSE0cl5zZjghIzwkIjB6JSlSJTRyIUgiISM6JCIxbFdLXkk+RDchIzskIjIyS1ZjOCUqSDsiISM8JCIyeT1pVSFvJVI1IiEjPCQiMnp4KikqZU0qeS8iISM8JCIxWU1jXD0nbyUqKiEjPCQiMV87IWUpcCc9VyohIzwkIjFMJW9tYWpFJyopISM8JCIxO1ZURUAxMyYpISM8JCIxbFA4PjsocDIpISM8N1MkIjFUXmhecS9kKCohIzskIjE+KSopKVI4Jj5FKiEjOyQiMS5pR1lNJD56KSEjOyQiMXcsMjR3dFgkKSEjOyQiMXV2Iyk0eTtBeiEjOyQiMXJ6c3dgMz92ISM7JCIxcEdUWW1TUXIhIzskIjFvIzNYbytoeCchIzskIjFcO3drcT1LayEjOyQiMUhMIW9xTGQ1JyEjOyQiMVBBYHNaJmV6JiEjOyQiMWxnN0AnMzxdJiEjOyQiMT1lbkFlXEFfISM7JCIxcFpXSXNYZFwhIzskIjEmel48NnNlcSUhIzskIjJYNnp1TGNxWSUhIzwkIjFBVz9JMU9TVSEjOyQiMTl1JjQoKW9eLSUhIzskIjJ3cStZWScqMyNRISM8JCIyJWZeJFF3KSlwaSQhIzwkIjJ1ZEg9Yj5IVyQhIzwkIjFDW1okZSo9b0shIzskIjInPkJFJj1EQjUkISM8JCIxT3B5OHAoWyVIISM7JCIxKEd1R0Y9YXojISM7JCIyblRLJCpbV05sIyEjPCQiMXd5S1o4KCk9RCEjOyQiMikpPidRIjNNNVIjISM8JCIyQng7IUdqb3BBISM8JCIyMDVpZjgqXGFAISM8JCIyV1lyXS5nXi8jISM8JCIyaCgqKXpqQFBUPiEjPCQiMiVHZ0tiTSZHJT0hIzwkIjJsODNCKWVMXDwhIzwkIjA9WS13azBtIiEjOiQiMlIuI1s0IilIdzohIzwkIjJ5Zj1lMjFqXCIhIzwkIjImPlV3NC9QPzkhIzwkIjJDXixXKyVHWzghIzwkIjFwMCk9XF0pejchIzskIjFvbGApKlEpW0AiISM7JCIydHhKJ2UkM0s6IiEjPCQiMjkmPnMnKXlsJTQiISM8JCIyRjdaJzNpMlI1ISM8JCIxKSp5WTZsO2opKiEjPCQiMSQpXCo0ITRVaSQqISM8JCIxJD1vUWRccykpKSEjPCQiMWFyIlExdGtWKSEjPCQiMDw4MU80ITQhKSEjOzdTJCIxOGIuYlVKZCcqISM7JCIxZUQkKj4wR24iKiEjOyQiMSxGZz56MS0oKSEjOyQiMWQsWCFmTC9FKSEjOyQiMWJSbSR6JD5UeSEjOyQiMVcuaVY6QVZ1ISM7JCIxIypbRyVIV2ExKCEjOyQiMSZHOU9vVG9xJyEjOyQiMU15JmZMVmtPJyEjOyQiMWwnZUNzRUwvJyEjOyQiMT5ZWHpdaE9kISM7JCIxWCl5W1F2YVcmISM7JCIxJTRnRVI7InBeISM7JCIxNkY3RG55MVwhIzskIjFCalFCSXhkWSEjOyQiMUdfd2IiKVJAVyEjOyQiMSVbblRbPnE+JSEjOyQiMjFwJFwpPUZTKVIhIzwkIjJYWk4hXEUlPXkkISM8JCIxdE8obylvIioqZSQhIzskIjE2aUZpIUh4UyQhIzskIjJGbyY0Sl15TUshIzwkIjFIbTtmZmhxSSEjOyQiMTZEcSUqcHg5SCEjOyQiMnhRI3ApKmYlb3cjISM8JCIxJUcoSExCVUVFISM7JCIxb2lDM2Q3JFwjISM7JCIyUEBLXzMmZm1CISM8JCIyYEYyLmsoW1lBISM8JCIyKFsheVV5eEM4IyEjPCQiMihSLzVUaURDPyEjPCQiMmJBdVU9SDojPiEjPCQiMTx0Qkp1LEM9ISM7JCIxPihmZHBiOXQiISM7JCIxKj1QJCkqPWZWOyEjOyQiMk9mJWVNbD1nOiEjPCQiMlsnKkc7NTc1WyIhIzwkIjFgQV0jZV9lUyIhIzskIjIxeUwmKSlIXU04ISM8JCIyOlJVKGYqb25FIiEjPCQiMjFJR0tVbUM/IiEjPCQiMkRrayY0OFVUNiEjPCQiMmtyKT1GJHBNMyIhIzwkIjI4JEh6JXpiJUc1ISM8JCIxJVthckpiQncqISM8JCIwQjBMMUduRSohIzskIjFXYVFDTVQneikhIzwkIjFPeGJPUUNdJCkhIzwkIjEyeS5lIltyI3ohIzw3UyQiMTQoZTR1PzNhKiEjOyQiMTs9UkIvcWMhKiEjOyQiMU0nKTRINzUoZikhIzskIjFMKnBMUiZ6ZyIpISM7JCIxQ1lxXE5oWXghIzskIjFBSiF6UVVNTighIzskIjFteVRwQkEhKXAhIzskIjAqNCcqKlxYZmknISM6JCIxYCJwJGZKbCpHJyEjOyQiMT5icykpUlZxZiEjOyQiMCopUVokPVVuYyEjOiQiMS4rUV5QenpgISM7JCIxbFx4ZSFvbjUmISM7JCIwJ2VOZkNnWlshIzokIjEjXG83QCNmLFkhIzskIjEvdC5mJG8hb1YhIzskIjJ1VShbQGdSWVQhIzwkIjJjIVIjcHRzZiRSISM8JCIwMW9iJ29BT1AhIzokIjE5NURcZ2hZTiEjOyQiMjlQayRHZGltTCEjPCQiMDBvZ3JuZD4kISM6JCIxbF92SCl5Ti4kISM7JCIyVm51KHomPid6RyEjPCQiMXInNGEiSFpMRiEjOyQiMjokWzZHSXUlZiMhIzwkIjJBXzQ/QGFJWSMhIzwkIjJfbEc7eVwhUUIhIzwkIjIwZ0lwLyJSPkEhIzwkIjJQRGliTWNuNSMhIzwkIjFiN1FLLCUpKio+ISM7JCIyY09OaTdfJCkqPSEjPCQiMloqKikqUl47PyE9ISM8JCIyWylvJz1AcjByIiEjPCQiMiRbXCFSPW5QaSIhIzwkIjInZiNleSJ5T1Q6ISM8JCIxLGlAZSRbSlkiISM7JCIyTHdNbFImKikpUSIhIzwkIjIlKipmLD5rUz04ISM8JCIyWGpXOFQqW143ISM8JCIyJkc9eT9EJ3o9IiEjPCQiMSQ0O2J4YHc3IiEjOyQiMWo4RmgzU3E1ISM7JCIyTEFzXiY0MDs1ISM8JCIxdkdtb2hnVycqISM8JCIxS3QucHQmXDoqISM8JCIxLipSUFU6LnApISM8JCIwJGUqemZFJlwjKSEjOyQiMXo3KEdOSzokeSEjPDdTJCIxS25oYzp4MiUqISM7JCIxNzVLYWVTSSopISM7JCIxODQ8QCU9c1opISM7JCIxYCU9SHgpKnAvKSEjOyQiMWUibyMqKVJmUXchIzskIjFfXEIxayE0RCghIzskIjFIcypbTyIqRylvISM7JCIxMF5hO11iTGwhIzskIjFVUUElPV8+PychIzskIjFvQ24hRyU9KCllISM7JCIxY3ZsI0coUillJiEjOyQiMTFBcWgoelpJJiEjOyQiMSo9NTcoNGNOXSEjOyQiMSRHJikqKikqMyt5JSEjOyQiMi55WEAjKkd1YCUhIzwkIjI5PU1NOmhySSUhIzwkIjFuPyNSbXomKTMlISM7JCIyJ1wsNihSITQiKVEhIzwkIjExTlUmb0hUbyQhIzskIjIlKik+NUtGOyhcJCEjPCQiMUBlW1xAbz5MISM7JCIyWU8ncGBsP15KISM8JCIxej9yOiN6NypIISM7JCIwbFIpb25ZUkchIzokIjJjSSFlc3pOJnAjISM8JCIxMzgqR2BpJmVEISM7JCIybmlVKXkqNChHQyEjPCQiMlh6b2NmW2FJIyEjPCQiMi8lZkA5V1cpPSMhIzwkIjEuU3ljLVF4PyEjOyQiMm43ayRSWyY+KD4hIzwkIjJVQnItJD4pPSg9ISM8JCIyR3lyXmMqKW94IiEjPCQiMiMqcDEmPSQ+bm8iISM8JCIyTlw0OGpENmciISM8JCIxYyY+YT52KT46ISM7JCIyOmohNCVSWUZXIiEjPCQiMmRaJSoqKXpHJnA4ISM8JCIyL3A+T3NBK0kiISM8JCIyLXVsSSQpUVNCIiEjPCQiMVtAQjV5UnI2ISM7JCIyQihHU3krJD42IiEjPCQiMkYnZUEhZXZhMCIhIzwkIjJ1eigzOE8pPSsiISM8JCIxLCslKTNzNzUmKiEjPCQiMW9gJD1VMXQtKiEjPCQiMUtcKnk5ViJwJikhIzwkIjBLV3BPKlxNIikhIzskIjE3LkpNM0xBeCEjPDdTJCIxW0oxJFEsJWUjKiEjOyQiMUtzNmQoPicpeSkhIzskIjFNXmppN2pVJCkhIzskIjBGcVsmW0M+eiEjOiQiMXA/ZTZoSzx2ISM7JCIxdS5Ea1x6TnIhIzskIjAvLVpbQk94JyEjOiQiMUUoXHJzTClIayEjOyQiMXpHa0RjXC5oISM7JCIwIzQkcCVccyR6JiEjOiQiMUwnUSgpSCJvKlwmISM7JCIxSlBYJD5tMEEmISM7JCIxTm1BbjZpYlwhIzskIjJhVyNbYWY3L1ohIzwkIjExXiV5cidSbFchIzskIjJkd3RNTCV5UVUhIzwkIjI4TTY9dHNPLSUhIzwkIjFuX3UkSHglPlEhIzskIjFfLz0tTGtETyEjOyQiMkRVQyFcV2tUTSEjPCQiMjJuJWUoUiIpcEUkISM8JCIyQj55LlMhPSxKISM8JCIyTkFgQig+elZIISM8JCIyYTxCJj4nKlEleiMhIzwkIjI6dzdJaW9EbCMhIzwkIjJiSzsmeVslel4jISM8JCIwT282emAsUiMhIzokIjIlSGkjZUFcKW9BISM8JCIxel13N0RxYEAhIzskIjIyJlx5MzpTVz8hIzwkIjEoM0lQclwxJT4hIzskIjFPL1VVYTtVPSEjOyQiME4mKj4wIm9bPCEjOiQiMSRbcFlBVSpmOyEjOyQiMkQpMyFmSTJkZCIhIzwkIjJzRnJ6cFlkXCIhIzwkIjJMY3kqM0IlKT45ISM8JCIyZFtUczAoeVo4ISM8JCIyW147NlYlUXo3ISM8JCIyMSNwQS8iW1dAIiEjPCQiMlIvL2hnLEc6IiEjPCQiMjl3UyNbIXlVNCIhIzwkIjInXHJiMCo+KFE1ISM8JCIxTU15SyYpeWYpKiEjPCQiMCNmQyNmYyJmJCohIzskIjEnNE5eSixTKSkpISM8JCIxXl91Ozc2TCUpISM8JCIwRGI8JGVPMCEpISM7JCIxWnBoYG90KmYoISM8N1MkIjE8b0RvVShINCohIzskIjFUKnlEJ0hmSicpISM7JCIxQXhAKip6ZCQ+KSEjOyQiMW45MzEqZnh4KCEjOyQiMW5BYyZ5Q0lRKCEjOyQiMTxWQCozNyQzcSEjOyQiMXUpUW5XN0VsJyEjOyQiMV9lRlxiJ1xKJyEjOyQiMVY/KygzZVcqZiEjOyQiMClmLlQ8QSFwJiEjOiQiMUElXCdIN1YsYSEjOyQiMSRbJnkzQ0lGXiEjOyQiMndRJClvVSE0blshIzwkIjAnKTRTJHozP1khIzokIjIlXHJIWExpJlElISM8JCIya28ob2UiZkk7JSEjPCQiMXRgKXBLIXpeUiEjOyQiMTBOQCVvVTd2JCEjOyQiMUYkemlVcjNjJCEjOyQiMlZBWGZrZixRJCEjPCQiMk9hMUAjcGgzSyEjPCQiMiVbZ1BqenhYSSEjPCQiMTJdKGZJLDcqRyEjOyQiMTs0JGYxb1d1IyEjOyQiMWI9ZVgyPTBFISM7JCIyPFooUSU0aUhaIyEjPCQiMTFtL0NTWFpCISM7JCIyT2FAemQ7JEdBISM8JCIxLipvWiZwQTpAISM7JCIxYnJ4J2V5eSsjISM7JCIxejIiPkYhKWYhPiEjOyQiMm4vaDBPYiM0PSEjPCQiMVdNXScqNFc8PCEjOyQiMkdzaEBUKEdJOyEjPCQiMiMpZXkieXNiWjohIzwkIjJtLCRIMl4tcDkhIzwkIjIlNFVfN25aJVIiISM8JCIyczxpJz4oM1BLIiEjPCQiMiNmXDFNIkdsRCIhIzwkIjJcWmk8Jz52Iz4iISM8JCIyJzNxJ1spbz9LNiEjPCQiMnhLIUgiKipHWjIiISM8JCIyVVZuKGVOOz81ISM8JCIwW3A9JCpbT28qISM7JCIxYzdHN0EnPj4qISM8JCIxJTRYSVAnSEQoKSEjPCQiMT5AOVs1WSNHKSEjPCQiMUYkb3A2YkIneSEjPCQiMDNxSCF5J1JZKCEjOy0mJSZfQVhJU0c2IyIiIjYmLSUmQ09MT1JHNiYlJFJHQkckIiIhISIiJCIiISEiIiQiIiEhIiItJSpMSU5FU1RZTEVHNiMiIiEtJSpUSElDS05FU1NHNiMiIiEtJS1UUkFOU1BBUkVOQ1lHNiMkIiIhISIiLSYlJl9BWElTRzYjIiIjNiYtJSZDT0xPUkc2JiUkUkdCRyQiIiEhIiIkIiIhISIiJCIiISEiIi0lKkxJTkVTVFlMRUc2IyIiIS0lKlRISUNLTkVTU0c2IyIiIS0lLVRSQU5TUEFSRU5DWUc2IyQiIiEhIiItJiUmX0FYSVNHNiMiIiQ2Ji0lJkNPTE9SRzYmJSRSR0JHJCIiISEiIiQiIiEhIiIkIiIhISIiLSUqTElORVNUWUxFRzYjIiIhLSUqVEhJQ0tORVNTRzYjIiIhLSUtVFJBTlNQQVJFTkNZRzYjJCIiISEiIi0lK0FYRVNMQUJFTFNHNiUtSSNtaUc2Iy9JK21vZHVsZW5hbWVHNiJJLFR5cGVzZXR0aW5nR0koX3N5c2xpYkc2IjY1USJ4NiIvJSdmYW1pbHlHUSE2Ii8lJXNpemVHUSMxMDYiLyUlYm9sZEdRJmZhbHNlNiIvJSdpdGFsaWNHUSV0cnVlNiIvJSp1bmRlcmxpbmVHUSZmYWxzZTYiLyUqc3Vic2NyaXB0R1EmZmFsc2U2Ii8lLHN1cGVyc2NyaXB0R1EmZmFsc2U2Ii8lK2ZvcmVncm91bmRHUShbMCwwLDBdNiIvJStiYWNrZ3JvdW5kR1EuWzI1NSwyNTUsMjU1XTYiLyUnb3BhcXVlR1EmZmFsc2U2Ii8lK2V4ZWN1dGFibGVHUSZmYWxzZTYiLyUpcmVhZG9ubHlHUSZmYWxzZTYiLyUpY29tcG9zZWRHUSZmYWxzZTYiLyUqY29udmVydGVkR1EmZmFsc2U2Ii8lK2ltc2VsZWN0ZWRHUSZmYWxzZTYiLyUscGxhY2Vob2xkZXJHUSZmYWxzZTYiLyU2c2VsZWN0aW9uLXBsYWNlaG9sZGVyR1EmZmFsc2U2Ii8lLG1hdGh2YXJpYW50R1EnaXRhbGljNiItSSNtaUc2Iy9JK21vZHVsZW5hbWVHNiJJLFR5cGVzZXR0aW5nR0koX3N5c2xpYkc2IjY1USJ0NiIvJSdmYW1pbHlHUSE2Ii8lJXNpemVHUSMxMDYiLyUlYm9sZEdRJmZhbHNlNiIvJSdpdGFsaWNHUSV0cnVlNiIvJSp1bmRlcmxpbmVHUSZmYWxzZTYiLyUqc3Vic2NyaXB0R1EmZmFsc2U2Ii8lLHN1cGVyc2NyaXB0R1EmZmFsc2U2Ii8lK2ZvcmVncm91bmRHUShbMCwwLDBdNiIvJStiYWNrZ3JvdW5kR1EuWzI1NSwyNTUsMjU1XTYiLyUnb3BhcXVlR1EmZmFsc2U2Ii8lK2V4ZWN1dGFibGVHUSZmYWxzZTYiLyUpcmVhZG9ubHlHUSZmYWxzZTYiLyUpY29tcG9zZWRHUSZmYWxzZTYiLyUqY29udmVydGVkR1EmZmFsc2U2Ii8lK2ltc2VsZWN0ZWRHUSZmYWxzZTYiLyUscGxhY2Vob2xkZXJHUSZmYWxzZTYiLyU2c2VsZWN0aW9uLXBsYWNlaG9sZGVyR1EmZmFsc2U2Ii8lLG1hdGh2YXJpYW50R1EnaXRhbGljNiJRITYiLSUrTElHSFRNT0RFTEc2I1EoTElHSFRfMzYiLSUrUFJPSkVDVElPTkc2LCQiKSgqKioqKlwhIikkISl4MXJxISIpJCIpKCoqKioqXCEiKSQiKSgqKioqKlwhIikkIil4MXJxISIpJCIpKCoqKioqXCEiKSQhKXgxcnEhIikkIiIhISIiJCIpeDFycSEiKSQiIzUhIiItJSlfVklTSUJMRUc2IyIiIi0lJVJPT1RHNictJSlCT1VORFNfWEc2IyQiJCsiISIiLSUpQk9VTkRTX1lHNiMkIiQrIiEiIi0lLUJPVU5EU19XSURUSEc2IyQiJStSISIiLSUuQk9VTkRTX0hFSUdIVEc2IyQiJStSISIiLSUpQ0hJTERSRU5HNiItJStBTk5PVEFUSU9ORzYnLSUpQk9VTkRTX1hHNiMkIiIhISIiLSUpQk9VTkRTX1lHNiMkIiIhISIiLSUtQk9VTkRTX1dJRFRIRzYjJCIlK1MhIiItJS5CT1VORFNfSEVJR0hURzYjJCIlK1MhIiItJSlDSElMRFJFTkc2Ig==Ig==</Plot></Text-field>
</Output>
</Group></Presentation-Block><Presentation-Block>
<Group view="code" labelreference="L45401" drawlabel="true">
<Input>
<Text-field prompt="&gt; " style="Maple Input" layout="Normal"><Equation executable="true" style="2D Input" input-equation="" display="LUklbXJvd0c2Iy9JK21vZHVsZW5hbWVHNiJJLFR5cGVzZXR0aW5nR0koX3N5c2xpYkdGJzYmLUkjbWlHRiQ2JVEncGxvdDNkRicvJSdpdGFsaWNHUSV0cnVlRicvJSxtYXRodmFyaWFudEdRJ2l0YWxpY0YnLUkobWZlbmNlZEdGJDYkLUYjNjEtRjY2Ji1GIzYpLUYsNiVRI1VVRidGL0YyLUY2NiQtRiM2Jy1GLDYlUSJ4RidGL0YyLUkjbW9HRiQ2LVEiLEYnL0YzUSdub3JtYWxGJy8lJmZlbmNlR1EmZmFsc2VGJy8lKnNlcGFyYXRvckdGMS8lKXN0cmV0Y2h5R0ZQLyUqc3ltbWV0cmljR0ZQLyUobGFyZ2VvcEdGUC8lLm1vdmFibGVsaW1pdHNHRlAvJSdhY2NlbnRHRlAvJSdsc3BhY2VHUSYwLjBlbUYnLyUncnNwYWNlR1EsMC4zMzMzMzMzZW1GJy1GLDYlUSJ0RidGL0YyLyUrZXhlY3V0YWJsZUdGUEZMRkwtRkk2LVEoJm1pbnVzO0YnRkxGTi9GUkZQRlNGVUZXRllGZW4vRmhuUSwwLjIyMjIyMjJlbUYnL0Zbb0Znby1GLDYlUSNVRUYnRi9GMkZBRmBvRkxGTC8lJW9wZW5HUSJ8Z3JGJy8lJmNsb3NlR0ZecEZIRkUtRkk2LVEiPUYnRkxGTkZlb0ZTRlVGV0ZZRmVuL0ZoblEsMC4yNzc3Nzc4ZW1GJy9GW29GZXAtSSNtbkdGJDYkUSIwRidGTC1GSTYtUSMuLkYnRkxGTkZlb0ZTRlVGV0ZZRmVuRmZvL0Zbb0Zpbi1GLDYlUSJMRidGL0YyRkhGXW9GYXBGZ3BGW3EtRiw2JVEiVEYnRi9GMkZgb0ZMRkxGYG9GTA==">LUklbXJvd0c2Iy9JK21vZHVsZW5hbWVHNiJJLFR5cGVzZXR0aW5nR0koX3N5c2xpYkdGJzYkLUkjbWlHRiQ2JVEncGxvdDNkRicvJSdpdGFsaWNHUSV0cnVlRicvJSxtYXRodmFyaWFudEdRJ2l0YWxpY0YnLUkobWZlbmNlZEdGJDYkLUYjNi8tRjY2Ji1GIzYnLUYsNiVRI1VVRidGL0YyLUY2NiQtRiM2JS1GLDYlUSJ4RidGL0YyLUkjbW9HRiQ2LVEiLEYnL0YzUSdub3JtYWxGJy8lJmZlbmNlR1EmZmFsc2VGJy8lKnNlcGFyYXRvckdGMS8lKXN0cmV0Y2h5R0ZQLyUqc3ltbWV0cmljR0ZQLyUobGFyZ2VvcEdGUC8lLm1vdmFibGVsaW1pdHNHRlAvJSdhY2NlbnRHRlAvJSdsc3BhY2VHUSYwLjBlbUYnLyUncnNwYWNlR1EsMC4zMzMzMzMzZW1GJy1GLDYlUSJ0RidGL0YyRkwtRkk2LVEoJm1pbnVzO0YnRkxGTi9GUkZQRlNGVUZXRllGZW4vRmhuUSwwLjIyMjIyMjJlbUYnL0Zbb0Zlby1GLDYlUSNVRUYnRi9GMkZBRkwvJSVvcGVuR1EifGdyRicvJSZjbG9zZUdGXHBGSEZFLUZJNi1RIj1GJ0ZMRk5GY29GU0ZVRldGWUZlbi9GaG5RLDAuMjc3Nzc3OGVtRicvRltvRmNwLUkjbW5HRiQ2JFEiMEYnRkwtRkk2LVEjLi5GJ0ZMRk5GY29GU0ZVRldGWUZlbkZkby9GW29GaW4tRiw2JVEiTEYnRi9GMkZIRl1vRl9wRmVwRmlwLUYsNiVRIlRGJ0YvRjJGTA==</Equation></Text-field>
</Input>
<Output>
<Text-field style="Maple Plot" layout="Maple Plot"><Plot height="400.0" type="three-dimensional" width="472.0" plot-scale="1.0" plot-xtrans="0.0" plot-ytrans="0.0" gridlinevisibility="1" legendvisibility="false">LSUnUExPVDNERzYsLSUlR1JJREc2JTskIiIhISIiJCIjNSEiIjskIiIhISIiJCIjNSEiIjdTN1MkIiNCISNFJCIxXjNSJ2YnKilRQSEjUyQiMTlXVyNHMjJBIyEjUyQiMWUnMyIqKXlVS0EhI1MkIjFtTzs+KilHakEhI1MkIjF6PEpFS2AvQiEjUyQiMlZtIW9zUT9cQiEjVCQiLyRSWjtVPlIjISNRJCIxJylvaW5lekdDISNTJCIyJm9ZKnlmUHFYIyEjVCQiMSlvZ1lSJCpcWiMhI1MkIjJ1V3gicDkpPVsjISNUJCIvRCJHOGh3WiMhI1EkIjJsJj5XLj4qR1kjISNUJCIxOXBEIXotJ1FDISNTJCIxLkcpcHZyaFMjISNTJCIwbTZOTzpzTyMhI1IkIjE0dCVmZSlbQkIhI1MkIjJsWmpdIlt6d0EhI1QkIjE9WzxMZyEqR0EhI1MkIjJ3JzNVcEpcIj0jISNUJCIxMUhZTG0xT0AhI1MkIjFeUGZGcSNSNCMhI1MkIjFwL0VQZzdjPyEjUyQiKXZWQj8hI0skIjJAcih5XydRaio+ISNUJCIyJ3ApKXpkOit2PiEjVCQiMUJJZTFaSGY+ISNTJCIyL0teRSFbels+ISNUJCIyb3R3Q3MzRyU+ISNUJCIybUEyXGwwLyU+ISNUJCIyRXoiKio9JWYvJT4hI1QkIjIoeSU+LSc0cVQ+ISNUJCIwR3JeLSJ5VT4hI1IkIjJWKFxlOUlNVT4hI1QkIjJZKEckWywxIlI+ISNUJCIvRCJ5K2U+JD4hI1EkIjJzO10jZiNmKyM+ISNUJCIyUV08YSllJkghPiEjVCQiMiV6M0UpZi4yKT0hI1QkIjInZVAlKkc7K2E9ISNUJCIyRyg+ISlIb0xDPSEjVCQiMlQiPnJhejgleiIhI1QkIjFaOyh5NlNwdyIhI1MkIjI8JVwqNFZmdnUiISNUJCIyI0cjPSo9eUZVPCEjVCQiMiNvL2k4IVEhZjwhI1QkIjInXGZsRShbdyE9ISNUJCIjPiEjRTdTJCIxS1QyJVwzNm8kISNAJCIxLmpcU1tXLl4hI0AkIjFUPlMjR15CKWYhI0AkIjFcT3FlOFBlayEjQCQiMU5ldjddcVZtISNAJCIybGkhR14kb2xpJyEjQSQiMW8wU0MncF1aJyEjQCQiMVshKUdYdmpTaSEjQCQiMSRRPVxCTzUnZiEjQCQiMUtuVFAkKipIbSYhI0AkIjEoZih6Kj45WE8mISNAJCIxR3otVWF5d10hI0AkIjF3bi9iZCFmIVshI0AkIjE8emdeLkVhWCEjQCQiMSRbVlA6IXBAViEjQCQiMTJ6akZ2VjFUISNAJCIxXyIpSG9yKmUhUiEjQCQiMTIoSCQqZSQ+PFAhI0AkIjEmb2xVZTB3YCQhI0AkIjEjSCVIIypwJltPJCEjQCQiMkRMJDM/QEgoPiQhI0EkIjInZnQvU0smUi4kISNBJCIxKEc7OHF3WChHISNAJCIxM19XXUxfPkYhI0AkIjEybUZpImUncEQhI0AkIjIxcG1eQSQ+RUMhI0EkIjFHYSdwXTIwSCMhI0AkIjJ2UVpuOWNSOyMhI0EkIjF4KHkvUCJvWj8hI0AkIjIuSD9bXk9DJT4hI0EkIjJHWFIvMU0lWz0hI0EkIjI5JSllSC1HX3ciISNBJCIxR21cQzBrInAiISNAJCIyQV5RLSg9dUQ7ISNBJCIyN2RpNylIKltjIiEjQSQiMmMkcGomZWVlXSIhI0EkIjFyY1NWIioqXFciISNAJCIyQSVRSnchXCZ5OCEjQSQiMUYtISopWykpSEkiISNAJCIyLS5qRz86YkAiISNBJCIyLWchUiFlQlk2IiEjQSQiMjpCMU5HJ3orNSEjQSQiMVoiPl4vW0p4KSEjQSQiMSlHUlsxVj5eKCEjQSQiMTEqKnA7LltVaiEjQSQiMEQwISlvaUdXJiEjQCQiMS9hSnFoYWtdISNBJCIxIilHJ3pWZ3JhJiEjQSQiMVUpXGcwNVtMKCEjQTdTJCIxZUY2ZihcKW9eISNAJCIxKFIjR0MjPj0keSEjQCQiMTJPeF4+bnglKiEjQCQiMlAnXCcpPTRZUDUhI0AkIjJETipSV3lkdDUhI0AkIjJbLTRoeiZ5czUhI0AkIjJDKCkpKSlbeid5LyIhI0AkIjJUcDFGOidSMzUhI0AkIjFrI2ZoYkBLaCohI0AkIjFNPUIoR0tcNiohI0AkIjEqR3ddbSQpNGkpISNAJCIxJjN5ZUE0MDopISNAJCIxWkpJT0M4OHghI0AkIjFcZCd5ImVvNnQhI0AkIjEwPWohKUhYV3AhI0AkIjFCUl1ZNilwZychI0AkIjFcY2lGJDROSCchI0AkIjEqUiFHTF0wKSpmISNAJCIxMWwjRz8rX3ImISNAJCIyV3QqeicqXGhTYSEjQSQiMSdwQ3g2Yzg8JiEjQCQiMUpxM3JXKGYhXCEjQCQiMT4lei1AbFdrJSEjQCQiMjsrYEJgIjQpUSUhI0EkIjEiZUomKio+NlJUISNAJCIxJ29mLmxSLyFSISNAJCIyYUxkKkgoZl9uJCEjQSQiMVpARDI6am1NISNAJCIybCcpZVhOKTR4SyEjQSQiMj1gcXouSCQzSiEjQSQiMlBWJlEtPyIzJ0ghI0EkIjImKm9mJUhMaUxHISNBJCIyWzNadCp6R0NGISNBJCIyJ3AkPVwyYChHRSEjQSQiMl9mUXZgIVxURCEjQSQiMkNlZFFcWWRYIyEjQSQiMnRyKio0d19STyMhI0EkIjEsSnI7ZkplQSEjQCQiMTQrRSo9KWZKQCEjQCQiMmJaPHEiUTV5PiEjQSQiMno3SnoiUSlbeiIhI0EkIjJsLF1BWHJKZSIhI0EkIjJcRSRlUSsxXTghI0EkIjIqKlxwOj5NLzYiISNBJCIxS2VKeClcOyopKSEjQSQiMWQzeUcuek5zISNBJCIwYENFKSozQG0nISNAJCIxamRaQSJ6JXl5ISNBJCIycyhROVFlKDM9IiEjQTdTJCIxdXhzbFEpPUMmISNAJCIxQU9vaml6cCopISNAJCIxdiIqM0ZRc0U2ISM/JCIyMXgwUFEpKj1EIiEjQCQiMiIzR0ZUbCVISSIhI0AkIjImcCszY2hhLjghI0AkIjFUeUAiM048RiIhIz8kIjJVJz0vKClSITRBIiEjQCQiMmNMKVF5b21nNiEjQCQiMmowKWZcIT53NCIhI0AkIjIoUngvQzwqZi4iISNAJCIxS0w5Yzo3I3kqISNAJCIxJ1I8L0N2UEQqISNAJCIxTSgpSExgXXcoKSEjQCQiMTdDdzNBJWVNKSEjQCQiMEs2My9KUSZ6ISM/JCIxJCo9WCVIdTVmKCEjQCQiMURKaGUlcCNbcyEjQCQiMTAhKioqeUhJPHAhI0AkIjEoKj5CYiNlPmYnISNAJCIxJSlcLElFSG9pISNAJCIxN1FXNWJ0V2YhI0AkIjFQI3lhNmQ+aSYhI0AkIjFZanVKW2ItYCEjQCQiMSl5K2J4LDEqXCEjQCQiMVVePiYqKSo0InAlISNAJCIyTkxrMSF5UDRXISNBJCIxM1lXbDlaXVQhI0AkIjFkRiNHLEMmPVIhI0AkIjJVNzMmZSpRaXIkISNBJCIyJD0kKVFRJj5XYSQhI0EkIjE4dCNSNEQ7UyQhI0AkIjIpMykqKmUiUihSRyQhI0EkIjFQTTFiLzcmPSQhI0AkIjFoQCsjUkxrNCQhI0AkIjJGKXApUXIqUjJJISNBJCIxSmZrcCd5aSFIISNAJCIyQ0peTkVHNXkjISNBJCIxJlFKc3pEMGkjISNAJCIybmB2JXlHNTtDISNBJCIyYCVcJyp5VVRqQCEjQSQiMm4hR1RSIWZZJz0hI0EkIjFQMihvR3I2YCIhI0AkIjIiZXRoVXRSJz0iISNBJCIxI2Zrb2RbRnApISNBJCIwKXBLVyIqRyFRJyEjQCQiMXZcMFdGKlJ1JiEjQSQiMWxsXEpCNyQpeSEjQSQiMi5jQCVmKTRJVSIhI0E3UyQiMTtQSDhMJXpbJSEjQCQiMSlwYUlya2Q2KiEjQCQiMidvIkddW1tePiIhI0AkIjIpM0okW3QncFs4ISNAJCIyVEFRSlVvNFQiISNAJCIydHFbSGtSPlQiISNAJCIyQV4jPlZNSHU4ISNAJCIyVioqZU9IQVpKIiEjQCQiMjdoI0cvJ29dQyIhI0AkIjF2QGBnaUp0NiEjPyQiMmZuYCl5YVcvNiEjQCQiMmVRJ29oRTtUNSEjQCQiMU5dTClRal4lKSohI0AkIjAlejYkPig0VyQqISM/JCIxViNHcVYpPisqKSEjQCQiMXdNSysjRzhdKSEjQCQiMXNdUVw5L00iKSEjQCQiMVAsW11sXyZ5KCEjQCQiMWR1QSk+aVxXKCEjQCQiMmwsMlx2b1Y1KCEjQSQiMUQoeiIqM0YhZm4hI0AkIjImNDxfJEhNdlMnISNBJCIxSDZtUUBjXmchI0AkIjEuOik0eSFRJnAmISNAJCIxZWA6bXE/WGAhI0AkIjFgcWVnUFYzXSEjQCQiMXRDUyQ9JHojcCUhI0AkIjEqKSpveipmXTBXISNAJCIyJlElKSplTWpDOiUhI0EkIjFoJSo9aCEpW1BSISNAJCIydVZvNFE9PHckISNBJCIyKVtEKmVPYkppJCEjQSQiMWpicV5KVDtOISNAJCIyKDQ+LG8iNEZWJCEjQSQiMVAubnYmSCxPJCEjQCQiMVk4PiZRLlVHJCEjQCQiMV4mKUg/cSIpKT0kISNAJCIyKVFgeHklKlxkSSEjQSQiMkEhM1w3bjV2RyEjQSQiMSopMyRmUksqSEUhI0AkIjE2NHJ0M0Y7QiEjQCQiMWZFbm9uWFA+ISNAJCIyYjlBKCpbLyU0OiEjQSQiMicqPnIiKnBwWTEiISNBJCIxayl5ISl6TzBkJyEjQSQiMndRIyo+ei94bSQhI0IkIjIlKT48JSoqcCY+MSQhI0IkIjE0KUgpcCVbQEUnISNBJCIyQ2xXVEIpPUI6ISNBN1MkIjEkMzVCInlVT0whI0AkIjF1c29HNTU4KCkhI0AkIjIpM3hmX18qej4iISNAJCIyIkhDSVVteXM4ISNAJCIyTEEhb3ZpLlU5ISNAJCIydSdHIm8qcFRUOSEjQCQiMk5fJnljUHUoUiIhI0AkIjJtM1ZDJG9kSTghI0AkIjImelhAQFNpYDchI0AkIjF2dyc+KHomZjwiISM/JCIyYFhMPCpSMS42ISNAJCIyRSU0ayopR3RQNSEjQCQiMVRYNC9vNzMpKiEjQCQiMSNSJGYjb0EkPSQqISNAJCIxQiRbQG0mNCYqKSkhI0AkIjF1JCl6TyhlOl8pISNAJCIxVFRgXnQoKXoiKSEjQCQiMTpiKVFMcE4meSEjQCQiMCczUydIKDNIdiEjPyQiMUZVRy8mem4+KCEjQCQiMTZcc0kuS15vISNAJCIxKEdqenoncCJcJyEjQCQiMW0sTTdMJDM3JyEjQCQiMUtQY01EJFx1JiEjQCQiMWM7KjNQMUVQJiEjQCQiMXZTODt0J1EsJiEjQCQiMVd4OTpvL3pZISNAJCIxQUA5RVJxeFYhI0AkIjF2VlpkVmU8VCEjQCQiMWkjZTQhcG8uUiEjQCQiMXomejJSIlxQUCEjQCQiMjtUWStkKlI7TyEjQSQiMlA1XyRSd1ZMTiEjQSQiMktbPGt5bXNaJCEjQSQiMidvKz5ZY2FLTSEjQSQiMmNgTy5UJ28hUSQhI0EkIjJtaT15PVc1SSQhI0EkIjJlVFolM3Nkc0ohI0EkIjJlNThOYjhnKEghI0EkIjJsLTZtR2VscCMhI0EkIjJuWzooUUo8RkIhI0EkIjJpREYocCNmQyg9ISNBJCIyJ3Ascno/PGA4ISNBJCIwI29NRWQmUjYpISNAJCIxWGRyJ3pCUzskISNBJCIybigpcGZleHYoRyEjQyQiMSM9SiJbWk8vISkhI0IkIjJ1LjkwaSM9ZU4hI0IkIjImcFdAQT4qKkg6ISNBN1MkIjFRMTsmb290MyMhI0AkIjB3MDNEJyl6MikhIz8kIjJELilIQ1x6bjYhI0AkIjFpdDtoSC5kOCEjPyQiMi9YLVdMISkpRzkhI0AkIjJyRngrOi1VVSIhI0AkIjJFdVVKeTtOUCIhI0AkIjJVZiI0XDwqKSlIIiEjQCQiMlttUiRcK2c6NyEjQCQiMWVjVj9qYkw2ISM/JCIyWCdRP082YmU1ISNAJCIxd3MtMikzSSQqKiEjQCQiMXZWP2ZzSCRRKiEjQCQiMUNDRyE0JSpwIyopISNAJCIxS0QnXDI8Z2EpISNAJCIxOSZSR2F4Iz0jKSEjQCQiMTcmcGY8dzcjeiEjQCQiMUBRMCUpKUdaaighI0AkIjEnSCEqPnNWQk0oISNAJCIxJlxgYm5qRy4oISNAJCIxJG9ITkolWytuISNAJCIxImVUSHhcWk0nISNAJCIydjJUSUhEKyhmISNBJCIxeil5I0gmUlllJiEjQCQiMVFQJnA5JnkqPiYhI0AkIjFERidHcWgjR1shI0AkIjEpW0opZjA5JFslISNAJCIxNDskPmBGazwlISNAJCIxMi5eO156PFIhI0AkIjFMP1dBRFg4UCEjQCQiMmxlbkJDPV9jJCEjQSQiMS88c0ltJilwTSEjQCQiMjgnKVssJG90PU0hI0EkIjJ3MjEhRyVweVIkISNBJCIyKGZwLDlNUClRJCEjQSQiMXNxOVVMVW5MISNAJCIyMSF6PG5TczRMISNBJCIxa05SQSFlJio9JCEjQCQiMSMzUUZzWk0pSCEjQCQiMjtmZjosdU1uIyEjQSQiMmF0YEZeKUdeQSEjQSQiMUxBPCl6Y0dzIiEjQCQiMi86eXMjcCdSNiIhI0EkIjJCWCN6ckRPbFohI0IkIjJGSnRUW0FELyIhI0IkIjBtPGtuWCY+XSEjQCQiMSU0by0oKUcpKlImISNBJCIyTCQpMygpXDciPj0hI0MkIjJHMSc+JFJzKHo5ISNBN1MkIjFVNz1VXHlwJCohI0EkIjF2UVJ1QihSVSghI0AkIjJVJXpVQT0sRjYhI0AkIjJicGZqSiJcQzghI0AkIjJiXmBqOURaUiIhI0AkIjJEJEchemtdTFEiISNAJCIydkQhXEFfQkM4ISNAJCIyRGU4R1JkO0MiISNAJCIybWkhW0IvQF82ISNAJCIyJ1s0KVEoNFhtNSEjQCQiMTdoXig0VEohKiohI0AkIjFwSEd3IlxKRSohI0AkIjEyXXYqUWZidSkhI0AkIjEwaUtibWVOJCkhI0AkIi9RXTtUTzQhKSEjPiQiMT5JNzErRFJ4ISNAJCIyOjlYdm5veVwoISNBJCIxLWtdOFIuaHMhI0AkIjFHU28wXnA0cSEjQCQiMiYzUCJId1I1dCchI0EkIjEjZXFILnopPWshI0AkIjElKmZgJFxPTTInISNAJCIxdDAoXE9hMXEmISNAJCIxbjZDL2I3NmAhI0AkIjFpaTNTU3Y9XCEjQCQiMUQvTCpHVSNSWCEjQCQiMS8lNCFSbVwpPSUhI0AkIjEmZik+di4vIilRISNAJCIyJVtoUXVwXkdPISNBJCIxRUh5TUpPUU0hI0AkIjEyW2gsb3M3TCEjQCQiMTo+R0A7cVpLISNAJCIxaDwkUmpYSEIkISNAJCIxeENrcyZbPEQkISNAJCIyMCgzcnEpMztHJCEjQSQiMlBZQ3dQeWBIJCEjQSQiMihbTHZTKUhJRSQhI0EkIjIlZilSY1QqNGFKISNBJCIxUS9UOlEmMyVIISNAJCIyOS0pMyM+SEFnIyEjQSQiMmNXOEVYJ2VHQCEjQSQiMjEyMVBXRHRfIiEjQSQiMW5fXmhHKVJIKSEjQSQiMT1QXCZbNGduKiEjQiQiMCVRMCY+bT9wJiEjQCQiMng3Nk1UZiM9NSEjQSQiMmNzXUZgQTMvIiEjQSQiMmNpbiEqWztXYyQhI0IkIjJhZEI3d2kpKVIiISNBN1MkIiZfdSohI0kkIjFmT3pYOV0kKW8hI0AkIjIielIhW2o1LDQiISNAJCIxaDZDbSkpUSFIIiEjPyQiMjsxej49JT1iOCEjQCQiMkcmXGA1KWVYTCIhI0AkIjIneTIyeChRYUUiISNAJCIyWEEzKWVKMnU2ISNAJCIydydmcToneSJ5NSEjQCQiMGBRcWdaeikpKiEjPyQiMUI4V2tqdT0iKiEjQCQiMG0kR1FMTCdcKSEjPyQiMTdnPSg9bW4sKSEjQCQiMSI9NVBCLiRmdyEjQCQiMiZvUSl5MC1SUighI0EkIjFQQk8tKTRyPSghI0AkIjBOTShIRl8xcSEjPyQiMTpoRGlOKVIjbyEjQCQiMUpYTSJld3doJyEjQCQiMVtIRlhCRnRqISNAJCIyTjtnbTxtVTMnISNBJCIyYlU6Y0RaO3YmISNBJCIxI0dcKjQjR0lRJiEjQCQiMTEpUj1dZTgqXCEjQCQiMU8rKEdsUUxmJSEjQCQiMSI0WiU0a2syVSEjQCQiMV8nZkBKITNgUSEjQCQiMGpILnk/bmEkISM/JCIxOU5NVVA/LUwhI0AkIjIyI1FfPnE+R0ohI0EkIjBfTks0bHItJCEjPyQiMHAlPlJOXSUqSCEjPyQiMW1kdyhHPyI9SSEjQCQiMXVuP2BwYHlJISNAJCIxPFRzZCh6JlxKISNAJCIydklXeC9FKCo+JCEjQSQiMSZwRC8wcFQ+JCEjQCQiMmsuSiFSLm0oNCQhI0EkIjAiXHRkaz15RyEjPyQiMXUoZjpITDpeIyEjQCQiMkZpWncvKnknKT4hI0EkIjFPPmdLVCRHSiIhI0AkIjFBdHMsd2plXyEjQSQiMTQmR2EtSywtJCEjQSQiMl9CaS0meTBgNSEjQSQiMiVvLSI+NkdJYiIhI0EkIjJFSEpkbTYiZjohI0EkIjFCJ1FEciZIbXUhI0EkIjEzQSdcIkhfMDghI0A3UyQiMVhQOWVLTDRuISNBJCIxTHNVUil5bF8nISNAJCIyW1FZalJfYDEiISNAJCIyRi14dFJaUUUiISNAJCIyam0uJUclNCo+OCEjQCQiMjkjPUslKipSeEciISNAJCIyKm8jM1EhejMyNyEjQCQiMmN1UFU0ISlmNSIhI0AkIjEleiF5KTMsSisiISM/JCIxOT8zS3FcKTQqISNAJCIxImU2ZW4sNUspISNAJCIxInpvT1xNcHIoISNAJCIxR01ZZUQkb0YoISNAJCIxejxCOSYqZnRwISNAJCIxZigqSGlXdXFuISNAJCIxbSozMSQqSClHbSEjQCQiMVE8K3J3SzVsISNAJCIxMC0jRyU0MiRRJyEjQCQiMWV0cm1CW0FpISNAJCIwTEZTTVpGLCchIz8kIjEtc3Q0VzRaZCEjQCQiMSd5TndwTnRVJiEjQCQiMnY+bEIjSCJHMSYhI0EkIjFhaXgucCkpb1khI0AkIjEsazthOzVsVSEjQCQiMlkqSGwqUlpKKFEhI0EkIjJ4dWpdZlNaXiQhI0EkIjJzNiU9K0lgNEshI0EkIjIoKmZKeD5jSihIISNBJCIxIlwoZk1EXTpHISNAJCIxSyNmSU1RJFJGISNAJCIyRG46UlZTJFJGISNBJCIyQzpNY0JVOyFHISNBJCIwWiM0cTooUiFIISM/JCIyeCxkVyp5WDtJISNBJCIyOFNxKSkpRz0uSiEjQSQiMXQxQD9YYUNKISNAJCIyQWljSTosMC8kISNBJCIyeFwjXCsqZVoiRyEjQSQiMmM6Vy4/aSo+QyEjQSQiMU1hOmVYJVIlPSEjQCQiMic0JUclM040KDQiISNBJCIySndMXy02KTNBISNCJCIxImYhKkhzOFItKCEjQSQiMiZmYigqNCMpZVE6ISNBJCIyRnAhW18oSCUqMyMhI0EkIjF4ImZzJW8kKXk/ISNAJCIxZi1KXSgqKXk4IiEjQCQiMnoxK0oxTztAIiEjQTdTJCIybU8jKVJEOihvNSEjQSQiMWNNcU8rIW9QJyEjQCQiMClRPE4mUWowIiEjPiQiMkJIWTRybSRcNyEjQCQiMk4uaUksOFNIIiEjQCQiMlI/MF44JVFbNyEjQCQiMicpcGQhPjsnWzoiISNAJCIxMSUzLyZ5NFY1ISM/JCIxQ1xGSnNDRSQqISNAJCIxQCdlZCZmMV4kKSEjQCQiMUgnSGtgdkVjKCEjQCQiMDA/MnU5XyhwISM/JCIxLzkyXCQ+TGQnISNAJCIxbHFldGtGQmohI0AkIjFwJGZTIXkoPj0nISNAJCIxIz5pZzcuUjUnISNAJCIxYDUrOlBOWWchI0AkIjFtQzFsUzl0ZiEjQCQiL0dtSylccCZlISM+JCIxJmVmOiQpKlwhbyYhI0AkIjI5KnArJVEhek9hISNBJCIxWnBNJEciXEdeISNAJCIyWFx2Ty4vbnclISNBJCIxWVRTeVtBcFYhI0AkIjImUVdfKlFkJWVSISNBJCIyMXp6QC83ImZOISNBJCIyTC88W0FCZT4kISNBJCIybE4yW14yMypHISNBJCIyRldIXXchb2hFISNBJCIxZmdXImVYJj5EISNAJCIyT0YiKiozXlhuQyEjQSQiMkVuY3htYCQqXCMhI0EkIjF4WCQqeScqZSpmIyEjQCQiMSkpM1N3OTRWRiEjQCQiMm1MZD8rI0gnKkchI0EkIjJ0akYnPVMpKT1JISNBJCIyJD5DbklMW21JISNBJCIxUkciPmR0VSpIISNAJCIyLy1pUVEtPHcjISNBJCIxZno3bl9IUUIhI0AkIjJcUWNILV0xciIhI0EkIjFDSysmNDpuISopISNBJCIxc20qR1BmJypbKCEjQiQiMlpYIilwPiplJDQiISNBJCIwYygqPUlOXCwjISM/JCIyJmZiOyxKcztFISNBJCIxYzJ0VydvKCplIyEjQCQiMidwJSk9eFY5QDohI0EkIjJLbGM5JFI8QzYhI0E3UyQiMmp6cSwmZXY8NyEjQSQiMVAlKSkzdkZcVSchI0AkIjJVOylmbztLajUhI0AkIjJXWSIqeS4nM1s3ISNAJCIxQyxpJXB4I3o3ISM/JCIyR3FYa2I7KD03ISNAJCIxLyEpeUVYRTY2ISM/JCIxVS5lRFEhMykpKiEjQCQiMCdIP3kzXyVwKSEjPyQiMU1UNEo1VHN3ISNAJCIxYUEvZF1ycG8hI0AkIjFGJnp4cV1mSCchI0AkIjFAPXhDKT0nSGYhI0AkIjJOcGVNVlgtdCYhI0EkIjFwb0pnaS1bYyEjQCQiMUIiZS1mRThqJiEjQCQiMTwhW2lhd0FqJiEjQCQiMSdRPSkpbypvNWMhI0AkIjE3W0duN19PYiEjQCQiMk55KWV2OTIiUiYhI0EkIjJYPnVSa0dyOyYhI0EkIjFXPyFcU1Ajb1shI0AkIjBuajNbbnNdJSEjPyQiMUo9ZkYpXFc1JSEjQCQiMHYuV1NRXW8kISM/JCIyT2siMzZ5dXdLISNBJCIyOUc1Z1M0ciFIISNBJCIybnlmREciKTNnIyEjQSQiMjE9KEc1MWt4QiEjQSQiMmtpIXpELm9cQSEjQSQiMiR6MUhuZks/QSEjQSQiMi5xTi9kI3kjRyMhI0EkIjJNPCpba2ZoPkMhI0EkIjEvJD5HXm5IZyMhI0AkIjBcM15KJ2YmeiMhIz8kIjJubyRIPCJRRyZIISNBJCIyUDsjKmZrbGItJCEjQSQiMkZaclp5SVUnSCEjQSQiMVBAVUdcMUNGISNAJCIxaUpKeCo0OkYjISNAJCIyI3pDV2MoWz5mIiEjQSQiMTN6ZUg6KykpcCEjQSQiMFZOdVohZmZOISNAJCIxTit3I3oneXA5ISNAJCIyYVI6MCxGZ1ojISNBJCIyOU07TFltKEdKISNBJCIydGs/KHpvLyczJCEjQSQiMiQpM3ZuZiVRIio9ISNBJCIyLXcpW0x3V1k1ISNBN1MkIjIkPU1JSHNMaTYhI0EkIjFMQnVATUBTbSEjQCQiMlcnSHNtOkklMyIhI0AkIi8nNGUnNCUpZTchIz0kIjIlMzojcCJHPHY3ISNAJCIyajwhPSd6cicpPiIhI0AkIjI8PC1VLWVsMiIhI0AkIjF0dE1CZi85JSohI0AkIjAyV0hJISk9OSkhIz8kIjFeTiFldCI+cHEhI0AkIjFbIUcsKSkqKilbaSEjQCQiMW91LVU1cSZvJiEjQCQiMUQ8J3osXj1OJiEjQCQiMSxHMXQmcCs/JiEjQCQiMmJnKFFlXyZRPCYhI0EkIjF3TFM9WVs6XyEjQCQiMCp5JD0kZiY+RiYhIz8kIjEoPStuVUMiKkgmISNAJCIxM0EoelBqVUUmISNAJCIxYFI9K09GWl4hI0AkIjFba2BhRHZTXCEjQCQiMTkhKXlxTjdcWSEjQCQiMWZebzNiLChHJSEjQCQiMmIpNHBDTjJ4USEjQSQiMm1hTDRXc3RXJCEjQSQiMilSbHk0YmZHSSEjQSQiMmMnKSpvMEo4XkUhI0EkIjI6SixMLltBTSMhI0EkIjI7J1JjJ3BZTTcjISNBJCIxWnhkMSQpPTM/ISNAJCIyOiNSNSlmZCsrIyEjQSQiMiVccyFwOj86NCMhI0EkIjI5OHZjVHRMRSMhI0EkIjJiV1gmUTErJlsjISNBJCIwVmR4d0hiciMhIz8kIjI6ZU1lJFEqZiFIISNBJCIxanMpKlFaZS1JISNAJCIyMFxwKDN2M15IISNBJCIydCkpKXonenhEcSMhI0EkIjJOTl8mKjNoL0EjISNBJCIyVHEjXCY9RyopWyIhI0EkIjEybV5VbygqR18hI0EkIjE9LXJITihbPychI0EkIjE6Zyg0I1t1Rz0hI0AkIjBZYDFiZyM+SCEjPyQiMXohPnRTZkZpJCEjQCQiMmBhTSR5ZilcYyQhI0EkIjJGRzIlKTNWbEMjISNBJCIxLEJAQCo0O3oqISNBN1MkIjEjXDJMU1w4ZCohI0EkIjFmLSZwJVJsenAhI0AkIjJoaiZwLFcjZjYiISNAJCIyd1tQaDJMIXo3ISNAJCIyInk0b14/cHo3ISNAJCIyOS4qXFt6cCc9IiEjQCQiMi07J1wmUkkmXDUhI0AkIjFyJW80eGU1LSohI0AkIjFfeDstJTMvbSghI0AkIjE0JEdUVlZZYCchI0AkIjEoSG8pZVs9JXAmISNAJCIxTHFZTSJIKVFeISNAJCIxOTlVayZ5WCRbISNAJCIxMkciNDElUUZaISNAJCIyJik9bHZ2NVR2JSEjQSQiMUdDMiI9QDUmWyEjQCQiMVgyXU1kMGdcISNAJCIyTjtddi93Si4mISNBJCIwRWs/RkJdLiYhIz8kIjFFTy8zMThXXCEjQCQiMVJVaixzIkh2JSEjQCQiMWN2Mkghem1ZJSEjQCQiMTh2OVE5eSxUISNAJCIyeFFxOWpaS28kISNBJCIyMHFWaF5GPkMkISNBJCIyMyNvWyUpPlU2RyEjQSQiMlZhdGghKUdcVSMhI0EkIjJrRDQkeXk7N0AhI0EkIjItRlJWZE5sKj0hI0EkIjJ2ISopR0wuaiN6IiEjQSQiMmphP3JUJUcvPSEjQSQiMmRHdmoiKkhLIz4hI0EkIjItY25UZT8mR0AhI0EkIjE4TFEzXCNvUSMhI0AkIjJGbGFbKCoqcGBFISNBJCIyTUxhVzZdZihHISNBJCIyUF0nUVwhcF4qSCEjQSQiMmE4RVRDZkQmSCEjQSQiMicpSCYpM1Q8XnAjISNBJCIxOW5EMDFGJD0jISNAJCIyWVhiRDFWK1MiISNBJCIxWldAeCYpSD1PISNBJCIxVT15JipRXSJwKSEjQSQiMmNQdCMzX2xxQCEjQSQiMkQsQDBIMFdNJCEjQSQiMWwpKT5gcT4pNCUhI0AkIjElKSkqKW81IzNFUyEjQCQiMkZWWCpvemInZSMhI0EkIjFPVV95IkdHQCohI0E3UyQiMS9tW1hlMihmJyEjQSQiMXY/R0g1UCZSKCEjQCQiMms+XyZwST9hNiEjQCQiMkhBISllPEhgSSIhI0AkIjJhLyZIZCpHK0giISNAJCIyPjs/YnQxLz0iISNAJCIxVS9pTi03RzUhIz8kIjFhIylwXEh1JG8pISNAJCIybWtDcys1UkIoISNBJCIxQWMkWyJIKlIwJyEjQCQiMlg1VSFbKFs9PiYhI0EkIjJiJHklKilRI1JVWSEjQSQiMVZkUSpvWGFPJSEjQCQiMUprXi1eSCtWISNAJCIxY1gycyUqR3hWISNAJCIyOihHOU5HekVYISNBJCIxeD9LOjZ6Jm8lISNAJCIwaiI0OmtWLVshIz8kIjF6cSd5QCl6UVshI0AkIjEsbG9VcjJzWiEjQCQiMTkkPTAjUl8lZiUhI0AkIjF5SG5YUkg3ViEjQCQiMk1WMWAxY00lUiEjQSQiMnUqUSFHPGpgXiQhI0EkIjJjIio9b2oiZWhJISNBJCIyLmVLJClmbSY9RSEjQSQiMEtnaG5nQUEjISM/JCIxXFU2Nll5Lz4hI0AkIjIxWSEzRSl6OHAiISNBJCIyWUQnUWdadihmIiEjQSQiMnk/JCkqSCJ6emkiISNBJCIyOlFaI1xIMXQ8ISNBJCIxQSJbZD9dLiwjISNAJCIydmM+dFtdUUkjISNBJCIxNCIpSC5jaTBFISNAJCIyQ0snKT1JVSRlRyEjQSQiMXZFOlpsNCoqSCEjQCQiMiRHeShvWTRZJ0ghI0EkIjFELnosKyp5cCMhI0AkIjFSOiJSWWFrOiMhI0AkIjIkemltTCcpPUE4ISNBJCIyKFt4Km96TyRIQCEjQiQiMjJHPCpScDcvNiEjQSQiMl85Zj5OMXNcIyEjQSQiMXcwSiNSNEZ2JCEjQCQiMSl6KlwjKXosY1ghI0AkIjF0UnI1VD9xVyEjQCQiMm4xTCdbNGg3SCEjQSQiMVZfY2tNYTIoKSEjQTdTJCIxX0hDeUdoWkshI0EkIjFOImZdcSdIU3khI0AkIjI3KFFoNGcyJj4iISNAJCIyO1s/WG0xVUwiISNAJCIyJHlfJ1wwMUpJIiEjQCQiMjIrO0ZAJTN4NiEjQCQiMmInNCtfdCEqNDUhI0AkIjFFci9jeEMhUSkhI0AkIjE0RylRdi1DJW8hI0AkIjJXTW4jPnV0M2MhI0EkIjFLI1wjelBjQ1ohI0AkIjJEa0h5MjIrPSUhI0EkIjB1LDsmWyUpR1IhIz8kIjF1JXomZmgmUSFSISNAJCIxKWZTVUlMIUhTISNAJCIxLSo+JypcISoqR1UhI0AkIjEnXHUmb3ApZVYlISNAJCIvKlshUmU7JWYlISM+JCIyTVh3WCJcUmpZISNBJCIxV2snZSgzWz5ZISNAJCIxWjR2KW85WFglISNAJCIxXCIzOyJIXHZUISNAJCIxQlc5eHI5LVEhI0AkIjFFN1ROQjVrTCEjQCQiMlkhNDxiRGQoKkchI0EkIjJ0ZVkpZVN6VEMhI0EkIjFgYFokMyRRTj8hI0AkIjJrQXQqKTMpejc8ISNBJCIyXzBZJ1xoMiw6ISNBJCIxLDNmU1srPDkhI0AkIjJ3KXAtV0YpW1kiISNBJCIyUFhsJUhSLE47ISNBJCIxJHp2W1F1SSE+ISNAJCIxQihST1AiW0lBISNAJCIyc212XS8hKmVjIyEjQSQiMTlbbDtgJHolRyEjQCQiMTk0ZWM1TDRJISNAJCIxOFMjKjRIViMpSCEjQCQiMnMjZWI5ZE8xRiEjQSQiMk41KTNJOCJlOCMhI0EkIjB6aypSeWFeNyEjPyQiMDhJNDFaRUcoISNBJCIyPWdYLyI9TEc4ISNBJCIxVWA1OkElMyJHISNAJCIxZWYzPzI+WVQhI0AkIjBzZjhARnoqXCEjPyQiMXVmISlSMSYqKSpbISNAJCIxciY+dixCbEEkISNAJCIxKm8tJik0eC9EKSEjQTdTJCImKHA4ISNIJCIxW2BdKFtXQkYpISNAJCIyKnBKO2E6I1tCIiEjQCQiMnNXQFc/aEJPIiEjQCQiMWw7ISpwRihmSiIhIz8kIjJ4K2VxbndTPCIhI0AkIjEoeS9ydFxbIyoqISNAJCIwdyF6VV1hKTMpISM/JCIxPW5gQmZgbGshI0AkIjJPJ0hNXGEhKnpeISNBJCIxZVQ3MiUpXHVVISNAJCIyOl91QlAmek1QISNBJCIxQSgqM0NBcjNOISNAJCIwSCplJVE8Rl8kISM/JCIxJWUmXGQiUllwJCEjQCQiMSMqSDRSbV5WUiEjQCQiMTIlUSRSKEhvPiUhI0AkIjJ2YFotI29VJlIlISNBJCIxUnouJkhfa1wlISNAJCIxaC5UKD1oWFolISNAJCIyRElpXTMkcEBWISNBJCIxIik9ViY0a2MvJSEjQCQiMXc+RChHQXltJCEjQCQiMnQpUTlWJyoqKj5LISNBJCIyKGZLUkE8KTR1IyEjQSQiMihlODkyXXFzQSEjQSQiMiJSRS5cN1FjPSEjQSQiMkh6cnosUShHOiEjQSQiMUhTaF9dYj04ISNAJCIyJEgjKVsoKm9tVjchI0EkIjFQSF1mT2YzOCEjQCQiMjo6TU5dYEhdIiEjQSQiMmw/ZDByLTMhPSEjQSQiMUEjNDdzVDU7IyEjQCQiMUBRbmkmPSFIRCEjQCQiMD4wJClRYSVSRyEjPyQiMl9pZyRIJjQzLSQhI0EkIjI8RDklXEM/LEkhI0EkIjIkemY8KUcpKWZyIyEjQSQiMWhHMW4jKTQ8QCEjQCQiMjgtdSMqM09VPSIhI0EkIjEkKj4qUjtUeD4nISNCJCIyTislKT12Q1thIiEjQSQiMVxKXXpePjlKISNAJCIxLChvWiFINEZYISNAJCIxVWBWJzN3ZVUmISNAJCIxa15rVGk6OWAhI0AkIjJDJEhqOzhISU4hI0EkIjFCI0hRYzRmInkhI0E3UyQiMWsqekBDRml3IyEjQSQiMSlcKDM6NkNkJykhI0AkIjIkKSk0TD5XTXE3ISNAJCIyJkhoa2lDKnBRIiEjQCQiMW9HSTBzM0U4ISM/JCIyRUJoZilmMXA2ISNAJCIxTkQ0XnZFUCgqISNAJCIxYy0hKj1HKyp5KCEjQCQiMU8rMSV5ZV0zJyEjQCQiMXpQNTtaVF1aISNAJCIxYDNiS0ZjRFEhI0AkIjFKMVUnXD06SCQhI0AkIjEtcXUlb10wNCQhI0AkIjFAOkJPPi9WSiEjQCQiMk9vTTYvdDNPJCEjQSQiMUVLVmFBcWRPISNAJCIxPSg+LXUjXGNSISNAJCIwKjQzU0tpJT4lISM/JCIxRFw6XyshcEslISNAJCIxQCcpZWtBeEVWISNAJCIyWE0vTSdvLic9JSEjQSQiMSJRWCgpeTBMIlIhI0AkIjJsUWFjPyRcSk4hI0EkIjIxVW4lWyJvWDIkISNBJCIxNlctY18hUWUjISNAJCIybSZHVy9Ydi5AISNBJCIyNC5KSmpSInk7ISNBJCIyOiM0aDxWKWVNIiEjQSQiMWpYcVNdWFA2ISNAJCIxNDFJQytxcjUhI0AkIjIkR0JDIlthTDoiISNBJCIyTGBsaCFRUHI4ISNBJCIyWV4/PjdbIylwIiEjQSQiMW00RzdRVyE0IyEjQCQiMl9tXDNHNSxcIyEjQSQiMkUraS47JD1HRyEjQSQiMWgnR3BgMyFISSEjQCQiMT0keT9WMW0sJCEjQCQiMjNnMll5Jm9BRiEjQSQiMVltJHpaPGw0IyEjQCQiMj0hKVs5Ym1uNiIhI0EkIjFPNzQmKVI/WT4hI0EkIjFGM2clXCJRYzwhI0AkIjBuQkotdCc0TSEjPyQiMT1WRkh6WygqWyEjQCQiMmJ1ZURUIm9UZSEjQSQiMUZdJnlpSHZyJiEjQCQiMXhiKEdEXmQjUSEjQCQiMUxabER2dSFRKCEjQTdTJCIxZTBYdiEpSCV5JSEjQSQiMWkiPng5Kj1xKikhI0AkIjJDXCZcKFxdJCpIIiEjQCQiMjRuYVZFJClmUyIhI0AkIjJXMmUySidcSjghI0AkIjIvcG0nNCJbLTsiISNAJCIxYXUhNCZwaD4mKiEjQCQiMGNTMjskM211ISM/JCIxZiEpZWhtWCdvJiEjQCQiMVUhPSlmJVJtSSUhI0AkIjElelkiUUohXE8kISNAJCIyMmw6PjgoKnokRyEjQSQiMUtEMjhqeGlFISNAJCIybD0lMysueWBGISNBJCIyRj13bSdcPDxJISNBJCIyOFIqcCF6WDlPJCEjQSQiMkUvSysiSEAwUCEjQSQiMUQ9ZiIpKj1EKVIhI0AkIjFHQUtASiNmOSUhI0AkIjFbYjMqRzx4OyUhI0AkIjF3I1xvVWwmUlMhI0AkIjBzSHlUXTN4JCEjPyQiMng8L3FZKipmUSQhI0EkIjJXKnBPcVovQEghI0EkIjJsdUJVSWonPkMhI0EkIjJbJDRLIj5GKkc+ISNBJCIyJEcvN2FWKVxcIiEjQSQiMlIjbzw6IXkpZTYhI0EkIjE8Jnk1P0lxXyohI0EkIjFPPVc4InBHJyopISNBJCIwUVZXVlRkJSoqISNAJCIyQzImUXhGKWVCIiEjQSQiMmBNQnRSJT4iZiIhI0EkIjJaIltiTilIWSwjISNBJCIyJilmSndhYl9XIyEjQSQiMWV2JClHImUuIkchI0AkIjJOKHpdJls8Li4kISNBJCIyKEcnKjNeRD9ESSEjQSQiMlpGJlJccj9CRiEjQSQiMnNpYCJSdy5yPyEjQSQiMnRhKVwzJGVqLyIhI0EkIjJMLkoqKSopW2dGJCEjQiQiMiNbIjN0eDFfJz4hI0EkIjFNVE9AND0qcCQhI0AkIjEoUVZDNTIhZl8hI0AkIjAnNCU0Z21uQychIz8kIjEyMSx4eFM1aCEjQCQiMSlldCFcJFtWNiUhI0AkIjFAOFh4W2JFcCEjQTdTJCIwIjQmKXlpKVwhZiEjQCQiMXRTJjRoRGw+KiEjQCQiMjd2NUdqRC9LIiEjQCQiMnRzXk4vKCl6VCIhI0AkIjE5Z1F2Jkc0TCIhIz8kIjI8P2ctTEdrOSIhI0AkIjFLejJXcXBnIyohI0AkIjFMNmAoSCZHNHIhI0AkIjFjeVJzJXApZl8hI0AkIjFAQEdbZ0hSUSEjQCQiMWNMaDomXFApRyEjQCQiMmpjbiQ0cyJmTyMhI0EkIjEmKlF6WDpbPEEhI0AkIjEiXFcpUjVSWkIhI0AkIjIxISl5TWRRamwjISNBJCIyWTpcK2tgeS8kISNBJCIyOFJzJltZUk9NISNBJCIxKkdZeXgyR3YkISNAJCIxJCpmIjRGK3YlUiEjQCQiMk54b1tTZTsqUiEjQSQiMWszVjZPI28oUSEjQCQiMk1RJSlbSkNKaCQhI0EkIjEzK0RfZldFSyEjQCQiMlowPGJJMlt2IyEjQSQiMnV1XiFvdz5XQSEjQSQiMnAuYi1YO1R1IiEjQSQiMi4nZS1vWC8uOCEjQSQiMSdwXU09YDFrKiEjQSQiMUcqKVt4UlQzdyEjQSQiMCd6STtCV1RyISNAJCIxeV5TbiM9N0gpISNBJCIyLWBFKjM+WyQ0IiEjQSQiMm8hPVhQImVuWiIhI0EkIjJNVGk8bj0zJD4hI0EkIjFKIypIJEdvPFIjISNAJCIxJHkjKT1gKFEkeSMhI0AkIjInby9iVV9DQUkhI0EkIjJYJT1zL09oQ0khI0EkIjJESF5DbDNgciMhI0EkIjJ2JTNcYUVkUT8hI0EkIjFhQkQhSCE0NigqISNBJCIxaHAqeTpfaWklISNBJCIydWknPVYpcEY8IyEjQSQiMDdSciQqZlIpUiEjPyQiMVYoenUjR283YyEjQCQiMXciXGw4Mz9rJyEjQCQiMUJXIik+K2gkXCchI0AkIjEoWygpKnpaKyhSJSEjQCQiMV4kbztuIXBTayEjQTdTJCIxTTFSJTQkZiM0JyEjQSQiMDEjeWVsYEokKiEjPyQiMnZBemJiTElMIiEjQCQiMiIpKW9zJyp6VkE5ISNAJCIyb0xwLCNIIlFLIiEjQCQiMj0mUSF5MVlxNyIhI0AkIjFhQCR6VSxeJiopISNAJCIxPiEzXCQzWDhuISNAJCIxXEF5VVBTK1shI0AkIjFkOV9ZQXZWTCEjQCQiMSMpZVVIXnJ4QiEjQCQiMjMtMC8wOzYoPSEjQSQiMic9NSkqUV5xXTwhI0EkIjIlPjZtXk40Pz4hI0EkIjJLP2dMcllaRiMhI0EkIjF0LihwTWZNciMhI0AkIjI3ZyFmQFJyWUohI0EkIjInZlUzblBJLU4hI0EkIjJNXUBVdiNlR1AhI0EkIjExIio9dF1vJnokISNAJCIyMCgqeSkzNy8mcCQhI0EkIjI7cyR6aCcqXFBNISNBJCIyJVsoSFBEWy4wJCEjQSQiMSUpKiopXCVSXnREISNAJCIyTCMqeVUkZj9iPyEjQSQiMjtvS19QYHNhIiEjQSQiMkdLeSMpR3cuNSIhI0EkIjFiYiFmUWhoZighI0EkIjEsI3pZZDU5ZyYhI0EkIjByKCpIdShIT18hI0AkIjF3SlApcHpVYichI0EkIjEqem1oSTRtVSohI0EkIjIxUk5DMHhNTiIhI0EkIjJMeU5DKXllUD0hI0EkIjIlKipSYyEpPkVHQiEjQSQiMSxsOCoqPSNmdSMhI0AkIjJ0UipILWdbLkkhI0EkIjIvQF5abCplOEkhI0EkIjJkdiw8Wzh5cCMhI0EkIjJOKlI4QCpSISkqPiEjQSQiMScqUVB1OGArKikhI0EkIjEyZixWWjMwZyEjQSQiMjx2eXVdVih6QiEjQSQiMTQ2JEcxQ1hFJSEjQCQiMVRrQFFUKSllZiEjQCQiMXRqMy03bkZxISNAJCIxaVNLa25Qbm8hI0AkIjJZJ1JmSWcxdVkhI0EkIjE3ZCwhPSNwO2YhI0E3UyQiMTMoekBRZVBUJiEjQSQiMSgqXGg9PWV6JCohI0AkIjJ1V04qPXdXUDghI0AkIjJvJ2ZwUnlcPjkhI0AkIjJ4QFtWKXBCNTghI0AkIjJWVCwpZT05LTYhI0AkIjElZSJRYUAmSGcpISNAJCIxcylRI3lSYXlpISNAJCIxSEsiM0RYekklISNAJCIySyllcmE9Jyk+RyEjQSQiMicqcFxEbFhtJT0hI0EkIjIkKT5DKilcU01OIiEjQSQiMTEuYkFmSGk3ISNAJCIyYTw/SFJOPFoiISNBJCIydTNcXVBUQSg9ISNBJCIyJjQpPSk9ZjRlQiEjQSQiMUokcEhFJCpmJEchI0AkIjJjSkJ0ej4zQiQhI0EkIjJEZlhJbXcqKVskISNBJCIxSygqPkQ3Z3pOISNAJCIyWkUqKUdkRFNcJCEjQSQiMmQoKTMzLyR6VkshI0EkIjIkZXFeYnVgZEchI0EkIjJCTHZmTTlxUCMhI0EkIjJsaUEqeSdlRCY9ISNBJCIxOSZRY3VII1E4ISNAJCIxPm8peSpmISpvKSkhI0EkIjEnWz9YISpvWFgmISNBJCIyKHpSTWcsUTBOISNCJCIyJT5DUzdAI29DJCEjQiQiMjwhKmYhKlJrVXQlISNCJCIxXlVhQHhUTHkhI0EkIjFhRk5aX0RANyEjQCQiMiNReFtRKyNbdCIhI0EkIjJPbigpUSwoZmFBISNBJCIxQkwxOkQheXAjISNAJCIxaCpcQkpwUShIISNAJCIxdT5wVC0nPipIISNAJCIxLUwzWXBjcUUhI0AkIjAnPWxDJT4kXD4hIz8kIjEneiI+SHJESiEpISNBJCIxKTQ5JHouWDd1ISNBJCIxSlhKaiZHZ2UjISNAJCIxYmI/MSZ5MWElISNAJCIxdVdwdCZIdEgnISNAJCIxUiwnRycpPU1TKCEjQCQiMSpbL3EweThCKCEjQCQiMW4nSFBpOGAlXCEjQCQiMVUhPjFbT1NOJiEjQTdTJCIyJ29zSFRLbT9TISNCJCIxNldDMiR5RU4qISNAJCIxI1FVT1VJWUwiISM/JCIxem9lUUQmKjQ5ISM/JCIyOUhRIylcZDNIIiEjQCQiMWxBQU4meUEyIiEjPyQiMWBVLWNtPjQjKSEjQCQiMjB3VSM+YCw0ZSEjQSQiMVYtI1JNdmx5JCEjQCQiMWxLRVFEVXJBISNAJCIxeikzTkI1VEgiISNAJCIxVyVlXig9bGkiKSEjQSQiMCcqb1E/U1hiKCEjQCQiMUtnRjdPTjA1ISNAJCIyUE1MVk0uPFgiISNBJCIxKmZtNiJHXCUpPiEjQCQiMSJSXDloOm9dIyEjQCQiMic0YyIqcHp6U0ghI0EkIjJYc2EnKj4hKjRCJCEjQSQiMiQpZnc/SyplWEwhI0EkIjJ4Wj4ocEMlZUYkISNBJCIyQTc4TiZIJ1IuJCEjQSQiMm1QUEkudSlcRSEjQSQiMmJ3TStXenE7IyEjQSQiMjc4aiZHWCV6aiIhI0EkIjJIbkomPXZsPTYhI0EkIjElNDwnUWlFVG0hI0EkIjEjSGsvdmUwQiQhI0EkIjIyTyVISzdJTTghI0IkIjJiOF5rOiFHJz0iISNCJCIxTWxFJ0cxUCVHISNBJCIxLm9pVSFIcTsnISNBJCIxakJkSl0+IjMiISNAJCIyKUhaaTo5YUI7ISNBJCIyKDQ4ZWllc3JAISNBJCIxNDJ0XUkiKlJFISNAJCIya0IqKVJCPVUkSCEjQSQiMXQ6LTglKlxnSCEjQCQiMThuOyopKTNWaiMhI0AkIjIzImUoeTtNSio9ISNBJCIxXiRwXyNlXjVyISNBJCIxZU0+O0QhNCUpKSEjQSQiMUQkM3ApZiUzeiMhI0AkIjFiMGByRGc2WyEjQCQiMU9IQShlaHJpJyEjQCQiMW93djUpeiRveCEjQCQiMSgzbSJSeHglZSghI0AkIjEpeWokKlJJK0AmISNAJCIybmEoNCopKTN1diUhI0I3UyQiMkYnUmk6RjdJQCEjQiQiMGprVDwlb28jKiEjPyQiMkRJJm9NWzJFOCEjQCQiMT0nUkwkPTImUiIhIz8kIjJKNDIuIlx4bTchI0AkIjJlVyhSYSJHJVE1ISNAJCIxJVwjKltGeER5KCEjQCQiMUNlIkhFYEdKJiEjQCQiMicqZl50cypvVkshI0EkIjJPPnc2al1gcSIhI0EkIjFtQyVlO09pRSghI0EkIjFMUXNJV2JkRSEjQSQiMk1WPFJeKEhnQiEjQiQiMTZvKEdEaV1FJiEjQSQiMmREPyp6UVQ9NSEjQSQiMUIjXCgqPm13ZiIhI0AkIjFSTWk2QCVSOyMhI0AkIjJhWEprQ2FuaiMhI0EkIjIkUjMiUWIvKmVIISNBJCIyMUJXNS4yeDQkISNBJCIyQ2EsVjBRVi8kISNBJCIyQypvXzBsbDZHISNBJCIxJmZ3PV89M1YjISNAJCIxRzRkNF8qcCU+ISNAJCIyX2opZjpnWzk5ISNBJCIxdXBda2YwOiopISNBJCIxXyVbbEF6IVxWISNBJCIxR29oMnR6NCYqISNCJCIxUCp5dURMSicpKSEjQiQiMSRIaytgUDZAKiEjQiQiMTljPmwnKVtiISohI0IkIi8xdHgoUSJcVyEjPyQiMXglKik9ZE5NTiohI0EkIjIjZlVORCp6Y10iISNBJCIxYDEmR3ZoOTMjISNAJCIyRil5enUmZVJkIyEjQSQiMW1iUT0nUWgpRyEjQCQiMWMsNyFRRDIjSCEjQCQiMTIoeT4tJVshZiMhI0AkIjFiMEgiZnIzJD0hI0AkIjElUjZSbyN5XmghI0EkIjI2bVYmNCc+eC0iISNBJCIyaTMmM0csKUcqSCEjQSQiMTJoPHY2KWYyJiEjQCQiMTZpP1J0MVpwISNAJCIxbVteJkdnNzcpISNAJCIwJW8mb2FSaiN6ISM/JCIwbDFrUTByWSYhIz8kIjInKlFAeEMsYzglISNCN1MkIiNyISNGJCIxdC1MXCc+I1wiKiEjQCQiMikpZiF6KEc+T0oiISNAJCIxWVpFKHpWa1AiISM/JCIyYGYhcCEqUVFSNyEjQCQiMiplNDk3ZCQ9KyIhI0AkIjEnPkklPSJ5VkwoISNAJCIyTyMqXFhdQS8hWyEjQSQiMk1cTiMpMzkqKW8jISNBJCIyKSk+J1wpW2kxOCIhI0EkIjIvMHckW00lb18iISNCJCIxcl4wU1hXK0ghI0EkIi9LLi88ViQpRyEjPyQiMkNNYDlhY1lDJSEjQyQiMSJ5LHJWdUV6JiEjQSQiMlhzIilSMm9UPyIhI0EkIjJjQmAjKTMnZjg9ISNBJCIyZEorMzwnZkNCISNBJCIyYiRmJCpSV0t5RSEjQSQiMmNuSnZzcDclRyEjQSQiMndmaTtbX1ghRyEjQSQiMicqR2hMP2A7ZSMhI0EkIjFuJSoqKW9XIVw/IyEjQCQiMldqRGVqajVzIiEjQSQiMlUkZjxRc0UnPSIhI0EkIjEqb3o8K0dsZychI0EkIjFva05wSD5IPyEjQSQiMTAiekt1aSJcOCEjQSQiMlZgM0I6PUs3JCEjQiQiMkMoZXdgYSFRLyQhI0IkIjI4KW84JSpwR101ISNCJCIyO1xVLVUmMzNGISNCJCIxKDQoKlxBOFEneSEjQSQiMlY5XWElenckUSIhI0EkIjJqLi8tMyY+Jyk+ISNBJCIydiNceW9dPi1EISNBJCIxaEg0XTl3SkchI0AkIjIxI3lNVGNsdUchI0EkIjAvVFwmKjQ1YSMhIz8kIjIxcj41d2tWdyIhI0EkIjFhaTtBaHFzXiEjQSQiMihbRS0jXD8vPCIhI0EkIjI5dytoI29YIT4kISNBJCIxLiQzMnZwQEwmISNAJCIyJj0tVy05VmJzISNBJCIxKFsua1YnW2clKSEjQCQiMS5CWzlAY2EjKSEjQCQiMTlzNCopZTs6ZCEjQCQiMSZwdy5kZCxdJCEjQTdTJCIyOzFHbDcncCY0IyEjQiQiMXUjR3MmUVg8ISohI0AkIjIjRy8wYydcIypIIiEjQCQiMlFqRSwzJ3piOCEjQCQiMlpPL3Z3NS1AIiEjQCQiMT07UVY4cVEnKiEjQCQiMW94dm8pW3EobyEjQCQiMlgzY283JT0kRyUhI0EkIjJWaSxlSzFIOCMhI0EkIjFDJykzQ2dadGIhI0EkIjEoZSwtaytIPSUhI0EkIjF4NHRAKDNBVSkhI0EkIjFNSXInW3M/NCkhI0EkIjFLbkgySSF6USUhI0EkIjJ1LyJISTssPjkhI0IkIjFXTVFrXGM3IikhI0EkIjInUTtKdUJuaTkhI0EkIjFmMnAkKSlwMywjISNAJCIxUDtSPztZJlIjISNAJCIyWTxRSldwQGUjISNBJCIxUE5QL0syaUQhI0AkIjJFRmBiWl4jXEIhI0EkIjJEPCUpSCdwOng+ISNBJCIyKikzbCQ9PjAlXCIhI0EkIjBPPCMqUUIieSYqISNAJCIxS1U3MTMlUkklISNBJCIybCEqSDAjbzN3RiEjQyQiMCc0emojUTZqJCEjQCQiMShwNS9eUSdSYCEjQSQiMVsqb2JpIipvOSYhI0EkIjFlc3ZUa3AhKkghI0EkIjBhMk90LkN2KiEjQSQiMTBoOy1FeXNqISNBJCIyJSo9IkhrV2hnNyEjQSQiMm8nM2coeSFlKSk9ISNBJCIxS1QlZVdKclUjISNAJCIyO3hFMTlmTXgjISNBJCIyJj00QCVSUFgjRyEjQSQiMjhzZWV1QCEpWyMhI0EkIjJvOXVqPV5jcCIhI0EkIjI4IXpcRC4lRz4lISNCJCIyJWZMYW5WSTU4ISNBJCIyaylmZ3M2dSJRJCEjQSQiMW11cFMheSR5YiEjQCQiMTRqNjhtXV12ISNAJCIxTDhDY1NPJXkpISNAJCIxKlFuc1pJeWMpISNAJCIwWE1FLERGJmYhIz8kIjImPXduPyl5USdHISNCN1MkIjIoPlsoZic0dSIqUSEjQiQiMSRmdiY+KyllKikpISNAJCIySDgpZShIKipbRyIhI0AkIjFZNiNmJ1siW0wiISM/JCIyWl4lR24kWzI9IiEjQCQiL204cFtzZSMqISM+JCIxVSQ+KSoqKSp6QWshI0AkIjF6KW9LKW9Rc1AhI0AkIjJOaFIkMy84J2UiISNBJCIxJlFbJ3lAImV5JSEjQyQiMW9PIyoqZVYweCohI0EkIjJCeUIyZEQ/USIhI0EkIjIiXDBHKmZrIz04ISNBJCIxKUhQI2ZjQiQ0KiEjQSQiMWNgKHpzbj4nRyEjQSQiMkZZPypRMllnVSEjQiQiMkRkbjwvR3o2IiEjQSQiMj1aWU9qKik+cSIhI0EkIjJGelsjPj5TO0AhI0EkIjFCV24rI3loSyMhI0AkIjIjKT5nVVl0QksjISNBJCIyTXBqbjZUJz5AISNBJCIxdDJyXnhcXzwhI0AkIjIobyQzOCopRzFGIiEjQSQiMTxza0F2Xk50ISNBJCIyaTAqSFYvTlw/ISNCJCIyJkcoKlxeVFJKRCEjQiQiMW07Iz5TSHEmZSEjQSQiMUAyOXZYZCpcKCEjQSQiMSQ0Iik9VTFpPighI0EkIjFeLDM8W0YkKVshI0EkIjAjcC1MeChvPSghI0EkIjEnZXdAcDwlNFwhI0EkIjFvNW1oJ3AqUTYhI0AkIjI8Z14lWyc9N3oiISNBJCIxVD1BM1xBXkIhI0AkIjFsITMqXGJiOEYhI0AkIjEmKm9vNT9kc0YhI0AkIjJsRVFfeTVPViMhI0EkIjIpRyg0UT1FbmkiISNBJCIyJlFUREpaS0pLISNCJCIybnRubEBDYlciISNBJCIxcHQrXy8lXGMkISNAJCIwZVApUiFmRyJlISM/JCIxd14/SCtmSXkhI0AkIjFRaDQ2TEMiNCohI0AkIjEoW1pTS3NYJykpISNAJCIxYCp6ZFpMJHloISNAJCIyKTNtOSdvI0hSQSEjQjdTJCIxQDUnPUdOYTomISNBJCIxamwob1QlPi8pKSEjQCQiMjs2InlOI2VBRiIhI0AkIjImXEIyVD4oXEoiISNAJCIyMV4ocEYiKUhfNiEjQCQiMU1LMjp4NSEqKSkhI0AkIjBrYzxpZEEpZiEjPyQiMm4uKTR1UyJ5RiQhI0EkIjE3PiEqej5vZDUhI0AkIjFfJj0mZXE7c2EhI0EkIjIwaVZ2LCJlOjohI0EkIjFRJFwmW3EnPSE+ISNAJCIxIyp5bHIhPiQzPSEjQCQiMic9LlhITEtpOCEjQSQiMW09JkdpNmEpcCEjQSQiMCdIeUAlRyVwYSEjQSQiMXAxY2FOMl95ISNBJCIyL012WSMqKlwuOSEjQSQiMkJVVTtLLmslPSEjQSQiMm0/N2YiNEd5PyEjQSQiMHRLXicpeSw0IyEjPyQiMigqZSEzbEJJKCo9ISNBJCIyKmY4Pilldl5gIiEjQSQiMjg4Jkc+YCNbMCIhI0EkIjElZlJtVDVKPCYhI0EkIjI8UVBWSTojNDchI0MkIjApUU9rK24ocCUhI0AkIjF3M3czI3lTKnohI0EkIjFNQmh6VCM+ZCohI0EkIjFRcm9BZEJpIiohI0EkIi9mKjMqeS4rbiEjPyQiMToyNid5Iz5aQiEjQSQiMSdSS1lYJ3opXCQhI0EkIjE9Pmo7UD9ANSEjQCQiMl9SNyNSck0ncCIhI0EkIjIoKUcpUnkjKmV3QSEjQSQiMVZRM3UkW1NsIyEjQCQiMW1nSW83bD9GISNAJCIxbjJqOFtkekIhI0AkIjJwV2EnSG5JZjohI0EkIjJ1aVdkdmhZSSMhI0IkIjBYXz0iR1t1OiEjPyQiMVBLK0InKVxRUCEjQCQiMSZcJj5YLDRNZyEjQCQiMSNlZiozPD4lNCkhI0AkIjE+TSstb256JCohI0AkIjFpUGtHelNWIiohI0AkIjF3LmUrX3MhUichI0AkIjJhTy1LNik9UDshI0I3UyQiMT5aSDclPiEzZCEjQSQiMVwtdEVzUWQoKSEjQCQiMl5HSF50LEVFIiEjQCQiMSM+I0c6J3B0SCIhIz8kIjFkP0xJKEdlNyIhIz8kIjF4IUhNJjNdVCYpISNAJCIxWkJEI1FqS2MmISNAJCIxWWNFO15tMUchI0AkIjFlLjNKITNDYSYhI0EkIjEkKikpKTRHKHBqNSEjQCQiMUZQR3BBKnotIyEjQCQiMiRlTSJcRiU+J1IjISNBJCIyUEYjb0poNnVBISNBJCIyPlhOdS01R3oiISNBJCIydFIjcGA4VCE0IiEjQSQiMUxlPlc+QyQpSCEjQSQiMVxiNStYXShvJSEjQSQiMidbSTgpRzwlPjYhI0EkIjJ5PzQ+d3AjKmUiISNBJCIyY2g7Yz8hM1U9ISNBJCIyQXhqdEAtKm89ISNBJCIyRC1rT3dwYW8iISNBJCIyWSQpKSpILWUjRzghI0EkIjFAc2gsWF8mXCkhI0EkIjFFJClSImZcJj1KISNBJCIyeHgrTnAwMT0jISNCJCIxUDUhNCU0Wl5uISNBJCIyQVglPjdpJj0rIiEjQSQiMk9UL2whZlRgNiEjQSQiMm5RXit2Z0I1IiEjQSQiMUdmWzMlUjJVKSEjQSQiMXIuUEB2NyIqUSEjQSQiMnYoKil5WVUqKmVAISNCJCIwaExPai0tNCohI0AkIjEkKlIvJ0dxYmciISNAJCIydVwzWXFNWj8jISNBJCIybjMnZW04TydmIyEjQSQiMnQjZVM8PjdxRSEjQSQiMiYpPWIqNFs+RkIhI0EkIjIocFghPXU/WVwiISNBJCIyWSh5dCVlTVpVIiEjQiQiMjBZU0lSPWdwIiEjQSQiMTNSRWkmcDchUiEjQCQiMT4pKTQkUU00QychI0AkIjFWLG4leiU9UyQpISNAJCIwdDkjRytjWycqISM/JCIwdWpTUSRHLiUqISM/JCIxQUktSW8lKillJyEjQCQiMiZbZUwnNDNgMSIhI0I3UyQiMW1vMDYmKnBVYSEjQSQiMU9wdjtmOWsoKSEjQCQiMi5ZOCdIeWtjNyEjQCQiMiIzYCdvYzdFRyIhI0AkIjIzYzJdJylmPTUiISNAJCIxUVMicD5qdUApISNAJCIxXGFMP04qKXBeISNAJCIxIltKVFlYRU8jISNAJCIxOTBuVGQqPiN6ISNCJCIyKXpUPzBIMF46ISNBJCIxW3kpKnljSjZEISNAJCIxeV8uKCpIQGlHISNAJCIyanlMZ3RCSXIjISNBJCIxSGZWZEZJKT4jISNAJCIxQ08pWztwJWY5ISNAJCIxKXpfMiVmMTNqISNBJCIyTUBaYUI9anEiISNCJCIwZUZLTGFwXikhI0AkIjIxbiJRTUAlb00iISNBJCIyeSczKXlfNyQ+OyEjQSQiMllaYiV6Uz1nOyEjQSQiMVJ3YEtqcCZbIiEjQCQiMVlqMGskPUs4IiEjQCQiMVxMYWYkM0BjJyEjQSQiMXckKlFSNjwmPSIhI0EkIjFVQUAnXCEqcDYlISNBJCIxKD1reSUpeTFvKSEjQSQiMndPZmwkUio9PiIhI0EkIjFOQEsiekl2TCIhI0AkIjJ4dTgqNEMqcEYiISNBJCIyL2RLR09jTisiISNBJCIxJD4wJz1vRVRgISNBJCIxaCpbUSFwVCcpKikhI0IkIjFFPDUvXkJLISkhI0EkIjJrPCMzT2JqPjohI0EkIjFNPkF2ZU5PQCEjQCQiMiRSJUd0bFU2YSMhI0EkIjF2JjNTLSVmQEUhI0AkIjFAdHAxTTB4QSEjQCQiMngsJlwtZEJMOSEjQSQiMChILSEpMyg+KGYhI0EkIjJWbHMnKj5iJjQ9ISNBJCIxKkgtMTxkRTAlISNAJCIxOSc9cFRxRlYnISNAJCIxUD8+emgjemMpISNAJCIxSkZtdFNDKCopKiEjQCQiMVRhd3h1ZFYnKiEjQCQiMUUnKj4tP1lzbiEjQCQiMidRMS83eShHRiYhI0M3UyQiMSdSSTVgMCRRViEjQSQiMWAhSF9Ea2MjKSkhI0AkIjJmc2F2al9XRCIhI0AkIjJiKj1EKSpccnE3ISNAJCIyT28xZDN6LjMiISNAJCIxbkRmSSY0eCJ6ISNAJCIxVGQ+KkhzPCFbISNAJCIyRTg5eSdITFg+ISNBJCIxTixHaGRCeU8hI0EkIjJpJSlvNF1NKDQ/ISNBJCIyIz5BY15dK21IISNBJCIxYVBsVSR6LkkkISNAJCIyTz9OPHMsYjckISNBJCIyLiVbPiVvbSN6RCEjQSQiMnJVKTR3ZT0xPSEjQSQiMTNoLz5zSEslKiEjQSQiMkczNGBXKEcnNCIhI0IkIjEuLGg9QWEpKmYhI0EkIjInXEpIPlxrPTYhI0EkIjIoejp6KTQ3JjQ5ISNBJCIyLywhMyJmdE5ZIiEjQSQiMiUpPUwkKikzYihIIiEjQSQiMVVIO24oKlsnXCohI0EkIjFGLWdALD5XWiEjQSQiMTwlZVo2bWNJJyEjQiQiMTBkdnolXEwkZiEjQSQiMigqZng0Kj4kKVs1ISNBJCIyXCJcKCplQiEpcDghI0EkIjI7S1crIj0hKTQ6ISNBJCIyOkdBUSo+UFM5ISNBJCIxJ0gwYnQpcGE2ISNAJCIxJ1IxQlsiMytuISNBJCIyeHcsZl15dyVHISNDJCIxNiVcKTNnY05xISNBJCIyVGA2J1EkeiNROSEjQSQiMm42IVwhZSU9cj8hI0EkIjIvZVRaP0MiKVsjISNBJCIxKXA0K08yW2QjISNAJCIyWEB6JHokMypHQSEjQSQiMllEMD9bUlxQIiEjQSQiMjJUaSEqcD9reiIhI0MkIjIkcCc9XEYyXyI+ISNBJCIxN0UsVThyIz4lISNAJCIxQSJlViozZTRtISNAJCIxM292VnlMeCgpISNAJCIyXnY7MzZoRCwiISNAJCIxbD4qcEZ0VCcpKiEjQCQiMnZETkshPkFUcCEjQSQiMjpDRShmYyQ9PiMhI0Q3UyQiMWRaNCZbI29uQyEjQSQiMUJNO0VBJVwkKikhI0AkIjIiRyM9KWU6TmI3ISNAJCIyOixPbXldNUUiISNAJCIybSlbNGAhKnpnNSEjQCQiMURCVlEnUW5qKCEjQCQiMSM9LTZYVlBYJSEjQCQiMEVLaDEkKSlcOiEjPyQiMTNLQEtyZDl6ISNBJCIyWWA3cD1uU1cjISNBJCIyPXNteUd0aFIkISNBJCIyanl6XTA/WXIkISNBJCIxJ2ZFJj47SjpOISNAJCIyWHhgZShRSlJIISNBJCIyUEgrPCdcLk1AISNBJCIyLywmcFddJCpRNyEjQSQiMmEqKlxWL1FDdiQhI0IkIjJNRTtHSiY0M08hI0IkIjExdSQ9M09zLCohI0EkIjF4JCk+JSlmJik0NyEjQCQiMiVwO1AsOFF3NyEjQSQiMjJyIno4J3klPTYhI0EkIjEjKjM5OlxIXnghI0EkIjEkKipSPWAiKik9SSEjQSQiMlhWRE8vYi1OIyEjQiQiMEpSamlYK2woISNAJCIyRWcwSWRnJD43ISNBJCIyeVUscnYnUlA6ISNBJCIyJ2VwKG9yWz5uIiEjQSQiMihvP25DWTglZiIhI0EkIjJDPUJRSmlxSCIhI0EkIjFPKDM5ZVdEKXohI0EkIjJOZCY0JFteY1MiISNCJCIxLE1qP0tGJzMnISNBJCIyRFw6c3NiLE8iISNBJCIxJls0bjhAeisjISNAJCIxYUMwZmgwT0MhI0AkIjFCTSMpPipvJkdEISNAJCIxKilwbkRPaiI9IyEjQCQiMj47JmZbXm89OCEjQSQiMEQ1dF0jSGAiKiEjQSQiMndYImY/XCNRLCMhI0EkIjFWMDM6KHBASyUhI0AkIjEkZVFgYyopPngnISNAJCIxPlt5JHlSKm8qKSEjQCQiMkwpeTUzL1RMNSEjQCQiMShcWFJpW2wrIiEjPyQiMXR0akhWcCY0KCEjQCQiMHZAQjkmKj1kJSEjQTdTJCIldzghI0YkIjExd0Q2VWx3ISohI0AkIjFXTyl6cGB6RCIhIz8kIjImMzVxK09OXzchI0AkIjJFQSN5IXloPi8iISNAJCIyJj4oXHlWL1JPKCEjQSQiMUZRJypmKmZmNiUhI0AkIjJcQiVwOCVIcjsiISNBJCIxW1dnPyhwLT8iISNAJCIybmohUXFUOWlHISNBJCIxZUFEeigpWzRRISNAJCIyTyo9XzBNQjdUISNBJCIwLCg0b0tVKilRISM/JCIxUkFfaGg2JkckISNAJCIxdHRLYDdUXEMhI0AkIjJrW1MuKVEwQzohI0EkIjEjM1ZnYyopM0snISNBJCIyKTRgSSVIdyQqRyIhI0IkIjFFQmVTJVtxIXAhI0EkIjIvQEtAbT9fLCIhI0EkIjJRczMwdktQNCIhI0EkIjEiUUFlYUAmUSUqISNBJCIxaigqW0YkZUYwJyEjQSQiMSZHbyI+SXVXOCEjQSQiMURkaDIkekksJSEjQSQiMTtvYSQ+IjQvJCohI0EkIjI5M3FCJDQ6JFEiISNBJCIyXyRvUURjKXpwIiEjQSQiMnRXKilIVzJyIz0hI0EkIjFzPT0nR2c3dSIhI0AkIjFEJSlvIUcoW0w5ISNAJCIxJFtGaCF6IWVAKiEjQSQiMk52QCZlbi4hXCMhI0IkIjEpKm8pSHdkJGZeISNBJCIyaV84S3hoR0ciISNBJCIyKEgpKT1SeURXPiEjQSQiMUMjKipcakdGUSMhI0AkIjFZQFJGTXghWyMhI0AkIjI5ZicqZiopUUs4IyEjQSQiMlojNCVcWDVFRSIhI0EkIjIyczciPSJvcWkiISNCJCIyUVE0Mjx1cDUjISNBJCIxJFwjKkcxT0NXJSEjQCQiMWZMbSFcUTcjcCEjQCQiMSdSI1EkR0VROSohI0AkIjJSWz0neS1QXzUhI0AkIjJBWTdEOVdbLSIhI0AkIjEncC9FQFdvQighI0AkIjFAd3lbI2VaQCohI0I3UyQiMmpOdWgjKlxQIUchI0IkIjFDJilRVVpsRiMqISNAJCIyJVJoOCM0Jz5nNyEjQCQiMkVqMiNHS3hVNyEjQCQiMUwmKT04ZT5BNSEjPyQiMic9K1kjUicpUjMoISNBJCIxKFw5Z1xYV3gkISNAJCIwKmY+ZWtJVHkhI0AkIjJZSCUqZT5RamciISNBJCIyYjM/TT8/YEYkISNBJCIxZFVscj5wO1UhI0AkIjEoKj5fOSdITV0lISNAJCIxd1JJXSJ6dkQlISNAJCIxc3FmOUgqZmkkISNAJCIyJXopWzlLVDd3IyEjQSQiMiJ6MExxI1JyIT0hI0EkIjFMOSJSX1xOKSkpISNBJCIyQjBuMkBlZi4iISNCJCIxXmAycSd5NXklISNBJCIxXFEpZiY+eCU9KSEjQSQiMSJlTSdwY1spMyohI0EkIjAlXHBMdFBzdyEjQCQiMGIoSDxHJCpSViEjQCQiMjtuXzMzeiFmTCEjQyQiMTwqNHlKRE5uJiEjQSQiMihSRldaa3AlNCIhI0EkIjIuLSQqenFvXWEiISNBJCIyIikpXGxASTxjPSEjQSQiMk00ZWxHVSd6PiEjQSQiMmk4Z3dlJiplKT0hI0EkIjEkenQvJFEjemMiISNAJCIydzhuOExnUC8iISNBJCIxdSl6Ll5dU2QkISNBJCIxZE9GSTU8P1UhI0EkIjIjXHYmZUxzST8iISNBJCIyW2YoKilRaSt4PSEjQSQiMidmYUUhNCM0REIhI0EkIjFwJ0c7WTwmR0MhI0AkIjJjIykqPmskeTQzIyEjQSQiMikpcGZ4ZFRUPyIhI0EkIjFVVCtoTXNRQiEjQSQiMUIrSGExJW8+IyEjQCQiMSx5MUlyW2JYISNAJCIxKW8pemx2NGZxISNAJCIwdXl1OnlOSSohIz8kIjItTVYiSFJlcDUhI0AkIjIyLERlSlI5LyIhI0AkIjFkTiY0SGZnTyghI0AkIjJVKFFNISpceCdRIiEjQjdTJCIxMGwlKiopM3ItYyEjQSQiMGZEJVxIPWUkKiEjPyQiMlBXVmJhaiVmNyEjQCQiMjEvV0FpJCoqSDchI0AkIjBtIipHajpWKioqISM/JCIxXitXSykzJHluISNAJCIyMXlDTGh1QFQkISNBJCIxb047NiszX1EhI0EkIjIoUlBsQSxDQz8hI0EkIjBgdGlJa3NwJCEjPyQiMXooXCRbUXBJWSEjQCQiMHpdR1p1LyFcISM/JCIxPFFYJSk+W0pZISNAJCIxYyc0VC9USihSISNAJCIxaHMuPVNEITMkISNAJCIyOCIpR0AwdiUpNCMhI0EkIjJSZz0qKj0kKlE6IiEjQSQiMm4tb2lqYkBZJCEjQiQiMiZINE89W0tcRCEjQiQiMSIpPlREJipbNWghI0EkIjFMMD5DIVFkOCghI0EkIjE+USMpXCJ5KjNlISNBJCIxYHc3KltTJlJEISNBJCIyVSdRQzx5TiM0IyEjQiQiMXUyeSg+bHFSKCEjQSQiMkRJKHpOMzBrNyEjQSQiMUIxcl4hZTRyIiEjQCQiMiYpKj0vdyIpWzw/ISNBJCIwKjQ/YFR6TUAhIz8kIjInXCV5WCopPkkuIyEjQSQiMiM9bDwmWzpecSIhI0EkIjJWMFJRM0MkcDYhI0EkIjE2UzVNXDIsWiEjQSQiMSN5JVJvejVGSyEjQSQiMlZuXiRvXXo7NiEjQSQiMDQlb1gnUUIhPSEjPyQiMW5NZCU9J1tmQSEjQCQiMSJvdlNkOyRvQiEjQCQiMigpPlZsJHBiQD8hI0EkIjJ5eDFyYio9UzYhI0EkIjFPXm4nUVkqeUkhI0EkIjFQJWZrQl1nRyMhI0AkIjEwT0QjcCtQbSUhI0AkIjE+UncsJipwKD0oISNAJCIxUTRrXlc1XSUqISNAJCIydl8pUWJZQSYzIiEjQCQiMnRqa3Q3KVxjNSEjQCQiMXRrUmtgLCZbKCEjQCQiMVhANSlRITNzPSEjQTdTJCIxJkhEJj1DOCcqeiEjQSQiMV4wL1YmPVFWKiEjQCQiMjBnQ3EzekZEIiEjQCQiMmEmKipRRnVUNjchI0AkIjFRdWUpSCR6OCgqISNAJCIxWD4nXDNfa1UnISNAJCIxTygqR05DcjVJISNAJCIyWF1lWypSdltZISNDJCIydUImRy9qYnBDISNBJCIwXztWI3BgVVQhIz8kIjIvMF1eRUJfMSYhI0EkIjJNYmBQeC9rSiYhI0EkIjExeFt2ZGRCXSEjQCQiMk49ZDUiKnklUVYhI0EkIjIlUU9vS1YpeVQkISNBJCIxelJIWW0uNEMhI0AkIjJBRUNMVEkjUjkhI0EkIjFwKCp5JipRLSE0JyEjQSQiMiplKVEnSFlgYTYhI0MkIjJDVHFIbER2JFEhI0IkIjF2NklsOXciKlwhI0EkIjElZVssKikqW2xQISNBJCIxO3MnM1MwPHQmISNCJCIwSG12LzUoKSpSISNAJCIxYlpZJHBoT0QqISNBJCIyZSRmPElmMlg5ISNBJCIyRSQqb0NUYnEpPSEjQSQiMkwqUTFAKEd5PSMhI0EkIjJkRyQpeSo9OilIIyEjQSQiMjpLIz5MTiV6PSMhI0EkIjImNDREdkg3XT0hI0EkIjJOJ28kM0c0SkkiISNBJCIxWypwPnhsdSJmISNBJCIyPFk7dSxtYzgjISNCJCIyO0xHTDpiKD41ISNBJCIyblgyNCZHOjs8ISNBJCIyJD47KmVsJik+PSMhI0EkIjIyPzU/XUxrSCMhI0EkIjFMbCIzKj5XXj4hI0AkIjAuaXB0WXUxIiEjPyQiMUchR0ZkXiR5USEjQSQiMmUkPWRlKSpSeEIhI0EkIjFiJnlFZilmcFohI0AkIjEwS29NVkg0dCEjQCQiMU4jKik+KHpTJmUqISNAJCIyKClHI3ooW3QlKjQiISNAJCIyY25Qdyk9PnE1ISNAJCIxLDBsOGpaJmYoISNAJCIxW1RLJClSbyhSIyEjQTdTJCIxbG5SdzUjPWIqISNBJCIxRFFTJnpMIz0lKiEjQCQiMlE5XDFGcHFCIiEjQCQiMid5X0IjKjRVJT0iISNAJCIvW0R0enRkJCohIz4kIjFUVXQ6OmYzZyEjQCQiMnRNIypwNFtDYiMhI0EkIjE+clMyMllvXyEjQSQiMW9cKnlIV28mSCEjQCQiMXlUcDFBbUNZISNAJCIxTEgnUUomKkhgJiEjQCQiMTxTWVciKkdqZCEjQCQiMGk1V0QmUlhhISM/JCIyWSxbL1AhM0xaISNBJCIxaV9xcXp5JXkkISNAJCIyWGg5TTYjM1xGISNBJCIxa3p6ZUFCYTwhI0AkIjFsOFR6SEQ5ISohI0EkIjJgdyFcczI8NkUhI0IkIjJVLFFYVCZSejchI0IkIjF2byZ5XCZIdUQhI0EkIjJGLFxJXzJSWSIhI0IkIjIoZVFSRj4mSGoiISNCJCIxc2cvdXZmQ2ghI0EkIjJbbzdidCYqMzgiISNBJCIyOnpWRyR6JlJrIiEjQSQiMTIyKm8kWz56PyEjQCQiMnYpUjxrZ3FzQiEjQSQiMk8zJD5zZSRcWiMhI0EkIjJRPiozRXhpYkIhI0EkIjIvWDpwJyl5dysjISNBJCIxKSp5InAyWidcOSEjQCQiMVRpdExUdW1zISNBJCIwJSopcGN6YFIhKiEjQSQiMWVpUCZSeCJ6ISohI0EkIjIwb3Jtam5YaCIhI0EkIjFldCFwUnEpKTMjISNAJCIwKHpmJkhDJDRBISM/JCIyM11TIz1xR249ISNBJCIxeSIzPV4kKnkjKSohI0EkIjJ2UC9iRClvbFohI0IkIjEmUm01LyRcdEMhI0AkIjFcJGYvXSpcdlshI0AkIjFzMVN2JT1mVSghI0AkIjE2cnk0KnA3ciohI0AkIjIjNDg7cyIqWzc2ISNAJCIyOXYmeU0ybiMzIiEjQCQiMWQ4JnAkWy0qcCghI0AkIjA0OicqZV9FKUghI0A3UyQiMCRHPyRvXk0lKSohI0AkIjF2Tm9Gdnh3IyohI0AkIi9BInp0MiY0NyEjPSQiMkImcCNINiRvWTYhI0AkIjFZKD1DKTQpbyEqKSEjQCQiMSk+KWY9UFwzYiEjQCQiMkFVM3dwXE0tIyEjQSQiMkYyRFA9IjNvNSEjQSQiMU4zV1NRMChcJCEjQCQiMWJuNm87bmBeISNAJCIxKlFALT15TC8nISNAJCIyWEl5bilHLF1pISNBJCIwVDg4U2phIWYhIz8kIjBDeFttel47JiEjPyQiMU4wQmQkWyopPSUhI0AkIjExJHBMNmNqNyQhI0AkIjJQZkk4OypSMUAhI0EkIjE7O01CWHNJNyEjQCQiMXQ/UjowOStkISNBJCIyblkjKmVzdC9qIiEjQiQiMjxxPXYpZkwrPSEjQyQiMSp5S1EsQGU6IiEjQSQiMCU+SW1hXU5UISNAJCIxKEclPlg6TkImKSEjQSQiMWx4XiEpUkloOCEjQCQiMnl0ISl5eSlSbD0hI0EkIjJac2lJKlx6IkgjISNBJCIyWFRnbWckR3dEISNBJCIxVk5pX1szcEUhI0AkIjIlKil5OCMpeSIpUkQhI0EkIjEiRz5YKVxPIj0jISNAJCIyaWcsTyg+UTc7ISNBJCIxWGJ5Ly4+I3kpISNBJCIxRzU+RVkjRysmISNCJCIxOiZHek5YOnkoISNBJCIyeSUpZSs/YlhcIiEjQSQiMT5hOVxiQXg+ISNAJCIyYiZSQyIpeT8vQCEjQSQiMXYqPStUc2t3IiEjQCQiMSVHeW5JN3okKSkhI0EkIjFHU1lAeCZIdyYhI0EkIjJPMUlhY3ZpZCMhI0EkIjEmR3VYOHhJKVwhI0AkIjE+MTJmVSgqUXYhI0AkIjEvS2xEKFwpRykqISNAJCIyazIhM0AsUEM2ISNAJCIyUU5yVV5GUzQiISNAJCIxcyd5RWk/bnooISNAJCIxLTEzRic0O2skISNBN1MkIjAmKSlwbCNHcVwpISNAJCIxVE55J2Y9NCkqKSEjQCQiMidcVjVeJ1J6OyIhI0AkIjJrLz5dKSoqZSc0IiEjQCQiMTxYQyoqeT5cJCkhI0AkIjEnUShHdkA+PFwhI0AkIjJQbTNAJj4ncFQiISNBJCIyZlU4OSpRU3Y7ISNBJCIwWWBTbmxWNCUhIz8kIjE7S280NjVMZCEjQCQiMWY1Jj5IVCYqZichI0AkIjJEeiZbJlxxJnpuISNBJCIxUXRmXDpzMWshI0AkIjFLPSpSWEt4aiYhI0AkIjE4TFcpNGlMaiUhI0AkIjJsWjpxXSQqUWEkISNBJCIyVlE+Xy4jeSlcIyEjQSQiMi8pSDglW0wqKmYiISNBJCIxaCZ5cUxLNz0qISNBJCIxblNvIjRCNCNcISNBJCIyJzRcKilvJSl6KUgkISNCJCIxIipmREx5dD5UISNBJCIxWCMpPUoiRyllcCEjQSQiMldaPCEzR3ZANiEjQSQiMk1dXzgscSc9OyEjQSQiMk9mSmFaNjg2IyEjQSQiMil6UWRTL2lFRCEjQSQiMSJvdjhyKy0hRyEjQCQiMCoqXERoUkApRyEjPyQiMmNYW2ElUSk+dSMhI0EkIjFkWTlkbGdzQiEjQCQiMltkI3A5c3IjeiIhI0EkIjJ3eDNSW3l4LyIhI0EkIjIjUmttKnlpNTQjISNCJCIxIltWSCJcZiFIJyEjQSQiMiN6J0g4PDpaTiIhI0EkIjItZVNpMHdjJT0hI0EkIjFuMEN4S3d6PiEjQCQiMiVlJ3oxUm54ayIhI0EkIjF6LW8zVl8kcCghI0EkIjFAIzMkUjdXem8hI0EkIjInPS0xN3pZJ28jISNBJCIxQGktLzIjRzQmISNAJCIxT3A6NXByW3chI0AkIjEkcHJgTyg+USoqISNAJCIyKnoyOmUhM144IiEjQCQiMkdpLFF4YFU1IiEjQCQiMEVAT1gkbykpeSEjPyQiMGNMU2cpeiFRJSEjQDdTJCIwXj9lOSVwWV8hI0AkIjEqZV8mNHljOCYpISNAJCIyT0lRWXopUTY2ISNAJCIyKD0/P3AhPVAuIiEjQCQiMUY1IUdrLlhvKCEjQCQiMWAzKFF2ZHRCJSEjQCQiMXM0QTM4aHZ0ISNBJCIyYkorWz51SU0jISNBJCIxaCJRXmlTQ3UlISNAJCIxPEVaPyRHa04nISNAJCIxajkqPiJIMiY+KCEjQCQiMXpzITNoYWVNKCEjQCQiMS0meiIpUiJbVnAhI0AkIjEnUSNIW0dfWGghI0AkIjFDQWgjRyRIOF4hI0AkIjJDVDs1Wjh1KlIhI0EkIjIoW0tOaSE0diNIISNBJCIyJHk8WEM5YDA/ISNBJCIxdFBZdkVALTghI0AkIjFLJ29nbDk+YykhI0EkIjE7aDsiKWVwYG4hI0EkIjE5bEBWIz0zUyghI0EkIjExciEzaSNvMjUhI0AkIjFQLDg5TDw9OSEjQCQiMm5AIzM6Rl4rPiEjQSQiMUwqcD0qPkZ6QiEjQCQiMSVmJSoqKSo+SiJ5IyEjQCQiMVIjUkZgeEAvJCEjQCQiMk0wUiQqXD0+NiQhI0EkIjIkPXc9K0YxZ0ghI0EkIjIwd14oNCp5JXpEISNBJCIxaS05JT0jKSkpKT4hI0AkIjBrIVtGZnVMNyEjPyQiMSoqemhOPihSJlEhI0EkIjJQYm8oZiZwIj5ZISNCJCIyRz8zdlckPic+IiEjQSQiMi80JUhNKGVfcCIhI0EkIjA5X1dPZHAkPSEjPyQiMj0kb2lgZTY3OiEjQSQiMXM7XVxSWC9rISNBJCIwUTNXZzhZNSkhI0AkIjJYQyk9KDQjKkchRyEjQSQiMWtoJ3BLJlIuXyEjQCQiMVFHOip6WU92KCEjQCQiMikqKipRInp2dy41ISNAJCIyd1UuUDtMWDkiISNAJCIyL2lUPXAoPTg2ISNAJCIxLkFlPSYqZnR6ISNAJCIxaGxVYT5UJD4mISNBN1MkIiQyIiEjRSQiMTYhUmNmKUd2eSEjQCQiMVkoPV1LWzEvIiEjPyQiME11Iz0hZVJmKiEjPyQiMCY0Ilx1InpIcCEjPyQiMmp2TVRWcyQpWyQhI0EkIjEpeS4pNCVcXyhmISNDJCIyLlRTM3VBKVxJISNBJCIyOkcuQ3dyK1UmISNBJCIxblU8XFolSCsoISNAJCIxN3p5NjIxNXkhI0AkIjFXPyd5RU4qSHohI0AkIjFCUjoxSip5XCghI0AkIjE6SVI8NCI9bichI0AkIjFLI3A7UCI0OGMhI0AkIjFpMihIOSpIc1chI0AkIjFaQ0tlKT0qeUwhI0AkIjJWJVxLZ0FzTUMhI0EkIjFWOzYjKnlENTwhI0AkIjJZI1tVODgrVzchI0EkIjIpKjMjby10c1Y1ISNBJCIxKClbPGN4byozIiEjQCQiMSRwK0I3KyNSOCEjQCQiMWs+SWo3Rks8ISNAJCIyOEEjeXQxIXo+IyEjQSQiMUZbJWYwRDJtIyEjQCQiMmo0JTMwTW9aSSEjQSQiMWtSKj0vKVIlSCQhI0AkIjImKipwI1tbIyk0TiQhI0EkIjI6ZXV6cyxxPSQhI0EkIjJuU2R2VENgeiMhI0EkIjIlR1IhNGs+WT4jISNBJCIxO1hpImZqLVYiISNAJCIxKlJDaChHTE1kISNBJCIyJTRqZEo8Qz1HISNCJCIybElDJypmWlAtIiEjQSQiMnRzYSRHTlZJOiEjQSQiMi5Qc2p6LytvIiEjQSQiMW11JEdnWk5PIiEjQCQiMVw/UjEzISk0XSEjQSQiMTIxKlJ1RyoqUiohI0EkIjEpWyRbQTtwQEghI0AkIjFrNW8yNyE0SiYhI0AkIjFRYSo9JGUhKVx5ISNAJCIyJD0vKEhGSEIsIiEjQCQiMktGSXZoXUE6IiEjQCQiMl4jPWRTUVg/NiEjQCQiMW53PSEqKlwiWyEpISNAJCIxQ3hGKEh3VDAnISNBN1MkIjFSOSU0Ll90MyghI0EkIjF5I3BeOilSIjQoISNAJCIxS21qQkxiKmUqISNAJCIxLiMpb1tJV3QoKSEjQCQiMTtQXmAjPmA3JyEjQCQiMDhKTGwyQHIjISM/JCIxW0FSIW8iSGF0ISNBJCIxQktRODhrYFAhI0AkIjF0QCY+V1FpMychI0AkIjF3N1E5KzFMdyEjQCQiMV5qcF1VajElKSEjQCQiMV8nNFBVR2VcKSEjQCQiMUE7Pi0mR2YuKSEjQCQiMSVmTVR2Plg9KCEjQCQiMWk/TjY9ZC1oISNAJCIxbkQ2cD47U1whI0AkIjF4I0cxQipIRVEhI0AkIjJqQnVSKSlRQidHISNBJCIxI2Y8Q0guJj1AISNAJCIyYilHV2UiXElqIiEjQSQiMldpZ08mW2s4OSEjQSQiMm4keWVhTmFTOSEjQSQiMVlYM1sqZTZuIiEjQCQiMSlwaXFBcWMvIyEjQCQiMiZ6RDVUP0kkXCMhI0EkIjJhIW9AXEklKlFIISNBJCIyJkhhKT56JHk0TCEjQSQiMlBaalIhM25UTiEjQSQiMihRJCpmbyMqKVtlJCEjQSQiMnc8TCc9NjU0TSEjQSQiMV9Wb1ckenIrJCEjQCQiMjMnPjRKQ3AoUiMhI0EkIjJkOVJuSzBlaSIhI0EkIjFcdmJNQHZCdyEjQSQiMVAmUnpAVG8qKSohI0IkIjElKW8jcFgiZnAlKSEjQSQiMidIKnpBQk0tTyIhI0EkIjEqUVI8Smd1XiIhI0AkIjBvRzBEOi1AIiEjPyQiMWQhb1woRyl5ZSQhI0EkIjJYIVE+OHYlKm81ISNBJCIyMVFbT0tXYS4kISNBJCIwUCwnbzguM2EhIz8kIjFKXiMqeXgoKkh6ISNAJCIyO1NOXDklej01ISNAJCIxV1ZIQCZvdjoiISM/JCIyazw/b3clUkQ2ISNAJCIxSjVjNzxPMSIpISNAJCIxdiNbU2ojPjhwISNBN1MkIjJBTz4qKTNPRmIiISNBJCIxMiZlJXpAJio+aSEjQCQiMVhrQyRlJltGKCkhI0AkIjFLSTpNWidSJXohI0AkIjEmR0QicDhWVGAhI0AkIjJCVXglbztTej4hI0EkIjIjUTlAcyEqXDs5ISNBJCIxTlktMnMlZlElISNAJCIxeXBqS3FjdW0hI0AkIjElcCpbLlEvJD0pISNAJCIxSEVgIW90UiMqKSEjQCQiMXlnIT0neXYmKSopISNAJCIxI1xeL0kkKUddKSEjQCQiMSd6OSkpeWw+aighI0AkIjFoIipvbUcnSGAnISNAJCIxbjFSJDMlKlxOJiEjQCQiMjl1aikpb01pQSUhI0EkIjI3WERlI2ZQWkshI0EkIjFALWc7MzwpWyMhI0AkIjFyJWZYdjNtKT4hI0AkIjE4Q0AoUSZHXTwhI0AkIjE8NCkpeWliZjwhI0AkIjJ0IXlBRFAzcz4hI0EkIjJqQmZqImZTR0IhI0EkIjJbV3hOWXciZUYhI0EkIjJ1d3oibyx1Jz0kISNBJCIxZDpYbnlzVE4hI0AkIjJRRCQ+KkdwJGZQISNBJCIxXyhHYTdRLXokISNAJCIyT2o/KVIhZVRnJCEjQSQiMVU0NyI0N1M+JCEjQCQiMlokKnBTNzYjeUQhI0EkIjEqKil6XDMqZSw9ISNAJCIxKmZyWSYqXF1NKiEjQSQiMWVZXlAnXFUqcCEjQiQiMUBbL1teImYibyEjQSQiMmxzbHBiZCYqPiIhI0EkIjBHJUciUlVNTyIhIz8kIjJDaygzbWRibDUhI0EkIjJtQi05SmlzRSMhI0IkIjIwSVJtK15cPSIhI0EkIjEteVB4Km9AOCQhI0AkIjFjISkzYChHSlsmISNAJCIxcCVcIz5MeiMpeiEjQCQiMVQpZTQ4Yj8tIiEjPyQiMiYpcChRcXNUZjYhI0AkIjIzOy5zWCUqcDciISNAJCIwPCRmRjEpKVEiKSEjPyQiMXZzPl91LipvKCEjQTdTJCIyd1lddCJSalNDISNBJCIxJzNvcGooZmdgISNAJCIwJDNJJCl6MkR6ISM/JCIxQjpJTC8kSEAoISNAJCIxLU8pKVxENidvJSEjQCQiMWBHKFFNQnNSIiEjQCQiMTQ/UnF2XEs+ISNAJCIwejcnSEc4WFshIz8kIjFsR2giNDRzMyghI0AkIi9cYyRROiNmJikhIz4kIjE9KSp5elZ6cyMqISNAJCIxTDQqZW8+XEoqISNAJCIxL21dbnFTPSkpISNAJCIxV1FEYTE5UXohI0AkIjInW0VHaWxVS28hI0EkIjFRJylcKD47KltjISNAJCIxZWolbyEpcFheJSEjQCQiMUd5KFFyZCJITiEjQCQiMFZqKz1BPXcjISM/JCIyRTFRVC9aLUQjISNBJCIxI2UwUkYwPysjISNAJCIyTisxMlF3dyo+ISNBJCIxUl9QYmpNJj4jISNAJCIxSFo9VUM3T0QhI0AkIjJOMHZzczguJkghI0EkIjJCXUI2QllSTyQhI0EkIjFONm4zISlIMFAhI0AkIjFOOl1AZDo2UiEjQCQiMSpRPHNINEQkUiEjQCQiMk1gNUluOiVSUCEjQSQiMTkkKVFzaXhDTCEjQCQiMWJjOUJleTFGISNAJCIyI1srN0VDIylIPiEjQSQiMioqKUhUaC9jajUhI0EkIjJGdSgqRy4hKjQrIyEjQiQiMCNlV0kxIjReJiEjQCQiMmAkSGdUISllcTUhI0EkIjIlXHNUISllKSpRNyEjQSQiMSZIQHc9V2RcKiEjQSQiMixabFJASypRNyEjQiQiMGElPjokKm9wNyEjPyQiMllHRXdmRlU+JCEjQSQiMVVvJT5gVyI+YiEjQCQiMHRPJVE6dSIqeiEjPyQiMlxbS0UoXF4/NSEjQCQiMiVRKD4/YGdpOiIhI0AkIjBqKkhPUXpCNiEjPiQiMVJ0Xl8kcEA4KSEjQCQiMVdjL1giUTZFKSEjQTdTJCIyQipIXltSREdLISNBJCIyWEtgd2BwVW0lISNBJCIxPSVwcSxGbkwoISNAJCIxTF5uJ29NYnQnISNAJCIwMypmI1tWS0olISM/JCIyNyZvJG8hR107NiEjQSQiMkxnIVFyZW5PQCEjQSQiMXclSGQ6PSYqKVwhI0AkIjEpeXchPVA6KT0oISNAJCIxKDQ1S2cnZkonKSEjQCQiMTxPcCFmQSRIJCohI0AkIjFDKDM6cmpkTyohI0AkIi9VTUFYMnIpKSEjPiQiMTk6WSVcZHYqeiEjQCQiMUNRJWUnZjsscCEjQCQiMV9gPz5FYEZkISNAJCIxXilwV1kqKj5nJSEjQCQiMGRRJikqPTpCTyEjPyQiMVZycmZZUWZHISNAJCIyTyhIYmQ5MFtCISNBJCIxYSRwZyFHeCc0IyEjQCQiMmJrKj0iPSlcJzMjISNBJCIxWzw2PyJSZkYjISNAJCIxKipSOFAkNHFnIyEjQCQiMmFGUygqUkU0LCQhI0EkIjFKcHRTcWs5TSEjQCQiMiRSbVlDW0taUCEjQSQiMExmRm8lXFlSISM/JCIxRjw9S1FxalIhI0AkIjF4Ris+R0twUCEjQCQiMjhmRDImUkdjTCEjQSQiMiQpcDUoKj4yRHUjISNBJCIxTUY4U2V5cj4hI0AkIjJCWDR0ajpINiIhI0EkIjJWQXhuekInb0QhI0IkIjFCKGUnPS9GIylbISNBJCIyWnlNbSJcTi81ISNBJCIxeEEsJSkpPk48IiEjQCQiMWZ6TnhnWi0qKSEjQSQiMV4ieXZmNmpwKCEjQiQiMUUpWyJlXWsoSCIhI0AkIjBNWC5VRXI+JCEjPyQiMjlwQjFZK0RcJiEjQSQiMXknNE5lITRNeiEjQCQiMkxBQUIiUSk+LCIhI0AkIjJYWVtJMikqZjkiISNAJCIyJCoqPSxIJil6ODYhI0AkIjE3Ri0uNmpuISkhI0AkIjFmL3J3TldoJSkhI0E3UyQiMmEpbyRII1FeMlAhI0EkIjFgSGVeISpwVlYhI0AkIjBedSRHKHlqPCghIz8kIjImXENwInAnPUNuISNBJCIyMC1CXCxPOlYlISNBJCIwQmlIWy0xTSIhIz8kIjJ1cCkqeWpSQSQ9ISNBJCIxTDxZKiopSChIWSEjQCQiMTdHPVVuKmZ6JyEjQCQiMSo9ImUjKilccUEpISNAJCIxN3R1dUN5RyopISNAJCIxJFs7Wjg2PSkqKSEjQCQiMT5aWmxsXjcmKSEjQCQiMTp2THoieidwdyEjQCQiMVEyPiJSTmhnJyEjQCQiMTshXFI4NFxZJiEjQCQiMWRXbzA0SXBWISNAJCIxQmVJQEhXO00hI0AkIjF6R3IiKVEmUW4jISNAJCIyQiQ+b1owYnlAISNBJCIyRyk9ZnlkSFE+ISNBJCIyQm9dJUdTZU0+ISNBJCIxczJUVGIpcDcjISNAJCIwNzc1cipbZUMhIz8kIjAoeSJSSjE6J0chIz8kIjE9JT0lXDE/a0shI0AkIjBVcXUwYm9mJCEjPyQiMUIkPV4qWyd6eiQhI0AkIjEmKlI7bT16PlEhI0AkIjFkQTVpOzZMTyEjQCQiMmEtJXlAaSE0QiQhI0EkIjJsOEQjKmVqMmojISNBJCIyWF9JeVBnZCg9ISNBJCIyKUh5b25LaEw1ISNBJCIyIz1DJFssbypRPiEjQiQiMTduJmVtXCdvYCEjQSQiMmpmanlrOkMvIiEjQSQiMkRvPi0kZlkxNyEjQSQiMXhpQy8kKVJdIyohI0EkIjFSVj86L0M7NyEjQSQiMkQxRjZJSlpCIiEjQSQiMVJkJylRJz4jM0ohI0AkIjAyK0o5Zj1QJiEjPyQiMSUza1w4QCh6eCEjQCQiMS0lSD5NJm9OKiohI0AkIjJQVHh0d2dlNyIhI0AkIjEkRyk+KyN6VjQiISM/JCIxTXImUSRIbT96ISNAJCIxMU1NLiE9YTEpISNBN1MkIjInKUdBJyopNF0lZiQhI0EkIjFSPzN4PXAlbyUhI0AkIjEqek1bci4jR3ghI0AkIjFASiYqUiU+J2V1ISNAJCIxPSZ6KSopMzY5YCEjQCQiMm0nUVdPXlJNQiEjQSQiMSVwbztGOXVqKCEjQSQiMSgzUyR6dWA/TiEjQCQiMXdZIWVIJj53YyEjQCQiMV4jbyVmJEc+NyghI0AkIjEnZWclNC5VZXkhI0AkIjEkNFJfKkcuaHohI0AkIjFLJEhfQE02YighI0AkIjEnZiI+Ri8mSHgnISNAJCIydkApKmVTdWB4JiEjQSQiMW1tJlxkJD4pcCUhI0AkIjJtKTR0SmtBaU8hI0EkIjFILE4iPiQpR3cjISNAJCIxciRSIW8wcG0/ISNAJCIya0InPmNTTTU7ISNBJCIyI29XNExLKD1TIiEjQSQiMmt2aipSbV9COSEjQSQiMUhFYGxGK087ISNAJCIybU05LGhzTyk+ISNBJCIyblApUSt0WCtDISNBJCIyLncrU0lUZyJHISNBJCIyal86YCs9QDskISNBJCIyRW0lMyR6eiR5TCEjQSQiMiZvPkE+JXp6VCQhI0EkIjEiPS5cRC5BRCQhI0AkIjJXUydcTC02dUchI0EkIjI6eG9ddy00SSMhI0EkIjFVMUtveCFbZCIhI0AkIjElcCsmXEFkQXchI0EkIjFPXkghM2xKKVshI0IkIjFbKT1NKlFtUXYhI0EkIjJOZHY1X2YnUTchI0EkIjJXRipvKjRdKilRIiEjQSQiMVV0RzApR0Q1IiEjQCQiMnVUKikqPnE/VEkhI0IkIjJDVCVvJTRHby4iISNBJCIya3hnITM1SyYpRyEjQSQiMjpPeDMxMm82JiEjQSQiMTxxdDJ0KCkqWyghI0AkIjFzSUcqKUdhOicqISNAJCIyX015JSk+KUgjNCIhI0AkIjImZXQvbVs7aTUhI0AkIjFCdVVUP2tmdyEjQCQiMXolNGEqUVIjeSchI0E3UyQiMVUlUUtNInk7RCEjQCQiMHhyVk1GImVnISM/JCIwMzM7N1x6TiohIz8kIjBoPzUhZmonSCohIz8kIjFuJnA2JGZuM3QhI0AkIjEkNFhLcjNSViUhI0AkIjJjUiRRPUUxI1IiISNBJCIydC96MSsjPV84ISNBJCIyOCI9JT46VUdgJCEjQSQiMXY7NUIxRk1dISNAJCIwRFs4Im80XWUhIz8kIjEweWxZIj0pW2chI0AkIjFqYzhyTFVYZCEjQCQiMmwmPi5RLll5XSEjQSQiMTp6XiwzKj4+JSEjQCQiMldIT0knSCE+QSQhI0EkIjJaKD0hKSlSemdHIyEjQSQiMl9lLCgpW1Z6WiIhI0EkIjFmKWVnbzskSCcpISNBJCIwbSk+OyE9WXglISNAJCIyJDQkeVNyKCopKkgkISNCJCIyKFJEKmUscncuJSEjQiQiMWFCJVxiPyQ0bSEjQSQiMnUiKipmQmBlWjUhI0EkIjEpb2NCNj4mKlwiISNAJCIyMCdwKmVEJkdbPiEjQSQiMk8/L3AjUklGQiEjQSQiMSxjKnptSHhkIyEjQCQiMSc9SjklZSFRbCMhI0AkIjE6SSI9Q191XyMhI0AkIjFad3FxTiU9PiMhI0AkIjJlbWkqbyhbUG0iISNBJCIxYSR6RHZHVCUpKiEjQSQiMiYpcGohKWZUeD0jISNCJCIxMmJRKSo+IT1aJiEjQSQiMkgvaSdcbTU2NyEjQSQiMmFQLCFvS0FoOyEjQSQiMSc9IylwX0BjeSIhI0AkIjJLbiZHVDo4JVsiISNBJCIxYXN6QlYjKkdvISNBJCIxND48KWUjRyNbJyEjQSQiMmBOLkRbSF9aIyEjQSQiMUpzUD5pWHdZISNAJCIxJ29Xa2BTZSwoISNAJCIvNyVbSCh5NyIqISM+JCIxN2RoZCRmMy8iISM/JCIyamtsQmxISCwiISNAJCIxZEsnKlEnXFtDKCEjQCQiMSNcVnZaRWBDJSEjQTdTJCIkYiIhI0UkIjEkKTNOPC9pSyopISNAJCIxUVBOczdcXzchIz8kIjJARylvOFNhbzchI0AkIjJpZUwzX0RbMyIhI0AkIjExNCZvLSJcYyEpISNAJCIxPWxEYHMlZS4mISNAJCIwM24qSCVmKGVBISM/JCImYXEiISNHJCIyKTR2VDkmeWJoIiEjQSQiMjEkNCopeVBbc0QhI0EkIjFEYVshPm4wJEghI0AkIjJiZzF3LFZweiMhI0EkIjJrTkZkSG1LSSMhI0EkIjIjb0NNOD4jeWUiISNBJCIxO3I+OzYwPnkhI0EkIiVuQiEjRiQiMXVKWSpwQXJtJyEjQSQiMlZRTTNFZ1I6IiEjQSQiMiUqbzM5J2ZfRDkhI0EkIjIqPStvaGdLczkhI0EkIjJuVSopeTE2KTQ4ISNBJCIxYFktW0JWUygqISNBJCIxVHlUSihmejsmISNBJCIkJUchI0UkIjEmKlxZdCtiLF4hI0EkIjEjKXluTTtxIlwqISNBJCIxdmZLOy4nKmY3ISNAJCIydC9gOjMnMylSIiEjQSQiMSI+YGNGV2lMIiEjQCQiMi0nRzR4KHl4MSIhI0EkIjFwQkg4I2YpKjMnISNBJCIkQiMhI0UkIjFGKilSSm9XZnAhI0EkIjJhWW9vVG9dUiIhI0EkIjJaKT1DZjJnKCo+ISNBJCIyJkdVdypRNFhSIyEjQSQiL2RfLyVvbFojISM+JCIxL2JbTUgjZjkjISNAJCIyJEgqb2ArKkhJOCEjQSQiJCRHISNFJCIyTWgvLTR3QCI9ISNBJCIybE9qeUNyeilSISNBJCIxajcxTUhgKEgnISNAJCIxT2hmUWQqKnAkKSEjQCQiMC5nXEFxMW0qISM/JCIwWXAjW2J0OSUqISM/JCIxQClRSW5QdGknISNAJCIkQiMhI0UtJiUmX0FYSVNHNiMiIiI2Ji0lJkNPTE9SRzYmJSRSR0JHJCIiISEiIiQiIiEhIiIkIiIhISIiLSUqTElORVNUWUxFRzYjIiIhLSUqVEhJQ0tORVNTRzYjIiIhLSUtVFJBTlNQQVJFTkNZRzYjJCIiISEiIi0mJSZfQVhJU0c2IyIiIzYmLSUmQ09MT1JHNiYlJFJHQkckIiIhISIiJCIiISEiIiQiIiEhIiItJSpMSU5FU1RZTEVHNiMiIiEtJSpUSElDS05FU1NHNiMiIiEtJS1UUkFOU1BBUkVOQ1lHNiMkIiIhISIiLSYlJl9BWElTRzYjIiIkNiYtJSZDT0xPUkc2JiUkUkdCRyQiIiEhIiIkIiIhISIiJCIiISEiIi0lKkxJTkVTVFlMRUc2IyIiIS0lKlRISUNLTkVTU0c2IyIiIS0lLVRSQU5TUEFSRU5DWUc2IyQiIiEhIiItJStBWEVTTEFCRUxTRzYlLUkjbWlHNiMvSSttb2R1bGVuYW1lRzYiSSxUeXBlc2V0dGluZ0dJKF9zeXNsaWJHNiI2NVEieDYiLyUnZmFtaWx5R1EhNiIvJSVzaXplR1EjMTA2Ii8lJWJvbGRHUSZmYWxzZTYiLyUnaXRhbGljR1EldHJ1ZTYiLyUqdW5kZXJsaW5lR1EmZmFsc2U2Ii8lKnN1YnNjcmlwdEdRJmZhbHNlNiIvJSxzdXBlcnNjcmlwdEdRJmZhbHNlNiIvJStmb3JlZ3JvdW5kR1EoWzAsMCwwXTYiLyUrYmFja2dyb3VuZEdRLlsyNTUsMjU1LDI1NV02Ii8lJ29wYXF1ZUdRJmZhbHNlNiIvJStleGVjdXRhYmxlR1EmZmFsc2U2Ii8lKXJlYWRvbmx5R1EmZmFsc2U2Ii8lKWNvbXBvc2VkR1EmZmFsc2U2Ii8lKmNvbnZlcnRlZEdRJmZhbHNlNiIvJStpbXNlbGVjdGVkR1EmZmFsc2U2Ii8lLHBsYWNlaG9sZGVyR1EmZmFsc2U2Ii8lNnNlbGVjdGlvbi1wbGFjZWhvbGRlckdRJmZhbHNlNiIvJSxtYXRodmFyaWFudEdRJ2l0YWxpYzYiLUkjbWlHNiMvSSttb2R1bGVuYW1lRzYiSSxUeXBlc2V0dGluZ0dJKF9zeXNsaWJHNiI2NVEidDYiLyUnZmFtaWx5R1EhNiIvJSVzaXplR1EjMTA2Ii8lJWJvbGRHUSZmYWxzZTYiLyUnaXRhbGljR1EldHJ1ZTYiLyUqdW5kZXJsaW5lR1EmZmFsc2U2Ii8lKnN1YnNjcmlwdEdRJmZhbHNlNiIvJSxzdXBlcnNjcmlwdEdRJmZhbHNlNiIvJStmb3JlZ3JvdW5kR1EoWzAsMCwwXTYiLyUrYmFja2dyb3VuZEdRLlsyNTUsMjU1LDI1NV02Ii8lJ29wYXF1ZUdRJmZhbHNlNiIvJStleGVjdXRhYmxlR1EmZmFsc2U2Ii8lKXJlYWRvbmx5R1EmZmFsc2U2Ii8lKWNvbXBvc2VkR1EmZmFsc2U2Ii8lKmNvbnZlcnRlZEdRJmZhbHNlNiIvJStpbXNlbGVjdGVkR1EmZmFsc2U2Ii8lLHBsYWNlaG9sZGVyR1EmZmFsc2U2Ii8lNnNlbGVjdGlvbi1wbGFjZWhvbGRlckdRJmZhbHNlNiIvJSxtYXRodmFyaWFudEdRJ2l0YWxpYzYiUSE2Ii0lK0xJR0hUTU9ERUxHNiNRKExJR0hUXzM2Ii0lK1BST0pFQ1RJT05HNiwkIikoKioqKipcISIpJCEpeDFycSEiKSQiKSgqKioqKlwhIikkIikoKioqKipcISIpJCIpeDFycSEiKSQiKSgqKioqKlwhIikkISl4MXJxISIpJCIiISEiIiQiKXgxcnEhIikkIiM1ISIiLSUpX1ZJU0lCTEVHNiMiIiItJSVST09URzYnLSUpQk9VTkRTX1hHNiMkIiQrIiEiIi0lKUJPVU5EU19ZRzYjJCIkKyIhIiItJS1CT1VORFNfV0lEVEhHNiMkIiU/WSEiIi0lLkJPVU5EU19IRUlHSFRHNiMkIiUrUiEiIi0lKUNISUxEUkVORzYiLSUrQU5OT1RBVElPTkc2Jy0lKUJPVU5EU19YRzYjJCIiISEiIi0lKUJPVU5EU19ZRzYjJCIiISEiIi0lLUJPVU5EU19XSURUSEc2IyQiJStTISIiLSUuQk9VTkRTX0hFSUdIVEc2IyQiJStTISIiLSUpQ0hJTERSRU5HNiI=NiI=</Plot></Text-field>
</Output>
</Group>
<Group view="code" labelreference="L45400" drawlabel="true">
<Input>
<Text-field prompt="&gt; " style="Maple Input" layout="Normal"><Equation executable="true" style="2D Input" input-equation="" display="LUklbXJvd0c2Iy9JK21vZHVsZW5hbWVHNiJJLFR5cGVzZXR0aW5nR0koX3N5c2xpYkdGJzYnLUkjbWlHRiQ2I1EhRictRiM2Ji1GLDYlUSdwbG90M2RGJy8lJ2l0YWxpY0dRJXRydWVGJy8lLG1hdGh2YXJpYW50R1EnaXRhbGljRictSShtZmVuY2VkR0YkNiQtRiM2Mi1GLDYlUSNWVkYnRjRGNy1GOzYkLUYjNictRiw2JVEieEYnRjRGNy1JI21vR0YkNi1RIixGJy9GOFEnbm9ybWFsRicvJSZmZW5jZUdRJmZhbHNlRicvJSpzZXBhcmF0b3JHRjYvJSlzdHJldGNoeUdGUS8lKnN5bW1ldHJpY0dGUS8lKGxhcmdlb3BHRlEvJS5tb3ZhYmxlbGltaXRzR0ZRLyUnYWNjZW50R0ZRLyUnbHNwYWNlR1EmMC4wZW1GJy8lJ3JzcGFjZUdRLDAuMzMzMzMzM2VtRictRiw2JVEidEYnRjRGNy8lK2V4ZWN1dGFibGVHRlFGTUZNRklGRi1GSjYtUSI9RidGTUZPL0ZTRlFGVEZWRlhGWkZmbi9GaW5RLDAuMjc3Nzc3OGVtRicvRlxvRmhvLUkjbW5HRiQ2JFEiMEYnRk0tRko2LVEjLi5GJ0ZNRk9GZm9GVEZWRlhGWkZmbi9GaW5RLDAuMjIyMjIyMmVtRicvRlxvRmpuLUYsNiVRIkxGJ0Y0RjdGSUZeb0Zjb0Zqb0ZecC1GLDYlUSJURidGNEY3RmFvRk1GTUZhb0ZNRitGYW9GTQ==">LUklbXJvd0c2Iy9JK21vZHVsZW5hbWVHNiJJLFR5cGVzZXR0aW5nR0koX3N5c2xpYkdGJzYlLUkjbWlHRiQ2I1EhRictRiM2JC1GLDYlUSdwbG90M2RGJy8lJ2l0YWxpY0dRJXRydWVGJy8lLG1hdGh2YXJpYW50R1EnaXRhbGljRictSShtZmVuY2VkR0YkNiQtRiM2MC1GLDYlUSNWVkYnRjRGNy1GOzYkLUYjNiUtRiw2JVEieEYnRjRGNy1JI21vR0YkNi1RIixGJy9GOFEnbm9ybWFsRicvJSZmZW5jZUdRJmZhbHNlRicvJSpzZXBhcmF0b3JHRjYvJSlzdHJldGNoeUdGUS8lKnN5bW1ldHJpY0dGUS8lKGxhcmdlb3BHRlEvJS5tb3ZhYmxlbGltaXRzR0ZRLyUnYWNjZW50R0ZRLyUnbHNwYWNlR1EmMC4wZW1GJy8lJ3JzcGFjZUdRLDAuMzMzMzMzM2VtRictRiw2JVEidEYnRjRGN0ZNRklGRi1GSjYtUSI9RidGTUZPL0ZTRlFGVEZWRlhGWkZmbi9GaW5RLDAuMjc3Nzc3OGVtRicvRlxvRmZvLUkjbW5HRiQ2JFEiMEYnRk0tRko2LVEjLi5GJ0ZNRk9GZG9GVEZWRlhGWkZmbi9GaW5RLDAuMjIyMjIyMmVtRicvRlxvRmpuLUYsNiVRIkxGJ0Y0RjdGSUZeb0Zhb0Zob0ZccC1GLDYlUSJURidGNEY3Rk1GKw==</Equation></Text-field>
</Input>
<Output>
[truncated: 105,642 more chars]
